# Supplementary material for: Gut commensal bifidobacteria are associated with restrained inflammatory reprogramming in human monocyte-derived dendritic cells
Source: iScience. 2026 Jun 30;29(7):116583. doi: 10.1016/j.isci.2026.116583 (PMC13378373; doi:10.1016/j.isci.2026.116583)
Supplement: Table S2. Background factors and cytokine responses, Related to Figure 1 [file mmc2.xlsx]

## Sheet: Table S2
Table S2. Influence of sex (two-sided unpaired t-test), age (Spearman’s rank correlation), and microbiota diversity indices (Spearman’s rank correlation) on cytokine responses.
*p < 0.05, **p < 0.01, ***p < 0.001
sex
	B. longum			B. breve			L. paracasei			LPS
Cytokine	Male (n=32)	Female(n=18)	p-value	Male (n=31)	Female(n=18)	p-value	Male (n=30)	Female(n=18)	p-value	Male (n=28)	Female(n=17)	p-value
IL-1RA	25600 ± 11130	28701 ± 17565	0.5049	15199 ± 6151	18587 ± 12241	0.2846	18006 ± 8193	19795 ± 11214	0.5606	29785 ± 15996	34094 ± 19938	0.4561
IL-10	440 ± 286	396 ± 343	0.6498	96 ± 70	80 ± 70	0.4545	169 ± 143	152 ± 141	0.6878	407 ± 180	349 ± 245	0.4043
CCL2	10253 ± 6466	17225 ± 12710	0.0407*	5817 ± 5147	9870 ± 8597	0.0811	4306 ± 3221	8126 ± 6669	0.033*	5088 ± 3802	7217 ± 4787	0.13
CCL3	21258 ± 13031	19597 ± 14753	0.6931	4012 ± 3910	6690 ± 8472	0.2194	5983 ± 6154	7746 ± 8083	0.432	23977 ± 15373	22700 ± 9824	0.7357
IL-1β	562 ± 480	516 ± 548	0.7657	148 ± 159	158 ± 195	0.8547	95 ± 80	96 ± 100	0.9829	23 ± 19	23 ± 24	0.9929
TNFa	4834 ± 4117	3664 ± 3187	0.2695	689 ± 670	839 ± 1085	0.6005	1109 ± 1585	959 ± 971	0.6845	2307 ± 1526	1920 ± 781	0.2685
IL-6	52834 ± 28396	52816 ± 34235	0.9985	16893 ± 14896	17948 ± 17596	0.8321	22907 ± 17891	23616 ± 21428	0.907	46918 ± 19590	38288 ± 23604	0.2156
IL-8	49718 ± 30579	53721 ± 38981	0.71	15853 ± 16339	18110 ± 17311	0.6563	20734 ± 19452	27233 ± 25285	0.3566	43568 ± 19732	42325 ± 16452	0.8212
IL-12	1493 ± 2491	1108 ± 1540	0.5038	132 ± 135	236 ± 389	0.2867	701 ± 1640	276 ± 398	0.1845	252 ± 488	194 ± 318	0.632
age
	B. longum		B. breve		L. paracasei		LPS
Cytokine	rho	p-value	rho	p-value	rho	p-value	rho	p-value
IL-1RA	-0.0329	0.821	-0.137	0.347	-0.0498	0.737	-0.111	0.469
IL-10	-0.183	0.203	-0.193	0.183	-0.139	0.347	-0.0308	0.841
CCL2	-0.161	0.264	-0.25	0.0836	-0.152	0.303	-0.0631	0.68
CCL3	-0.212	0.139	-0.308	0.031*	-0.265	0.0688	-0.231	0.126
IL-1β	-0.177	0.218	-0.257	0.0744	-0.191	0.193	0.0849	0.579
TNFa	0.0298	0.837	-0.233	0.107	-0.049	0.741	0.112	0.464
IL-6	-0.251	0.0781	-0.311	0.030*	-0.261	0.0737	-0.00185	0.99
IL-8	-0.104	0.474	-0.152	0.297	-0.1	0.497	0.0428	0.78
IL-12	-0.0109	0.94	-0.0816	0.577	0.03	0.84	0.108	0.482
observed_features
	B. longum		B. breve		L. paracasei		LPS
	rho	p-value	rho	p-value	rho	p-value	rho	p-value
IL-1Ra	0.2	0.164	0.0073	0.96	0.085	0.566	-0.0317	0.836
IL-10	0.0758	0.601	0.0387	0.792	-0.00282	0.985	0.132	0.386
CCL2	0.136	0.345	0.0477	0.745	0.0359	0.809	-0.0332	0.829
CCL3	0.242	0.0906	0.0599	0.683	0.0145	0.922	-0.0602	0.694
IL-1b	0.13	0.367	0.0435	0.766	0.0514	0.729	0.256	0.0893
TNFa	0.193	0.18	0.0832	0.57	0.173	0.239	0.0566	0.712
IL-6	0.196	0.172	0.0345	0.814	0.0166	0.911	0.081	0.597
IL-8	0.124	0.39	0.0161	0.913	-0.0109	0.942	0.0103	0.947
IL-12	0.079	0.586	0.3	0.036*	0.146	0.322	0.056	0.715
shannon_entropy
	B. longum		B. breve		L. paracasei		LPS
	rho	p-value	rho	p-value	rho	p-value	rho	p-value
IL-1Ra	0.19	0.187	0.0517	0.724	0.162	0.271	-0.044	0.774
IL-10	0.111	0.442	0.045	0.759	0.0696	0.638	0.135	0.375
CCL2	0.139	0.337	0.0902	0.538	0.109	0.463	0.0599	0.696
CCL3	0.249	0.0812	0.0781	0.594	0.0559	0.706	-0.0406	0.791
IL-1b	0.11	0.449	0.0222	0.879	0.0738	0.618	0.209	0.169
TNFa	0.153	0.288	0.0663	0.651	0.184	0.21	-0.0767	0.617
IL-6	0.1	0.489	-0.000969	0.995	-0.0319	0.83	-0.0126	0.934
IL-8	0.121	0.403	0.0496	0.735	0.0614	0.678	-0.0635	0.679
IL-12	-0.0196	0.893	0.254	0.0777	0.0481	0.745	-0.111	0.469
faith_pd
	B. longum		B. breve		L. paracasei		LPS
	rho	p-value	rho	p-value	rho	p-value	rho	p-value
IL-1Ra	0.226	0.115	0.0571	0.697	0.0935	0.527	0.0619	0.686
IL-10	0.0732	0.613	0.0676	0.645	-0.00977	0.947	0.136	0.374
CCL2	0.214	0.136	0.122	0.402	0.1	0.499	0.0285	0.853
CCL3	0.262	0.0658	0.122	0.404	0.0655	0.658	0.0606	0.692
IL-1b	0.111	0.443	0.0715	0.625	0.0563	0.704	0.257	0.0886
TNFa	0.177	0.218	0.111	0.45	0.157	0.286	0.0669	0.662
IL-6	0.243	0.0888	0.105	0.475	0.1	0.498	0.135	0.375
IL-8	0.131	0.366	0.055	0.707	0.00858	0.954	0.0852	0.578
IL-12	0.0882	0.543	0.298	0.0380*	0.106	0.474	0.034	0.825
