# Supplementary material for: Gut commensal bifidobacteria are associated with restrained inflammatory reprogramming in human monocyte-derived dendritic cells
Source: iScience. 2026 Jun 30;29(7):116583. doi: 10.1016/j.isci.2026.116583 (PMC13378373; doi:10.1016/j.isci.2026.116583)
Supplement: Table S3. BDHQ and cytokine responses, Related to Figure 1 [file mmc3.xlsx]

## Sheet: TableS3
TableS3: Exploratory Spearman’s rank correlation between BDHQ-derived dietary variables and moDC cytokine responses. adj. p-value: Benjamini–Hochberg.
Nutrient categories	Cytokine	L. paracasei			B. longum			B. breve			LPS
		Spearman’s rho	p-value	adj.p-value	Spearman’s rho	p-value	adj.p-value	Spearman’s rho	p-value	adj.p-value	Spearman’s rho	p-value	adj.p-value
Weight	IL1ra	0.1479	0.3159	0.9954	0.1669	0.2466	0.9889	0.145	0.3202	0.9729	0.03017	0.844	0.9857
Weight	IL10	0.2308	0.1145	0.9954	0.2477	0.08282	0.9889	0.1963	0.1764	0.9729	0.2293	0.1297	0.9568
Weight	CCL2	0.07056	0.6337	0.9954	0.08821	0.5424	0.9889	0.1257	0.3894	0.9729	0.02675	0.8616	0.9857
Weight	CCL3	0.1767	0.2296	0.9954	0.1664	0.2482	0.9889	0.1729	0.2349	0.9729	0.1402	0.3584	0.9568
Weight	IL1b	0.2252	0.1239	0.9954	0.2368	0.0978	0.9889	0.2261	0.1182	0.9729	0.2053	0.1761	0.9568
Weight	TNFa	0.1604	0.276	0.9954	0.1248	0.3878	0.9889	0.2168	0.1345	0.9729	-0.1227	0.4221	0.9572
Weight	IL-6	0.1922	0.1905	0.9954	0.1686	0.2418	0.9889	0.1652	0.2566	0.9729	0.1257	0.4107	0.9568
Weight	IL-8	0.1676	0.2548	0.9954	0.1523	0.2911	0.9889	0.1436	0.325	0.9729	-0.008959	0.9534	0.9936
Weight	IL-12	0.05863	0.6922	0.9954	-0.03914	0.7873	0.9889	0.1714	0.2389	0.9729	-0.13	0.3946	0.9568
Water	IL1ra	0.1483	0.3145	0.9954	0.1739	0.227	0.9889	0.1479	0.3106	0.9729	0.04111	0.7886	0.9857
Water	IL10	0.2271	0.1206	0.9954	0.2435	0.08837	0.9889	0.1998	0.1687	0.9729	0.2275	0.1328	0.9568
Water	CCL2	0.07957	0.5909	0.9954	0.09906	0.4937	0.9889	0.1341	0.3584	0.9729	0.03781	0.8052	0.9857
Water	CCL3	0.1798	0.2213	0.9954	0.1731	0.2293	0.9889	0.1798	0.2164	0.9729	0.136	0.3732	0.9568
Water	IL1b	0.2254	0.1235	0.9954	0.2364	0.09837	0.9889	0.2302	0.1115	0.9729	0.1983	0.1916	0.9568
Water	TNFa	0.162	0.2714	0.9954	0.1245	0.3889	0.9889	0.2198	0.1291	0.9729	-0.135	0.3764	0.9568
Water	IL-6	0.185	0.2082	0.9954	0.1657	0.2501	0.9889	0.1624	0.2651	0.9729	0.112	0.4639	0.9672
Water	IL-8	0.1779	0.2263	0.9954	0.1623	0.2603	0.9889	0.1518	0.2977	0.9729	-0.0007905	0.9959	0.9986
Water	IL-12	0.06536	0.659	0.9954	-0.04394	0.7619	0.9889	0.1742	0.2313	0.9729	-0.1345	0.3783	0.9568
Protein	IL1ra	0.1715	0.2438	0.9954	0.1554	0.2811	0.9889	0.01806	0.902	0.9911	0.06851	0.6547	0.9857
Protein	IL10	-0.003474	0.9813	0.9954	-0.04547	0.7538	0.9889	-0.1189	0.4159	0.9729	0.05152	0.7368	0.9857
Protein	CCL2	0.1455	0.3239	0.9954	0.08293	0.5669	0.9889	0.03765	0.7973	0.9729	0.1736	0.254	0.9568
Protein	CCL3	-0.01254	0.9326	0.9954	-0.09791	0.4988	0.9889	-0.02112	0.8855	0.9911	-0.1511	0.3217	0.9568
Protein	IL1b	0.002497	0.9866	0.996	-0.0739	0.61	0.9889	-0.05388	0.7131	0.9729	0.1306	0.3925	0.9568
Protein	TNFa	0.005645	0.9696	0.9954	-0.1384	0.3377	0.9889	-0.164	0.2602	0.9729	-0.06443	0.6741	0.9857
Protein	IL-6	-0.1581	0.2833	0.9954	-0.1055	0.4659	0.9889	-0.126	0.3882	0.9729	0.04032	0.7926	0.9857
Protein	IL-8	0.1496	0.3102	0.9954	0.1512	0.2945	0.9889	0.09878	0.4995	0.9729	0.2664	0.07691	0.9568
Protein	IL-12	-0.05059	0.7327	0.9954	-0.2072	0.1488	0.9889	-0.2316	0.1093	0.9729	-0.07315	0.633	0.9857
Animal protein	IL1ra	0.1798	0.2215	0.9954	0.1844	0.1997	0.9889	0.04561	0.7556	0.9729	0.1105	0.4698	0.9687
Animal protein	IL10	0.007816	0.958	0.9954	-0.01753	0.9038	0.9889	-0.07878	0.5906	0.9729	0.01245	0.9353	0.9936
Animal protein	CCL2	0.186	0.2057	0.9954	0.1062	0.4631	0.9889	0.08765	0.5492	0.9729	0.1644	0.2804	0.9568
Animal protein	CCL3	0.06383	0.6664	0.9954	-0.02867	0.8433	0.9889	0.06342	0.6651	0.9729	-0.1231	0.4206	0.9572
Animal protein	IL1b	0.03984	0.788	0.9954	-0.03529	0.8077	0.9889	0.001327	0.9928	0.9974	0.1306	0.3925	0.9568
Animal protein	TNFa	0.0469	0.7516	0.9954	-0.1078	0.4562	0.9889	-0.08551	0.5591	0.9729	-0.07207	0.638	0.9857
Animal protein	IL-6	-0.1764	0.2304	0.9954	-0.09455	0.5137	0.9889	-0.1241	0.3954	0.9729	-0.04097	0.7893	0.9857
Animal protein	IL-8	0.2195	0.1339	0.9954	0.2057	0.1519	0.9889	0.1627	0.2642	0.9729	0.271	0.07175	0.9568
Animal protein	IL-12	-0.0001086	0.9994	0.9994	-0.2142	0.1352	0.9889	-0.2005	0.1673	0.9729	-0.06746	0.6597	0.9857
Plant protein	IL1ra	-0.1813	0.2175	0.9954	-0.2313	0.106	0.9889	-0.1781	0.2209	0.9729	-0.1481	0.3316	0.9568
Plant protein	IL10	-0.1458	0.3228	0.9954	-0.1551	0.2823	0.9889	-0.2207	0.1275	0.9729	0.02984	0.8457	0.9857
Plant protein	CCL2	-0.1256	0.395	0.9954	-0.03164	0.8273	0.9889	-0.1544	0.2895	0.9729	0.06324	0.6798	0.9857
Plant protein	CCL3	-0.2724	0.06108	0.9954	-0.1803	0.2102	0.9889	-0.2924	0.04151	0.9729	0.05995	0.6957	0.9857
Plant protein	IL1b	-0.1894	0.1972	0.9954	-0.1675	0.2448	0.9889	-0.2235	0.1227	0.9729	-0.01799	0.9066	0.9935
Plant protein	TNFa	-0.1993	0.1744	0.9954	-0.1297	0.3693	0.9889	-0.2447	0.09017	0.9729	0.07576	0.6209	0.9857
Plant protein	IL-6	-0.01585	0.9149	0.9954	-0.1017	0.4824	0.9889	-0.112	0.4434	0.9729	0.2062	0.1742	0.9568
Plant protein	IL-8	-0.264	0.0698	0.9954	-0.2231	0.1193	0.9889	-0.2418	0.09411	0.9729	-0.01647	0.9145	0.9936
Plant protein	IL-12	-0.1619	0.2717	0.9954	-0.001153	0.9937	0.9979	-0.09625	0.5106	0.9729	0.06402	0.6761	0.9857
Fat	IL1ra	0.09976	0.4999	0.9954	0.1146	0.428	0.9889	-0.008367	0.9545	0.9911	-0.02345	0.8785	0.9857
Fat	IL10	-0.04983	0.7366	0.9954	-0.08072	0.5774	0.9889	-0.1267	0.3855	0.9729	-0.143	0.3489	0.9568
Fat	CCL2	0.159	0.2803	0.9954	0.1021	0.4803	0.9889	0.0152	0.9174	0.9911	0.148	0.3321	0.9568
Fat	CCL3	-0.04082	0.783	0.9954	0.01628	0.9107	0.9889	-0.05112	0.7272	0.9729	-0.268	0.07511	0.9568
Fat	IL1b	-0.0291	0.8444	0.9954	-0.02377	0.8699	0.9889	-0.0698	0.6337	0.9729	0.05284	0.7303	0.9857
Fat	TNFa	0.09694	0.5122	0.9954	-0.0003361	0.9982	0.9982	-0.0799	0.5853	0.9729	0.05586	0.7155	0.9857
Fat	IL-6	-0.1884	0.1996	0.9954	-0.1106	0.4445	0.9889	-0.1791	0.2182	0.9729	-0.1502	0.3247	0.9568
Fat	IL-8	0.08847	0.5499	0.9954	0.16	0.2672	0.9889	0.04673	0.7498	0.9729	0.1465	0.3369	0.9568
Fat	IL-12	0.05363	0.7173	0.9954	0.02348	0.8714	0.9889	-0.05966	0.6839	0.9729	-0.05172	0.7358	0.9857
Animal fat	IL1ra	0.157	0.2867	0.9954	0.1801	0.2108	0.9889	0.04439	0.762	0.9729	0.03149	0.8373	0.9857
Animal fat	IL10	0.02985	0.8404	0.9954	0.005522	0.9696	0.9978	-0.03418	0.8156	0.9752	0.02102	0.891	0.9892
Animal fat	CCL2	0.1328	0.3684	0.9954	0.1117	0.4398	0.9889	0.0648	0.6583	0.9729	0.117	0.444	0.9625
Animal fat	CCL3	0.04636	0.7544	0.9954	0.02435	0.8667	0.9889	0.04077	0.7809	0.9729	-0.1792	0.2389	0.9568
Animal fat	IL1b	0.03984	0.788	0.9954	0.03203	0.8252	0.9889	0.001531	0.9917	0.9974	0.2199	0.1466	0.9568
Animal fat	TNFa	0.06871	0.6426	0.9954	-0.0861	0.5522	0.9889	-0.1058	0.4693	0.9729	-0.04545	0.7669	0.9857
Animal fat	IL-6	-0.1365	0.3551	0.9954	-0.05354	0.7119	0.9889	-0.09781	0.5038	0.9729	0.009618	0.95	0.9936
Animal fat	IL-8	0.1915	0.1923	0.9954	0.234	0.1019	0.9889	0.1706	0.2412	0.9729	0.2589	0.08593	0.9568
Animal fat	IL-12	0.04321	0.7706	0.9954	-0.1223	0.3975	0.9889	-0.08523	0.5604	0.9729	-0.08254	0.5899	0.9857
Plant fat	IL1ra	-0.02768	0.8518	0.9954	-0.04735	0.744	0.9889	-0.06388	0.6628	0.9729	-0.07589	0.6203	0.9857
Plant fat	IL10	-0.1569	0.287	0.9954	-0.1446	0.3164	0.9889	-0.2014	0.1652	0.9729	-0.2281	0.1319	0.9568
Plant fat	CCL2	0.0964	0.5146	0.9954	0.05047	0.7278	0.9889	-0.03143	0.8303	0.9837	0.05889	0.7008	0.9857
Plant fat	CCL3	-0.08424	0.5692	0.9954	-0.00946	0.948	0.9975	-0.08959	0.5404	0.9729	-0.2253	0.1367	0.9568
Plant fat	IL1b	-0.07187	0.6274	0.9954	-0.07016	0.6283	0.9889	-0.09705	0.5071	0.9729	-0.0338	0.8255	0.9857
Plant fat	TNFa	0.04614	0.7555	0.9954	0.05085	0.7258	0.9889	-0.01051	0.9429	0.9911	0.1449	0.3422	0.9568
Plant fat	IL-6	-0.1265	0.3917	0.9954	-0.1105	0.4449	0.9889	-0.1456	0.3181	0.9729	-0.1769	0.2449	0.9568
Plant fat	IL-8	-0.05004	0.7355	0.9954	0.003505	0.9807	0.9978	-0.08653	0.5544	0.9729	-0.009091	0.9527	0.9936
Plant fat	IL-12	0.0203	0.8911	0.9954	0.1226	0.3961	0.9889	-0.02087	0.8868	0.9911	0.05053	0.7417	0.9857
Carbohydrate	IL1ra	-0.1042	0.4809	0.9954	-0.246	0.08505	0.9889	-0.06714	0.6467	0.9729	-0.1655	0.2773	0.9568
Carbohydrate	IL10	-0.03159	0.8312	0.9954	-0.03203	0.8252	0.9889	-0.009694	0.9473	0.9911	-0.09137	0.5505	0.9857
Carbohydrate	CCL2	-0.3244	0.0245	0.9954	-0.3095	0.02874	0.9889	-0.2329	0.1074	0.9729	-0.324	0.02992	0.9568
Carbohydrate	CCL3	-0.06356	0.6678	0.9954	-0.09906	0.4937	0.9889	-0.1228	0.4005	0.9729	0.1327	0.3849	0.9568
Carbohydrate	IL1b	-0.07871	0.5949	0.9954	-0.06651	0.6463	0.9889	-0.09899	0.4986	0.9729	0.06694	0.6622	0.9857
Carbohydrate	TNFa	-0.07859	0.5954	0.9954	0.002257	0.9876	0.9978	0.01602	0.913	0.9911	0.06443	0.6741	0.9857
Carbohydrate	IL-6	0.04863	0.7427	0.9954	-0.04739	0.7438	0.9889	-0.01709	0.9072	0.9911	0.07036	0.6461	0.9857
Carbohydrate	IL-8	-0.2596	0.07483	0.9954	-0.3308	0.01895	0.9889	-0.2042	0.1593	0.9729	-0.3834	0.00933	0.9568
Carbohydrate	IL-12	-0.07925	0.5923	0.9954	0.05955	0.6812	0.9889	0.05052	0.7303	0.9729	0.01587	0.9176	0.9936
Ash	IL1ra	0.01802	0.9032	0.9954	0.02833	0.8452	0.9889	-0.117	0.4232	0.9729	-0.03821	0.8032	0.9857
Ash	IL10	-0.07458	0.6144	0.9954	-0.09849	0.4962	0.9889	-0.2015	0.165	0.9729	-0.02635	0.8636	0.9857
Ash	CCL2	0.04679	0.7522	0.9954	0.009652	0.947	0.9975	-0.04163	0.7764	0.9729	0.07062	0.6448	0.9857
Ash	CCL3	-0.1265	0.3915	0.9954	-0.1838	0.2014	0.9889	-0.1004	0.4924	0.9729	-0.3386	0.0229	0.9568
Ash	IL1b	-0.01683	0.9096	0.9954	-0.1053	0.4667	0.9889	-0.06827	0.6411	0.9729	0.1452	0.3412	0.9568
Ash	TNFa	-0.03257	0.8261	0.9954	-0.1654	0.2509	0.9889	-0.1532	0.2934	0.9729	-0.1967	0.1953	0.9568
Ash	IL-6	-0.1357	0.3578	0.9954	-0.1037	0.4737	0.9889	-0.1148	0.4322	0.9729	-0.02055	0.8934	0.9893
Ash	IL-8	0.04722	0.7499	0.9954	0.04519	0.7554	0.9889	-0.02051	0.8888	0.9911	0.02609	0.8649	0.9857
Ash	IL-12	-0.111	0.4528	0.9954	-0.1838	0.2013	0.9889	-0.1792	0.218	0.9729	-0.05847	0.7028	0.9857
Sodium	IL1ra	-0.03398	0.8187	0.9954	0.007827	0.957	0.9978	-0.1634	0.262	0.9729	0.02688	0.8609	0.9857
Sodium	IL10	-0.0267	0.857	0.9954	-0.09128	0.5284	0.9889	-0.186	0.2006	0.9729	-0.06403	0.676	0.9857
Sodium	CCL2	0.1334	0.366	0.9954	0.0836	0.5638	0.9889	0.05806	0.6919	0.9729	0.1324	0.3859	0.9568
Sodium	CCL3	-0.08658	0.5585	0.9954	-0.1781	0.2159	0.9889	-0.05271	0.7191	0.9729	-0.2995	0.04566	0.9568
Sodium	IL1b	0.005754	0.969	0.9954	-0.118	0.4145	0.9889	-0.03194	0.8275	0.9833	-0.005073	0.9736	0.9972
Sodium	TNFa	-0.07393	0.6175	0.9954	-0.2098	0.1437	0.9889	-0.1369	0.3481	0.9729	-0.3469	0.01956	0.9568
Sodium	IL-6	-0.01303	0.93	0.9954	-0.01695	0.907	0.9889	-0.01689	0.9083	0.9911	-0.08669	0.5712	0.9857
Sodium	IL-8	0.08934	0.5459	0.9954	0.06622	0.6477	0.9889	0.0009184	0.995	0.9974	-0.01291	0.9329	0.9936
Sodium	IL-12	-0.1904	0.1948	0.9954	-0.1601	0.2669	0.9889	-0.2104	0.1467	0.9729	-0.1062	0.4874	0.9771
Potassium	IL1ra	0.07838	0.5965	0.9954	0.06718	0.643	0.9889	0.01459	0.9207	0.9911	-0.1095	0.474	0.9687
Potassium	IL10	-0.1152	0.4357	0.9954	-0.05268	0.7164	0.9889	-0.1319	0.3662	0.9729	-0.03735	0.8075	0.9857
Potassium	CCL2	0.01129	0.9393	0.9954	0.01782	0.9023	0.9889	-0.05704	0.6971	0.9729	0.02437	0.8737	0.9857
Potassium	CCL3	-0.0761	0.6072	0.9954	-0.05613	0.6986	0.9889	-0.06276	0.6684	0.9729	-0.1972	0.1941	0.9568
Potassium	IL1b	-0.01194	0.9358	0.9954	0.01493	0.918	0.9889	-0.03694	0.801	0.9729	0.2692	0.07373	0.9568
Potassium	TNFa	0.1007	0.4957	0.9954	0.04778	0.7418	0.9889	-0.065	0.6572	0.9729	0.1296	0.396	0.9568
Potassium	IL-6	-0.1307	0.3759	0.9954	-0.05345	0.7124	0.9889	-0.1076	0.462	0.9729	0.1447	0.3431	0.9568
Potassium	IL-8	-0.02204	0.8818	0.9954	0.04836	0.7388	0.9889	-0.02439	0.8679	0.9911	0.1451	0.3417	0.9568
Potassium	IL-12	0.1298	0.3791	0.9954	0.009796	0.9462	0.9975	0.04011	0.7844	0.9729	0.04683	0.76	0.9857
Calcium	IL1ra	0.1017	0.4915	0.9954	0.09431	0.5147	0.9889	0.05633	0.7007	0.9729	-0.09842	0.5201	0.9857
Calcium	IL10	-0.02649	0.8582	0.9954	0.01637	0.9101	0.9889	-0.04245	0.7721	0.9729	0.05626	0.7136	0.9857
Calcium	CCL2	-0.06828	0.6447	0.9954	-0.0498	0.7313	0.9889	-0.08194	0.5757	0.9729	-0.01818	0.9056	0.9935
Calcium	CCL3	-0.1365	0.3549	0.9954	-0.1118	0.4394	0.9889	-0.08786	0.5483	0.9729	-0.1664	0.2746	0.9568
Calcium	IL1b	0.03203	0.8289	0.9954	0.06795	0.6392	0.9889	0.003164	0.9828	0.9967	0.2917	0.05183	0.9568
Calcium	TNFa	0.1001	0.4985	0.9954	0.03904	0.7878	0.9889	-0.06347	0.6648	0.9729	0.1018	0.5056	0.9811
Calcium	IL-6	-0.04353	0.7689	0.9954	0.002641	0.9855	0.9978	-0.006531	0.9645	0.9914	0.2364	0.118	0.9568
Calcium	IL-8	-0.08359	0.5722	0.9954	-0.003313	0.9818	0.9978	-0.05561	0.7043	0.9729	0.09723	0.5252	0.9857
Calcium	IL-12	0.1133	0.4431	0.9954	-0.01849	0.8986	0.9889	-0.002348	0.9872	0.9967	0.04762	0.7561	0.9857
Magnesium	IL1ra	0.06296	0.6707	0.9954	0.085	0.5573	0.9889	-0.01245	0.9323	0.9911	-0.03478	0.8206	0.9857
Magnesium	IL10	-0.06188	0.6761	0.9954	-0.05863	0.6859	0.9889	-0.09643	0.5098	0.9729	0.1119	0.4642	0.9672
Magnesium	CCL2	0.05797	0.6955	0.9954	0.07016	0.6283	0.9889	-0.01133	0.9384	0.9911	0.1432	0.348	0.9568
Magnesium	CCL3	-0.1381	0.3491	0.9954	-0.1087	0.4525	0.9889	-0.08857	0.545	0.9729	-0.0917	0.5491	0.9857
Magnesium	IL1b	-0.005537	0.9702	0.9954	-0.02291	0.8745	0.9889	-0.02378	0.8712	0.9911	0.1828	0.2295	0.9568
Magnesium	TNFa	0.01411	0.9242	0.9954	-0.05316	0.7139	0.9889	-0.1279	0.3813	0.9729	-0.02279	0.8819	0.9857
Magnesium	IL-6	-0.1049	0.4781	0.9954	-0.07659	0.597	0.9889	-0.0597	0.6837	0.9729	0.1764	0.2464	0.9568
Magnesium	IL-8	-0.005753	0.969	0.9954	0.04211	0.7715	0.9889	-0.01551	0.9158	0.9911	0.1254	0.4117	0.9568
Magnesium	IL-12	0.006731	0.9638	0.9954	-0.1179	0.4148	0.9889	-0.05134	0.7261	0.9729	-0.04921	0.7482	0.9857
Phosphorus	IL1ra	0.1828	0.2136	0.9954	0.1854	0.1974	0.9889	0.05265	0.7194	0.9729	0.05507	0.7194	0.9857
Phosphorus	IL10	-0.004776	0.9743	0.9954	-0.01205	0.9338	0.9924	-0.09724	0.5062	0.9729	0.08439	0.5815	0.9857
Phosphorus	CCL2	0.1245	0.3991	0.9954	0.1	0.4895	0.9889	0.03929	0.7887	0.9729	0.1652	0.2781	0.9568
Phosphorus	CCL3	-0.02405	0.8711	0.9954	-0.07227	0.618	0.9889	-0.01444	0.9216	0.9911	-0.127	0.4057	0.9568
Phosphorus	IL1b	0.03366	0.8204	0.9954	-0.01244	0.9317	0.9924	-0.02766	0.8504	0.9911	0.2577	0.08746	0.9568
Phosphorus	TNFa	0.05276	0.7217	0.9954	-0.0763	0.5984	0.9889	-0.1289	0.3775	0.9729	-0.04321	0.778	0.9857
Phosphorus	IL-6	-0.09531	0.5193	0.9954	-0.04365	0.7634	0.9889	-0.06118	0.6763	0.9729	0.1278	0.4028	0.9568
Phosphorus	IL-8	0.1032	0.485	0.9954	0.1272	0.3787	0.9889	0.06765	0.6442	0.9729	0.2418	0.1096	0.9568
Phosphorus	IL-12	-0.01031	0.9445	0.9954	-0.1571	0.2758	0.9889	-0.1414	0.3324	0.9729	-0.08982	0.5574	0.9857
Iron	IL1ra	0.05319	0.7195	0.9954	0.0279	0.8475	0.9889	-0.05327	0.7162	0.9729	0.00975	0.9493	0.9936
Iron	IL10	-0.06209	0.675	0.9954	-0.1386	0.337	0.9889	-0.1873	0.1974	0.9729	-0.06588	0.6672	0.9857
Iron	CCL2	0.1102	0.456	0.9954	0.1039	0.4729	0.9889	0.006327	0.9656	0.9914	0.239	0.1138	0.9568
Iron	CCL3	-0.1157	0.4337	0.9954	-0.1747	0.2249	0.9889	-0.1387	0.342	0.9729	-0.1138	0.4565	0.9656
Iron	IL1b	-0.1156	0.4339	0.9954	-0.1909	0.1842	0.9889	-0.1624	0.265	0.9729	0.003426	0.9822	0.9986
Iron	TNFa	-0.1036	0.4836	0.9954	-0.2322	0.1047	0.9889	-0.2262	0.118	0.9729	-0.1065	0.4864	0.9771
Iron	IL-6	-0.1523	0.3014	0.9954	-0.1522	0.2914	0.9889	-0.1583	0.2774	0.9729	0.0448	0.7701	0.9857
Iron	IL-8	-0.009553	0.9486	0.9954	-0.002353	0.9871	0.9978	-0.03827	0.7941	0.9729	0.1121	0.4634	0.9672
Iron	IL-12	-0.1327	0.3687	0.9954	-0.1666	0.2476	0.9889	-0.178	0.2212	0.9729	-0.08148	0.5947	0.9857
Zinc	IL1ra	0.06644	0.6537	0.9954	0.03409	0.8142	0.9889	-0.03673	0.8021	0.9729	-0.01107	0.9425	0.9936
Zinc	IL10	-0.006947	0.9626	0.9954	-0.008691	0.9522	0.9978	-0.1035	0.4793	0.9729	0.0114	0.9408	0.9936
Zinc	CCL2	0.05591	0.7059	0.9954	0.03885	0.7888	0.9889	0.007755	0.9578	0.9911	0.1191	0.4358	0.9625
Zinc	CCL3	-0.0158	0.9151	0.9954	-0.07294	0.6147	0.9889	-0.01735	0.9058	0.9911	0.02253	0.8832	0.9857
Zinc	IL1b	0.0101	0.9457	0.9954	-0.03462	0.8113	0.9889	-0.04745	0.7461	0.9729	0.1322	0.3865	0.9568
Zinc	TNFa	-0.03647	0.8056	0.9954	-0.1476	0.3065	0.9889	-0.1441	0.3233	0.9729	-0.006719	0.9651	0.9936
Zinc	IL-6	-0.1433	0.3312	0.9954	-0.13	0.3683	0.9889	-0.1217	0.4047	0.9729	0.08287	0.5884	0.9857
Zinc	IL-8	0.1001	0.4985	0.9954	0.1081	0.455	0.9889	0.095	0.5161	0.9729	0.295	0.04916	0.9568
Zinc	IL-12	-0.07263	0.6237	0.9954	-0.1813	0.2077	0.9889	-0.1759	0.2266	0.9729	-0.03466	0.8212	0.9857
Copper	IL1ra	-0.08239	0.5777	0.9954	-0.19	0.1864	0.9889	-0.1221	0.4031	0.9729	-0.1291	0.3979	0.9568
Copper	IL10	-0.04993	0.7361	0.9954	-0.114	0.4303	0.9889	-0.1717	0.238	0.9729	0.0589	0.7008	0.9857
Copper	CCL2	-0.1107	0.4537	0.9954	-0.09974	0.4907	0.9889	-0.1413	0.3327	0.9729	0.05942	0.6982	0.9857
Copper	CCL3	-0.184	0.2106	0.9954	-0.1972	0.1698	0.9889	-0.2054	0.1568	0.9729	0.1598	0.2943	0.9568
Copper	IL1b	-0.1293	0.3811	0.9954	-0.1873	0.1927	0.9889	-0.1884	0.1949	0.9729	0.0143	0.9257	0.9936
Copper	TNFa	-0.1657	0.2605	0.9954	-0.1953	0.1741	0.9889	-0.2301	0.1117	0.9729	-0.0002635	0.9986	0.9986
Copper	IL-6	-0.1221	0.4083	0.9954	-0.1997	0.1644	0.9889	-0.159	0.2752	0.9729	0.09697	0.5263	0.9857
Copper	IL-8	-0.1494	0.3109	0.9954	-0.1445	0.3168	0.9889	-0.1259	0.3886	0.9729	0.1369	0.3699	0.9568
Copper	IL-12	-0.2445	0.09398	0.9954	-0.1419	0.3256	0.9889	-0.2223	0.1248	0.9729	-0.003439	0.9821	0.9986
Manganese	IL1ra	0.0267	0.857	0.9954	-0.09575	0.5083	0.9889	-0.002959	0.9839	0.9967	-0.08458	0.5806	0.9857
Manganese	IL10	0.1286	0.3836	0.9954	0.09186	0.5258	0.9889	0.002755	0.985	0.9967	0.095	0.5348	0.9857
Manganese	CCL2	-0.04277	0.7729	0.9954	-0.06631	0.6473	0.9889	-0.03663	0.8027	0.9729	-0.01634	0.9152	0.9936
Manganese	CCL3	0.06948	0.6389	0.9954	0.07342	0.6124	0.9889	-0.01903	0.8967	0.9911	0.1626	0.2859	0.9568
Manganese	IL1b	0.1002	0.498	0.9954	0.04336	0.7649	0.9889	-0.009389	0.9489	0.9911	0.07261	0.6355	0.9857
Manganese	TNFa	0.05059	0.7328	0.9954	0.04134	0.7756	0.9889	0.04378	0.7652	0.9729	-0.03215	0.834	0.9857
Manganese	IL-6	0.1135	0.4422	0.9954	0.0278	0.848	0.9889	0.0175	0.905	0.9911	0.0527	0.731	0.9857
Manganese	IL-8	-0.01422	0.9236	0.9954	-0.04653	0.7483	0.9889	-0.03265	0.8237	0.9815	-0.04717	0.7583	0.9857
Manganese	IL-12	-0.002823	0.9848	0.996	0.05873	0.6854	0.9889	0.04726	0.7471	0.9729	-0.01296	0.9326	0.9936
Retinol	IL1ra	0.1189	0.421	0.9954	0.1686	0.2417	0.9889	0.05724	0.696	0.9729	0.1295	0.3965	0.9568
Retinol	IL10	-0.0127	0.9317	0.9954	-0.0206	0.8871	0.9889	0.01122	0.939	0.9911	-0.08498	0.5789	0.9857
Retinol	CCL2	0.09455	0.5227	0.9954	0.1799	0.2112	0.9889	0.1186	0.4171	0.9729	0.003953	0.9794	0.9986
Retinol	CCL3	0.1143	0.4394	0.9954	0.1072	0.4586	0.9889	0.1206	0.4093	0.9729	-0.03597	0.8145	0.9857
Retinol	IL1b	-0.01998	0.8928	0.9954	-0.04077	0.7786	0.9889	-0.0447	0.7604	0.9729	0.1113	0.4668	0.9678
Retinol	TNFa	-0.03126	0.8329	0.9954	-0.1363	0.3452	0.9889	-0.03531	0.8097	0.9752	-0.2128	0.1605	0.9568
Retinol	IL-6	-0.07425	0.616	0.9954	-0.02406	0.8683	0.9889	-0.02832	0.8468	0.9911	-0.1408	0.3561	0.9568
Retinol	IL-8	0.1535	0.2976	0.9954	0.1797	0.2117	0.9889	0.1936	0.1826	0.9729	-0.07075	0.6442	0.9857
Retinol	IL-12	-0.06492	0.6611	0.9954	-0.1863	0.1951	0.9889	-0.03057	0.8348	0.9864	-0.1046	0.494	0.9782
β-Carotene equivalents	IL1ra	-0.09086	0.5391	0.9954	-0.1152	0.4259	0.9889	-0.1273	0.3832	0.9729	-0.2045	0.1779	0.9568
β-Carotene equivalents	IL10	-0.1146	0.4378	0.9954	-0.04221	0.771	0.9889	-0.118	0.4195	0.9729	-0.134	0.3802	0.9568
β-Carotene equivalents	CCL2	-0.04917	0.74	0.9954	-0.09474	0.5128	0.9889	-0.165	0.2572	0.9729	0.0336	0.8266	0.9857
β-Carotene equivalents	CCL3	-0.05401	0.7154	0.9954	-0.09263	0.5223	0.9889	-0.09842	0.5011	0.9729	-0.1269	0.4062	0.9568
β-Carotene equivalents	IL1b	0.02193	0.8824	0.9954	0.01561	0.9143	0.9889	-0.02643	0.8569	0.9911	0.1992	0.1896	0.9568
β-Carotene equivalents	TNFa	0.1102	0.456	0.9954	0.09474	0.5128	0.9889	0.0102	0.9445	0.9911	0.291	0.05242	0.9568
β-Carotene equivalents	IL-6	-0.1238	0.402	0.9954	-0.09522	0.5107	0.9889	-0.1234	0.3982	0.9729	0.2482	0.1002	0.9568
β-Carotene equivalents	IL-8	-0.05645	0.7031	0.9954	-0.02396	0.8688	0.9889	-0.09296	0.5252	0.9729	0.2372	0.1167	0.9568
β-Carotene equivalents	IL-12	0.2122	0.1475	0.9954	0.1292	0.3713	0.9889	0.02669	0.8555	0.9911	0.1222	0.4238	0.9572
Retinol equivalents	IL1ra	-0.0127	0.9317	0.9954	0.01695	0.907	0.9889	-0.07847	0.592	0.9729	-0.02253	0.8832	0.9857
Retinol equivalents	IL10	-0.1553	0.2918	0.9954	-0.1307	0.3658	0.9889	-0.1563	0.2834	0.9729	-0.2225	0.1417	0.9568
Retinol equivalents	CCL2	-0.02149	0.8847	0.9954	0.02118	0.8839	0.9889	-0.06347	0.6648	0.9729	0.02464	0.8724	0.9857
Retinol equivalents	CCL3	-0.05895	0.6906	0.9954	-0.1079	0.4558	0.9889	-0.05679	0.6983	0.9729	-0.1783	0.2414	0.9568
Retinol equivalents	IL1b	-0.1082	0.464	0.9954	-0.1368	0.3435	0.9889	-0.1357	0.3524	0.9729	0.1165	0.446	0.9625
Retinol equivalents	TNFa	-0.06437	0.6638	0.9954	-0.1624	0.2597	0.9889	-0.1251	0.3917	0.9729	-0.06061	0.6925	0.9857
Retinol equivalents	IL-6	-0.2241	0.1258	0.9954	-0.1763	0.2207	0.9889	-0.1841	0.2053	0.9729	-0.05336	0.7277	0.9857
Retinol equivalents	IL-8	0.01433	0.923	0.9954	0.05114	0.7243	0.9889	0.03408	0.8162	0.9752	0.06258	0.683	0.9857
Retinol equivalents	IL-12	-0.05537	0.7086	0.9954	-0.1444	0.3172	0.9889	-0.1135	0.4374	0.9729	-0.002513	0.9869	0.9986
Vitamin D	IL1ra	0.1258	0.3942	0.9954	0.1608	0.2646	0.9889	-0.02469	0.8663	0.9911	0.1814	0.233	0.9568
Vitamin D	IL10	-0.02942	0.8427	0.9954	-0.06286	0.6645	0.9889	-0.1316	0.3673	0.9729	0.1099	0.4724	0.9687
Vitamin D	CCL2	0.2231	0.1275	0.9954	0.1324	0.3594	0.9889	0.09582	0.5125	0.9729	0.1978	0.1929	0.9568
Vitamin D	CCL3	0.03593	0.8084	0.9954	-0.003121	0.9828	0.9978	0.05133	0.7262	0.9729	-0.007642	0.9603	0.9936
Vitamin D	IL1b	0.05635	0.7037	0.9954	-0.09148	0.5275	0.9889	0.01051	0.9429	0.9911	0.1582	0.2993	0.9568
Vitamin D	TNFa	0.04375	0.7678	0.9954	-0.05738	0.6922	0.9889	-0.05622	0.7012	0.9729	-0.1581	0.2996	0.9568
Vitamin D	IL-6	-0.08532	0.5642	0.9954	-0.03424	0.8134	0.9889	-0.04551	0.7562	0.9729	-0.02279	0.8819	0.9857
Vitamin D	IL-8	0.1675	0.2551	0.9954	0.134	0.3535	0.9889	0.08286	0.5714	0.9729	0.1884	0.2152	0.9568
Vitamin D	IL-12	-0.04647	0.7538	0.9954	-0.1689	0.241	0.9889	-0.2129	0.1419	0.9729	-0.1217	0.4258	0.9572
α-Tocopherol	IL1ra	-0.04201	0.7768	0.9954	-0.04716	0.745	0.9889	-0.1279	0.3813	0.9729	-0.1154	0.4503	0.9625
α-Tocopherol	IL10	-0.1635	0.2669	0.9954	-0.168	0.2435	0.9889	-0.2318	0.109	0.9729	-0.2138	0.1585	0.9568
α-Tocopherol	CCL2	0.085	0.5657	0.9954	-0.0008163	0.9955	0.9979	-0.07245	0.6208	0.9729	0.09816	0.5212	0.9857
α-Tocopherol	CCL3	-0.08261	0.5767	0.9954	-0.07755	0.5924	0.9889	-0.1015	0.4876	0.9729	-0.2248	0.1377	0.9568
α-Tocopherol	IL1b	-0.05244	0.7234	0.9954	-0.08677	0.5491	0.9889	-0.09562	0.5134	0.9729	0.132	0.3875	0.9568
α-Tocopherol	TNFa	0.09531	0.5193	0.9954	0.03529	0.8077	0.9889	-0.06153	0.6745	0.9729	0.1402	0.3584	0.9568
α-Tocopherol	IL-6	-0.2345	0.1087	0.9954	-0.1803	0.2102	0.9889	-0.2391	0.09803	0.9729	-0.04769	0.7557	0.9857
α-Tocopherol	IL-8	0.01943	0.8957	0.9954	0.04576	0.7523	0.9889	-0.04235	0.7727	0.9729	0.18	0.2368	0.9568
α-Tocopherol	IL-12	0.1054	0.4758	0.9954	0.04687	0.7465	0.9889	-0.07568	0.6053	0.9729	0.03664	0.8111	0.9857
Vitamin K	IL1ra	0.03506	0.813	0.9954	0.02905	0.8413	0.9889	0.02531	0.863	0.9911	0.08524	0.5777	0.9857
Vitamin K	IL10	-0.09043	0.541	0.9954	-0.1194	0.4088	0.9889	-0.1863	0.1999	0.9729	0.08294	0.5881	0.9857
Vitamin K	CCL2	0.05525	0.7091	0.9954	0.07496	0.6049	0.9889	-0.0348	0.8124	0.9752	0.2852	0.05753	0.9568
Vitamin K	CCL3	-0.2301	0.1156	0.9954	-0.2543	0.07478	0.9889	-0.1987	0.171	0.9729	-0.08669	0.5712	0.9857
Vitamin K	IL1b	-0.16	0.2773	0.9954	-0.1879	0.1913	0.9889	-0.1465	0.315	0.9729	-0.1305	0.3928	0.9568
Vitamin K	TNFa	-0.1855	0.2068	0.9954	-0.2685	0.05941	0.9889	-0.2805	0.05091	0.9729	0.05283	0.7303	0.9857
Vitamin K	IL-6	-0.09726	0.5108	0.9954	-0.1494	0.3005	0.9889	-0.08362	0.5678	0.9729	0.1684	0.2689	0.9568
Vitamin K	IL-8	-0.1268	0.3905	0.9954	-0.05008	0.7298	0.9889	-0.09735	0.5058	0.9729	0.1806	0.2351	0.9568
Vitamin K	IL-12	-0.1913	0.1928	0.9954	-0.1696	0.2391	0.9889	-0.2655	0.06524	0.9729	-0.08228	0.5911	0.9857
Vitamin B1 (Thiamin)	IL1ra	0.0673	0.6495	0.9954	0.06137	0.672	0.9889	-0.03449	0.814	0.9752	-0.0722	0.6374	0.9857
Vitamin B1 (Thiamin)	IL10	-0.08098	0.5843	0.9954	-0.0327	0.8216	0.9889	-0.1659	0.2546	0.9729	0.006654	0.9654	0.9936
Vitamin B1 (Thiamin)	CCL2	0.02638	0.8587	0.9954	0.01647	0.9096	0.9889	-0.05194	0.723	0.9729	0.06719	0.661	0.9857
Vitamin B1 (Thiamin)	CCL3	-0.04581	0.7572	0.9954	-0.03126	0.8294	0.9889	-0.06046	0.6798	0.9729	-0.1279	0.4023	0.9568
Vitamin B1 (Thiamin)	IL1b	0.00836	0.955	0.9954	-0.001681	0.9908	0.9978	-0.06939	0.6356	0.9729	0.241	0.1107	0.9568
Vitamin B1 (Thiamin)	TNFa	0.09878	0.5041	0.9954	0.07333	0.6128	0.9889	-0.1026	0.4832	0.9729	0.1212	0.4277	0.9572
Vitamin B1 (Thiamin)	IL-6	-0.1195	0.4184	0.9954	-0.05239	0.7179	0.9889	-0.134	0.3585	0.9729	0.1394	0.3611	0.9568
Vitamin B1 (Thiamin)	IL-8	0.02323	0.8755	0.9954	0.08418	0.5611	0.9889	-0.003367	0.9817	0.9967	0.2888	0.05435	0.9568
Vitamin B1 (Thiamin)	IL-12	0.09228	0.5327	0.9954	0.01417	0.9222	0.9901	-0.04119	0.7787	0.9729	0.08109	0.5965	0.9857
Vitamin B2 (Riboflavin)	IL1ra	0.1858	0.206	0.9954	0.1469	0.3087	0.9889	0.1145	0.4334	0.9729	-0.009881	0.9486	0.9936
Vitamin B2 (Riboflavin)	IL10	0.001845	0.9901	0.9971	-0.02848	0.8444	0.9889	-0.06306	0.6669	0.9729	-0.0195	0.8988	0.9927
Vitamin B2 (Riboflavin)	CCL2	0.01867	0.8998	0.9954	0.03357	0.817	0.9889	-0.02051	0.8888	0.9911	0.1203	0.4312	0.9601
Vitamin B2 (Riboflavin)	CCL3	-0.07393	0.6175	0.9954	-0.09628	0.506	0.9889	-0.08271	0.5721	0.9729	-0.149	0.3286	0.9568
Vitamin B2 (Riboflavin)	IL1b	-0.0773	0.6015	0.9954	-0.03789	0.7939	0.9889	-0.08919	0.5422	0.9729	0.118	0.4401	0.9625
Vitamin B2 (Riboflavin)	TNFa	0.007816	0.958	0.9954	-0.09532	0.5102	0.9889	-0.1337	0.3598	0.9729	0.02648	0.8629	0.9857
Vitamin B2 (Riboflavin)	IL-6	-0.1366	0.3547	0.9954	-0.1096	0.4485	0.9889	-0.1188	0.4161	0.9729	0.1422	0.3516	0.9568
Vitamin B2 (Riboflavin)	IL-8	-0.03246	0.8266	0.9954	0.02127	0.8834	0.9889	-0.01898	0.897	0.9911	0.1162	0.4471	0.9625
Vitamin B2 (Riboflavin)	IL-12	0.03159	0.8312	0.9954	-0.0777	0.5917	0.9889	-0.04067	0.7814	0.9729	-0.03161	0.8367	0.9857
Niacin	IL1ra	0.1675	0.2551	0.9954	0.2363	0.09857	0.9889	0.1031	0.481	0.9729	0.1609	0.2911	0.9568
Niacin	IL10	-0.02453	0.8685	0.9954	0.01647	0.9096	0.9889	-0.01347	0.9268	0.9911	0.02839	0.8531	0.9857
Niacin	CCL2	0.2749	0.05867	0.9954	0.2142	0.1352	0.9889	0.1876	0.1969	0.9729	0.1941	0.2015	0.9568
Niacin	CCL3	0.1196	0.4182	0.9954	0.07073	0.6255	0.9889	0.155	0.2876	0.9729	-0.1532	0.3149	0.9568
Niacin	IL1b	0.09293	0.5298	0.9954	0.04346	0.7644	0.9889	0.1237	0.3972	0.9729	0.1939	0.2018	0.9568
Niacin	TNFa	0.07664	0.6046	0.9954	-0.01493	0.918	0.9889	0.04857	0.7403	0.9729	-0.1358	0.3736	0.9568
Niacin	IL-6	-0.135	0.3601	0.9954	-0.03731	0.797	0.9889	-0.04776	0.7445	0.9729	-0.09855	0.5195	0.9857
Niacin	IL-8	0.2863	0.04856	0.9954	0.2492	0.08099	0.9889	0.2118	0.144	0.9729	0.1241	0.4166	0.9572
Niacin	IL-12	0.06145	0.6782	0.9954	-0.1766	0.22	0.9889	0.007451	0.9595	0.9911	-0.1434	0.3474	0.9568
Vitamin B6	IL1ra	0.1603	0.2763	0.9954	0.1697	0.2388	0.9889	0.1101	0.4514	0.9729	0.05995	0.6957	0.9857
Vitamin B6	IL10	-0.008467	0.9545	0.9954	0.01743	0.9044	0.9889	-0.04827	0.7419	0.9729	0.05389	0.7252	0.9857
Vitamin B6	CCL2	0.1319	0.3715	0.9954	0.06026	0.6776	0.9889	0.03878	0.7914	0.9729	0.105	0.4924	0.9782
Vitamin B6	CCL3	0.0742	0.6162	0.9954	0.03318	0.8191	0.9889	0.07975	0.586	0.9729	0.02885	0.8508	0.9857
Vitamin B6	IL1b	0.1011	0.4943	0.9954	0.03606	0.8036	0.9889	0.05899	0.6872	0.9729	0.2168	0.1525	0.9568
Vitamin B6	TNFa	0.1553	0.2918	0.9954	0.1123	0.4374	0.9889	0.04582	0.7546	0.9729	0.1387	0.3634	0.9568
Vitamin B6	IL-6	-0.1044	0.48	0.9954	-0.03424	0.8134	0.9889	-0.05209	0.7222	0.9729	0.05244	0.7323	0.9857
Vitamin B6	IL-8	0.1224	0.407	0.9954	0.149	0.3017	0.9889	0.09255	0.5271	0.9729	0.3487	0.01888	0.9568
Vitamin B6	IL-12	0.1233	0.4036	0.9954	-0.006723	0.963	0.9978	-0.01266	0.9312	0.9911	0.07698	0.6152	0.9857
Vitamin B12	IL1ra	0.1588	0.281	0.9954	0.2021	0.1593	0.9889	0.005102	0.9722	0.9948	0.1593	0.2959	0.9568
Vitamin B12	IL10	0.01248	0.9329	0.9954	-0.03577	0.8052	0.9889	-0.07776	0.5954	0.9729	0.03768	0.8059	0.9857
Vitamin B12	CCL2	0.1953	0.1835	0.9954	0.09772	0.4996	0.9889	0.08041	0.5829	0.9729	0.1266	0.4072	0.9568
Vitamin B12	CCL3	0.06329	0.6691	0.9954	0.002833	0.9844	0.9978	0.07015	0.6319	0.9729	-0.02701	0.8602	0.9857
Vitamin B12	IL1b	0.07209	0.6263	0.9954	-0.06199	0.6689	0.9889	0.02592	0.8597	0.9911	0.1926	0.205	0.9568
Vitamin B12	TNFa	0.0406	0.7841	0.9954	-0.08523	0.5562	0.9889	-0.05245	0.7204	0.9729	-0.142	0.352	0.9568
Vitamin B12	IL-6	-0.1093	0.4595	0.9954	-0.03827	0.7919	0.9889	-0.05301	0.7175	0.9729	-0.09499	0.5348	0.9857
Vitamin B12	IL-8	0.186	0.2057	0.9954	0.1604	0.2657	0.9889	0.1162	0.4265	0.9729	0.1599	0.2939	0.9568
Vitamin B12	IL-12	-0.02779	0.8513	0.9954	-0.16	0.2672	0.9889	-0.2118	0.1439	0.9729	-0.08188	0.5929	0.9857
Folate	IL1ra	0.05623	0.7042	0.9954	0.02833	0.8452	0.9889	-0.0003061	0.9983	0.9983	-0.07009	0.6473	0.9857
Folate	IL10	-0.05265	0.7223	0.9954	-0.01945	0.8934	0.9889	-0.1217	0.4047	0.9729	-0.03518	0.8185	0.9857
Folate	CCL2	-0.02974	0.8409	0.9954	0.003986	0.9781	0.9978	-0.05796	0.6924	0.9729	0.03531	0.8179	0.9857
Folate	CCL3	-0.08289	0.5754	0.9954	-0.07678	0.5961	0.9889	-0.07944	0.5874	0.9729	-0.1457	0.3395	0.9568
Folate	IL1b	-0.03908	0.792	0.9954	-0.03049	0.8335	0.9889	-0.06797	0.6426	0.9729	0.1065	0.4861	0.9771
Folate	TNFa	0.02486	0.8668	0.9954	-0.02598	0.8579	0.9889	-0.1024	0.4836	0.9729	0.09091	0.5526	0.9857
Folate	IL-6	-0.09944	0.5013	0.9954	-0.06631	0.6473	0.9889	-0.09495	0.5164	0.9729	0.1443	0.3444	0.9568
Folate	IL-8	-0.06036	0.6836	0.9954	0.02214	0.8787	0.9889	-0.02622	0.858	0.9911	0.1476	0.3334	0.9568
Folate	IL-12	0.05732	0.6988	0.9954	0.004898	0.9731	0.9978	0.004848	0.9736	0.9948	0.08558	0.5762	0.9857
Pantothenic acid	IL1ra	0.1857	0.2063	0.9954	0.1279	0.376	0.9889	0.1318	0.3665	0.9729	-0.0009223	0.9952	0.9986
Pantothenic acid	IL10	-0.05265	0.7223	0.9954	-0.04951	0.7328	0.9889	-0.09714	0.5067	0.9729	0.04908	0.7488	0.9857
Pantothenic acid	CCL2	-0.06372	0.667	0.9954	-0.0377	0.7949	0.9889	-0.09612	0.5112	0.9729	0.06772	0.6585	0.9857
Pantothenic acid	CCL3	-0.1334	0.366	0.9954	-0.1564	0.2781	0.9889	-0.135	0.355	0.9729	-0.1286	0.3999	0.9568
Pantothenic acid	IL1b	-0.1377	0.3508	0.9954	-0.07707	0.5947	0.9889	-0.156	0.2843	0.9729	0.1139	0.4565	0.9656
Pantothenic acid	TNFa	-0.04863	0.7427	0.9954	-0.1082	0.4546	0.9889	-0.2006	0.1669	0.9729	0.1672	0.2723	0.9568
Pantothenic acid	IL-6	-0.1702	0.2474	0.9954	-0.1356	0.3479	0.9889	-0.1419	0.3306	0.9729	0.2366	0.1176	0.9568
Pantothenic acid	IL-8	-0.1245	0.3991	0.9954	-0.04259	0.769	0.9889	-0.08224	0.5742	0.9729	0.1621	0.2875	0.9568
Pantothenic acid	IL-12	-0.01563	0.916	0.9954	-0.1074	0.4578	0.9889	-0.09411	0.5201	0.9729	0.03267	0.8313	0.9857
Vitamin C	IL1ra	-0.01151	0.9381	0.9954	-0.02886	0.8423	0.9889	-0.05827	0.6909	0.9729	-0.1474	0.3338	0.9568
Vitamin C	IL10	-0.08467	0.5672	0.9954	-0.02242	0.8772	0.9889	-0.1514	0.299	0.9729	-0.05323	0.7284	0.9857
Vitamin C	CCL2	-0.06057	0.6826	0.9954	-0.05095	0.7253	0.9889	-0.08704	0.5521	0.9729	-0.03505	0.8192	0.9857
Vitamin C	CCL3	-0.05493	0.7108	0.9954	-0.04538	0.7543	0.9889	-0.08368	0.5676	0.9729	-0.2009	0.1857	0.9568
Vitamin C	IL1b	0.01791	0.9038	0.9954	0.02627	0.8563	0.9889	-0.03888	0.7908	0.9729	0.1728	0.2563	0.9568
Vitamin C	TNFa	0.08901	0.5474	0.9954	0.105	0.468	0.9889	-0.06582	0.6532	0.9729	0.1333	0.3826	0.9568
Vitamin C	IL-6	-0.05808	0.695	0.9954	-0.008211	0.9549	0.9978	-0.09623	0.5107	0.9729	0.1173	0.443	0.9625
Vitamin C	IL-8	-0.04017	0.7864	0.9954	0.04912	0.7348	0.9889	-0.05398	0.7126	0.9729	0.164	0.2816	0.9568
Vitamin C	IL-12	0.1025	0.4882	0.9954	0.05503	0.7043	0.9889	0.04282	0.7702	0.9729	0.1153	0.4505	0.9625
Saturated fatty acids	IL1ra	0.2264	0.1217	0.9954	0.2105	0.1423	0.9889	0.1559	0.2847	0.9729	-0.005534	0.9712	0.9972
Saturated fatty acids	IL10	0.02822	0.849	0.9954	0.04807	0.7403	0.9889	0.04153	0.7769	0.9729	-0.04078	0.7903	0.9857
Saturated fatty acids	CCL2	0.07783	0.599	0.9954	0.0618	0.6699	0.9889	0.0102	0.9445	0.9911	-0.009091	0.9527	0.9936
Saturated fatty acids	CCL3	0.02057	0.8896	0.9954	0.06555	0.6511	0.9889	0.03944	0.7879	0.9729	-0.2568	0.08861	0.9568
Saturated fatty acids	IL1b	0.06264	0.6723	0.9954	0.118	0.4145	0.9889	0.05143	0.7256	0.9729	0.2002	0.1874	0.9568
Saturated fatty acids	TNFa	0.1672	0.2561	0.9954	0.06132	0.6723	0.9889	0.007857	0.9573	0.9911	0.1553	0.3082	0.9568
Saturated fatty acids	IL-6	-0.0685	0.6437	0.9954	0.0207	0.8866	0.9889	-0.02321	0.8742	0.9911	-0.001318	0.9931	0.9986
Saturated fatty acids	IL-8	0.08109	0.5838	0.9954	0.1564	0.2781	0.9889	0.109	0.456	0.9729	0.03478	0.8206	0.9857
Saturated fatty acids	IL-12	0.1832	0.2128	0.9954	0.06464	0.6556	0.9889	0.09059	0.5359	0.9729	-0.01019	0.9471	0.9936
Monounsaturated fatty acids	IL1ra	0.08315	0.5742	0.9954	0.105	0.4679	0.9889	-0.02612	0.8586	0.9911	0.0006588	0.9966	0.9986
Monounsaturated fatty acids	IL10	-0.03604	0.8079	0.9954	-0.06382	0.6597	0.9889	-0.116	0.4273	0.9729	-0.1602	0.2933	0.9568
Monounsaturated fatty acids	CCL2	0.2077	0.1567	0.9954	0.1438	0.319	0.9889	0.05837	0.6904	0.9729	0.1642	0.2812	0.9568
Monounsaturated fatty acids	CCL3	0.01026	0.9448	0.9954	0.04884	0.7363	0.9889	-0.007908	0.957	0.9911	-0.2743	0.06823	0.9568
Monounsaturated fatty acids	IL1b	-0.00076	0.9959	0.9983	-0.00437	0.976	0.9978	-0.04337	0.7673	0.9729	0.02576	0.8666	0.9857
Monounsaturated fatty acids	TNFa	0.1059	0.4736	0.9954	0.00994	0.9454	0.9975	-0.0401	0.7844	0.9729	0.03083	0.8407	0.9857
Monounsaturated fatty acids	IL-6	-0.161	0.2744	0.9954	-0.08936	0.5371	0.9889	-0.1639	0.2604	0.9729	-0.1744	0.2518	0.9568
Monounsaturated fatty acids	IL-8	0.1385	0.3478	0.9954	0.1879	0.1913	0.9889	0.07857	0.5915	0.9729	0.1221	0.4241	0.9572
Monounsaturated fatty acids	IL-12	0.05526	0.7091	0.9954	0.01479	0.9188	0.9889	-0.05905	0.6869	0.9729	-0.06905	0.6522	0.9857
Polyunsaturated fatty acids	IL1ra	-0.06188	0.6761	0.9954	-0.04135	0.7756	0.9889	-0.1607	0.27	0.9729	-0.04822	0.7531	0.9857
Polyunsaturated fatty acids	IL10	-0.1322	0.3703	0.9954	-0.1982	0.1677	0.9889	-0.2584	0.07306	0.9729	-0.1495	0.3271	0.9568
Polyunsaturated fatty acids	CCL2	0.1312	0.3739	0.9954	0.08744	0.546	0.9889	-0.02531	0.863	0.9911	0.1912	0.2084	0.9568
Polyunsaturated fatty acids	CCL3	-0.1278	0.3866	0.9954	-0.07697	0.5952	0.9889	-0.1309	0.3701	0.9729	-0.195	0.1993	0.9568
Polyunsaturated fatty acids	IL1b	-0.1154	0.4347	0.9954	-0.1546	0.2838	0.9889	-0.1588	0.2758	0.9729	-0.03723	0.8082	0.9857
Polyunsaturated fatty acids	TNFa	-0.03506	0.813	0.9954	-0.1015	0.4832	0.9889	-0.1602	0.2715	0.9729	-0.02569	0.867	0.9857
Polyunsaturated fatty acids	IL-6	-0.2349	0.108	0.9954	-0.2092	0.1448	0.9889	-0.2465	0.08776	0.9729	-0.1626	0.2859	0.9568
Polyunsaturated fatty acids	IL-8	0.02182	0.883	0.9954	0.07822	0.5892	0.9889	-0.04469	0.7604	0.9729	0.1698	0.2647	0.9568
Polyunsaturated fatty acids	IL-12	-0.0963	0.515	0.9954	-0.04807	0.7403	0.9889	-0.2285	0.1143	0.9729	-0.02976	0.8461	0.9857
Cholesterol	IL1ra	0.09249	0.5318	0.9954	0.07448	0.6072	0.9889	-0.02184	0.8816	0.9911	0.07273	0.635	0.9857
Cholesterol	IL10	-0.1008	0.4952	0.9954	-0.1544	0.2844	0.9889	-0.1891	0.1932	0.9729	-0.25	0.09765	0.9568
Cholesterol	CCL2	0.221	0.1311	0.9954	0.1682	0.2429	0.9889	0.1089	0.4565	0.9729	0.241	0.1108	0.9568
Cholesterol	CCL3	0.005591	0.9699	0.9954	-0.08581	0.5535	0.9889	-0.04184	0.7753	0.9729	-0.19	0.2113	0.9568
Cholesterol	IL1b	-0.1278	0.3868	0.9954	-0.1692	0.2402	0.9889	-0.1703	0.242	0.9729	-0.0875	0.5676	0.9857
Cholesterol	TNFa	-0.04527	0.76	0.9954	-0.1885	0.1899	0.9889	-0.182	0.2106	0.9729	-0.1829	0.2292	0.9568
Cholesterol	IL-6	-0.1879	0.2009	0.9954	-0.1537	0.2865	0.9889	-0.1919	0.1864	0.9729	-0.1767	0.2456	0.9568
Cholesterol	IL-8	0.08207	0.5792	0.9954	0.04624	0.7498	0.9889	0.007653	0.9584	0.9911	0.04625	0.7629	0.9857
Cholesterol	IL-12	-0.07361	0.619	0.9954	-0.1387	0.3366	0.9889	-0.1166	0.4251	0.9729	-0.205	0.1767	0.9568
Soluble dietary fiber	IL1ra	0.0008684	0.9953	0.9983	-0.1431	0.3213	0.9889	-0.05633	0.7007	0.9729	-0.2008	0.186	0.9568
Soluble dietary fiber	IL10	-0.07664	0.6046	0.9954	-0.1061	0.4635	0.9889	-0.1846	0.2042	0.9729	0.08749	0.5677	0.9857
Soluble dietary fiber	CCL2	-0.1755	0.2327	0.9954	-0.2332	0.1031	0.9889	-0.2941	0.04026	0.9729	-0.1022	0.5039	0.9811
Soluble dietary fiber	CCL3	-0.195	0.1841	0.9954	-0.1875	0.1922	0.9889	-0.2532	0.07917	0.9729	0.04585	0.7649	0.9857
Soluble dietary fiber	IL1b	-0.06905	0.641	0.9954	-0.1132	0.4339	0.9889	-0.1602	0.2715	0.9729	0.1563	0.3053	0.9568
Soluble dietary fiber	TNFa	0.05612	0.7048	0.9954	0.07669	0.5966	0.9889	-0.1077	0.4616	0.9729	0.3071	0.04016	0.9568
Soluble dietary fiber	IL-6	-0.1151	0.4361	0.9954	-0.1625	0.2594	0.9889	-0.1775	0.2224	0.9729	0.1701	0.264	0.9568
Soluble dietary fiber	IL-8	-0.2206	0.1319	0.9954	-0.2155	0.1329	0.9889	-0.2332	0.1069	0.9729	0.148	0.3321	0.9568
Soluble dietary fiber	IL-12	0.01075	0.9422	0.9954	0.123	0.3947	0.9889	-0.08227	0.5741	0.9729	0.1767	0.2455	0.9568
Insoluble dietary fiber	IL1ra	-0.08261	0.5767	0.9954	-0.1449	0.3153	0.9889	-0.1444	0.3223	0.9729	-0.2264	0.1349	0.9568
Insoluble dietary fiber	IL10	-0.1242	0.4004	0.9954	-0.08024	0.5796	0.9889	-0.23	0.1119	0.9729	0.05731	0.7084	0.9857
Insoluble dietary fiber	CCL2	-0.1646	0.2637	0.9954	-0.1626	0.2591	0.9889	-0.266	0.06467	0.9729	-0.0722	0.6374	0.9857
Insoluble dietary fiber	CCL3	-0.2103	0.1513	0.9954	-0.1732	0.229	0.9889	-0.2459	0.08858	0.9729	-0.05784	0.7059	0.9857
Insoluble dietary fiber	IL1b	-0.05005	0.7355	0.9954	-0.05076	0.7263	0.9889	-0.1428	0.3278	0.9729	0.1761	0.2472	0.9568
Insoluble dietary fiber	TNFa	0.06177	0.6766	0.9954	0.07909	0.5851	0.9889	-0.1291	0.3767	0.9729	0.3097	0.03839	0.9568
Insoluble dietary fiber	IL-6	-0.03181	0.8301	0.9954	-0.04768	0.7423	0.9889	-0.09985	0.4949	0.9729	0.3005	0.04487	0.9568
Insoluble dietary fiber	IL-8	-0.2539	0.08161	0.9954	-0.1709	0.2354	0.9889	-0.2524	0.08012	0.9729	0.1735	0.2543	0.9568
Insoluble dietary fiber	IL-12	0.04115	0.7813	0.9954	0.1432	0.321	0.9889	-0.04205	0.7742	0.9729	0.1943	0.2009	0.9568
Total dietary fiber	IL1ra	-0.03832	0.796	0.9954	-0.1229	0.3952	0.9889	-0.125	0.3921	0.9729	-0.174	0.2529	0.9568
Total dietary fiber	IL10	-0.1013	0.4934	0.9954	-0.08399	0.562	0.9889	-0.2345	0.1049	0.9729	0.07662	0.6169	0.9857
Total dietary fiber	CCL2	-0.1189	0.421	0.9954	-0.1567	0.2772	0.9889	-0.2454	0.0892	0.9729	-0.0473	0.7577	0.9857
Total dietary fiber	CCL3	-0.1834	0.2121	0.9954	-0.1904	0.1854	0.9889	-0.2381	0.09944	0.9729	-0.04269	0.7807	0.9857
Total dietary fiber	IL1b	-0.02844	0.8478	0.9954	-0.06353	0.6612	0.9889	-0.1351	0.3546	0.9729	0.1796	0.2378	0.9568
Total dietary fiber	TNFa	0.07501	0.6124	0.9954	0.07044	0.6269	0.9889	-0.1252	0.3913	0.9729	0.3181	0.03324	0.9568
Total dietary fiber	IL-6	-0.01802	0.9032	0.9954	-0.06257	0.666	0.9889	-0.09781	0.5038	0.9729	0.2792	0.06328	0.9568
Total dietary fiber	IL-8	-0.2177	0.1373	0.9954	-0.1589	0.2704	0.9889	-0.2356	0.1032	0.9729	0.1837	0.2272	0.9568
Total dietary fiber	IL-12	0.004885	0.9737	0.9954	0.1316	0.3622	0.9889	-0.07563	0.6055	0.9729	0.1534	0.3143	0.9568
Salt equivalent	IL1ra	-0.03756	0.7999	0.9954	0.001729	0.9905	0.9978	-0.1692	0.2452	0.9729	0.02161	0.888	0.9884
Salt equivalent	IL10	-0.03235	0.8272	0.9954	-0.09868	0.4954	0.9889	-0.1948	0.1798	0.9729	-0.06561	0.6685	0.9857
Salt equivalent	CCL2	0.1248	0.3979	0.9954	0.07649	0.5975	0.9889	0.04827	0.7419	0.9729	0.1296	0.396	0.9568
Salt equivalent	CCL3	-0.09651	0.5141	0.9954	-0.1851	0.1981	0.9889	-0.06368	0.6638	0.9729	-0.3071	0.04016	0.9568
Salt equivalent	IL1b	-0.003583	0.9807	0.9954	-0.1271	0.3791	0.9889	-0.04256	0.7716	0.9729	-0.01067	0.9445	0.9936
Salt equivalent	TNFa	-0.07555	0.6098	0.9954	-0.2127	0.1381	0.9889	-0.1443	0.3226	0.9729	-0.3436	0.02083	0.9568
Salt equivalent	IL-6	-0.01802	0.9032	0.9954	-0.02242	0.8772	0.9889	-0.0248	0.8657	0.9911	-0.08182	0.5931	0.9857
Salt equivalent	IL-8	0.07838	0.5965	0.9954	0.05613	0.6986	0.9889	-0.01061	0.9423	0.9911	-0.01858	0.9036	0.9935
Salt equivalent	IL-12	-0.1837	0.2114	0.9954	-0.1568	0.2767	0.9889	-0.2133	0.1412	0.9729	-0.1003	0.5123	0.9849
Sucrose	IL1ra	0.04027	0.7858	0.9954	-0.01364	0.9251	0.9907	0.007245	0.9606	0.9911	-0.05402	0.7245	0.9857
Sucrose	IL10	-0.09965	0.5004	0.9954	-0.1146	0.428	0.9889	-0.09602	0.5116	0.9729	-0.1557	0.307	0.9568
Sucrose	CCL2	-0.08152	0.5817	0.9954	-0.074	0.6096	0.9889	-0.1341	0.3584	0.9729	-0.1042	0.4957	0.9782
Sucrose	CCL3	-0.08755	0.554	0.9954	-0.07083	0.625	0.9889	-0.1562	0.2839	0.9729	-0.03188	0.8353	0.9857
Sucrose	IL1b	-0.171	0.2452	0.9954	-0.1356	0.3479	0.9889	-0.1923	0.1857	0.9729	-0.09139	0.5505	0.9857
Sucrose	TNFa	-0.04331	0.7701	0.9954	-0.02348	0.8714	0.9889	-0.1183	0.4183	0.9729	0.141	0.3556	0.9568
Sucrose	IL-6	-0.08945	0.5454	0.9954	-0.07717	0.5943	0.9889	-0.1621	0.2658	0.9729	-0.08011	0.6009	0.9857
Sucrose	IL-8	-0.1937	0.1872	0.9954	-0.246	0.08506	0.9889	-0.1867	0.1989	0.9729	-0.4659	0.001259	0.5325
Sucrose	IL-12	-0.006731	0.9638	0.9954	0.05052	0.7275	0.9889	-0.03843	0.7932	0.9729	-0.01468	0.9237	0.9936
Alcohol	IL1ra	-0.01576	0.9153	0.9954	0.07982	0.5816	0.9889	0.07429	0.6119	0.9729	0.2066	0.1734	0.9568
Alcohol	IL10	0.06534	0.659	0.9954	0.06025	0.6777	0.9889	0.09411	0.5201	0.9729	0.007552	0.9607	0.9936
Alcohol	CCL2	0.2684	0.06508	0.9954	0.2865	0.04366	0.9889	0.2852	0.04699	0.9729	0.2379	0.1156	0.9568
Alcohol	CCL3	0.1141	0.44	0.9954	0.06631	0.6473	0.9889	0.1869	0.1985	0.9729	0.05711	0.7094	0.9857
Alcohol	IL1b	0.1304	0.3771	0.9954	0.07467	0.6063	0.9889	0.1642	0.2595	0.9729	-0.2687	0.07434	0.9568
Alcohol	TNFa	0.07317	0.6211	0.9954	0.007549	0.9585	0.9978	0.155	0.2875	0.9729	-0.2418	0.1095	0.9568
Alcohol	IL-6	0.2098	0.1523	0.9954	0.1785	0.2148	0.9889	0.2509	0.08208	0.9729	-0.107	0.4843	0.9771
Alcohol	IL-8	0.1587	0.2812	0.9954	0.115	0.4266	0.9889	0.1286	0.3787	0.9729	0.002045	0.9894	0.9986
Alcohol	IL-12	0.0672	0.65	0.9954	0.01231	0.9324	0.9924	0.1879	0.196	0.9729	-0.09138	0.5505	0.9857
Daidzein	IL1ra	-0.1037	0.4832	0.9954	-0.07923	0.5844	0.9889	-0.08694	0.5525	0.9729	-0.04625	0.7629	0.9857
Daidzein	IL10	-0.0482	0.7449	0.9954	-0.09128	0.5284	0.9889	-0.08316	0.57	0.9729	0.18	0.2366	0.9568
Daidzein	CCL2	-0.04668	0.7527	0.9954	0.04845	0.7383	0.9889	-0.05969	0.6837	0.9729	0.1033	0.4995	0.9782
Daidzein	CCL3	-0.2331	0.1109	0.9954	-0.1731	0.2293	0.9889	-0.1731	0.2342	0.9729	0.06443	0.6741	0.9857
Daidzein	IL1b	-0.08403	0.5701	0.9954	-0.09128	0.5284	0.9889	-0.1004	0.4924	0.9729	-0.05528	0.7183	0.9857
Daidzein	TNFa	-0.1445	0.3272	0.9954	-0.1417	0.3263	0.9889	-0.2313	0.1098	0.9729	-0.04005	0.7939	0.9857
Daidzein	IL-6	-0.04592	0.7566	0.9954	-0.07534	0.6031	0.9889	-0.05526	0.7061	0.9729	0.0913	0.5508	0.9857
Daidzein	IL-8	-0.1116	0.4502	0.9954	-0.02454	0.8657	0.9889	-0.07061	0.6297	0.9729	0.1626	0.2859	0.9568
Daidzein	IL-12	-0.1394	0.3447	0.9954	-0.1588	0.2708	0.9889	-0.1759	0.2266	0.9729	0.0713	0.6416	0.9857
Genistein	IL1ra	-0.1037	0.4832	0.9954	-0.07923	0.5844	0.9889	-0.08694	0.5525	0.9729	-0.04625	0.7629	0.9857
Genistein	IL10	-0.0482	0.7449	0.9954	-0.09128	0.5284	0.9889	-0.08316	0.57	0.9729	0.18	0.2366	0.9568
Genistein	CCL2	-0.04668	0.7527	0.9954	0.04845	0.7383	0.9889	-0.05969	0.6837	0.9729	0.1033	0.4995	0.9782
Genistein	CCL3	-0.2331	0.1109	0.9954	-0.1731	0.2293	0.9889	-0.1731	0.2342	0.9729	0.06443	0.6741	0.9857
Genistein	IL1b	-0.08403	0.5701	0.9954	-0.09128	0.5284	0.9889	-0.1004	0.4924	0.9729	-0.05528	0.7183	0.9857
Genistein	TNFa	-0.1445	0.3272	0.9954	-0.1417	0.3263	0.9889	-0.2313	0.1098	0.9729	-0.04005	0.7939	0.9857
Genistein	IL-6	-0.04592	0.7566	0.9954	-0.07534	0.6031	0.9889	-0.05526	0.7061	0.9729	0.0913	0.5508	0.9857
Genistein	IL-8	-0.1116	0.4502	0.9954	-0.02454	0.8657	0.9889	-0.07061	0.6297	0.9729	0.1626	0.2859	0.9568
Genistein	IL-12	-0.1394	0.3447	0.9954	-0.1588	0.2708	0.9889	-0.1759	0.2266	0.9729	0.0713	0.6416	0.9857
n-3 fatty acids	IL1ra	0.008142	0.9562	0.9954	0.04485	0.7571	0.9889	-0.1192	0.4147	0.9729	0.05046	0.742	0.9857
n-3 fatty acids	IL10	-0.09813	0.507	0.9954	-0.1704	0.2367	0.9889	-0.2424	0.09325	0.9729	-0.05778	0.7062	0.9857
n-3 fatty acids	CCL2	0.1997	0.1735	0.9954	0.1052	0.4671	0.9889	0.01602	0.913	0.9911	0.2331	0.1234	0.9568
n-3 fatty acids	CCL3	-0.09304	0.5294	0.9954	-0.05393	0.7099	0.9889	-0.09342	0.5232	0.9729	-0.1343	0.3793	0.9568
n-3 fatty acids	IL1b	-0.07534	0.6108	0.9954	-0.1593	0.2692	0.9889	-0.1179	0.4199	0.9729	-0.01272	0.9339	0.9936
n-3 fatty acids	TNFa	-0.01422	0.9236	0.9954	-0.09196	0.5253	0.9889	-0.1441	0.3233	0.9729	-0.07378	0.63	0.9857
n-3 fatty acids	IL-6	-0.2046	0.163	0.9954	-0.165	0.2521	0.9889	-0.2076	0.1523	0.9729	-0.1744	0.2518	0.9568
n-3 fatty acids	IL-8	0.07327	0.6206	0.9954	0.09657	0.5047	0.9889	-0.02122	0.8849	0.9911	0.1837	0.2272	0.9568
n-3 fatty acids	IL-12	-0.1237	0.4024	0.9954	-0.0886	0.5406	0.9889	-0.2721	0.05856	0.9729	-0.1003	0.5123	0.9849
n-6 fatty acids	IL1ra	-0.09271	0.5309	0.9954	-0.07856	0.5876	0.9889	-0.182	0.2106	0.9729	-0.08841	0.5636	0.9857
n-6 fatty acids	IL10	-0.1548	0.2935	0.9954	-0.2089	0.1454	0.9889	-0.2692	0.06144	0.9729	-0.1788	0.2399	0.9568
n-6 fatty acids	CCL2	0.08684	0.5573	0.9954	0.06689	0.6444	0.9889	-0.05235	0.7209	0.9729	0.1581	0.2996	0.9568
n-6 fatty acids	CCL3	-0.1496	0.31	0.9954	-0.08783	0.5442	0.9889	-0.1576	0.2795	0.9729	-0.21	0.1662	0.9568
n-6 fatty acids	IL1b	-0.1304	0.3771	0.9954	-0.151	0.2952	0.9889	-0.1799	0.2161	0.9729	-0.03756	0.8065	0.9857
n-6 fatty acids	TNFa	-0.05417	0.7146	0.9954	-0.1144	0.4288	0.9889	-0.1822	0.2101	0.9729	-0.0083	0.9568	0.9936
n-6 fatty acids	IL-6	-0.24	0.1004	0.9954	-0.2184	0.1275	0.9889	-0.2617	0.06932	0.9729	-0.1399	0.3593	0.9568
n-6 fatty acids	IL-8	-0.003582	0.9807	0.9954	0.07208	0.6189	0.9889	-0.05929	0.6857	0.9729	0.1696	0.2655	0.9568
n-6 fatty acids	IL-12	-0.08403	0.5701	0.9954	-0.04951	0.7328	0.9889	-0.2162	0.1356	0.9729	0.00873	0.9546	0.9936
