# Supplementary material for: Gut commensal bifidobacteria are associated with restrained inflammatory reprogramming in human monocyte-derived dendritic cells
Source: iScience. 2026 Jun 30;29(7):116583. doi: 10.1016/j.isci.2026.116583 (PMC13378373; doi:10.1016/j.isci.2026.116583)
Supplement: Table S4. 16S rRNA gene–based microbiota composition and cytokine responses, Related to Figure 1 [file mmc4.xlsx]

## Sheet: Table S4
Table S4. Spearman’s rank correlation between moDC cytokine responses and the relative abundance of bacterial genera (16S rRNA gene-based). adj. p-value: Benjamini–Hochberg.
†p < 0.1, *p < 0.05, **p < 0.01, ***p < 0.001
	B. longum
	IL-1RA					IL-10					CCL2					CCL3					IL-1β					TNFα					IL-6					IL-8					IL-12
	rho	p-value		adj. p-value		rho	p-value		adj. p-value		rho	p-value		adj. p-value		rho	p-value		adj. p-value		rho	p-value		adj. p-value		rho	p-value		adj. p-value		rho	p-value		adj. p-value		rho	p-value		adj. p-value		rho	p-value		adj. p-value
Bifidobacterium_388775	-0.376	0.00719	**	0.175641		-0.477	0.000459	***	0.026163	*	-0.281	0.0483	*	0.750845		-0.523	9.86e-05	***	0.0168606	*	-0.49	0.000301	***	0.0257355	*	-0.393	0.00479	**	0.136515		-0.396	0.00437	**	0.136515		-0.423	0.00219	**	0.0936225	†	-0.0173	0.905		0.978161
Blautia_A_141781	-0.187	0.194		0.835116		-0.0555	0.702		0.96615		-0.0452	0.755		0.96615		-0.0124	0.932		0.978161		-0.0957	0.509		0.90926		-0.113	0.435		0.8493		0.0013	0.993		0.993		0.0495	0.733		0.96615		-0.13	0.367		0.835116
Faecalibacterium	-0.0426	0.769		0.96615		0.0769	0.596		0.935009		-0.0351	0.809		0.967406		0.0167	0.909		0.978161		0.145	0.314		0.835116		0.11	0.447		0.8493		0.031	0.831		0.969377		0.0704	0.627		0.948823		-0.074	0.61		0.938973
Phocaeicola_A_858004	-0.0455	0.754		0.96615		0.158	0.274		0.835116		-0.0535	0.712		0.96615		0.0393	0.786		0.96615		0.183	0.205		0.835116		0.122	0.4		0.835116		0.0873	0.546		0.90926		-0.0729	0.615		0.938973		0.191	0.185		0.835116
Bacteroides_H	0.224	0.119		0.835116		0.0594	0.682		0.955918		0.162	0.261		0.835116		-0.00975	0.946		0.978161		-0.0102	0.944		0.978161		-0.136	0.348		0.835116		-0.0791	0.585		0.934907		0.0909	0.53		0.90926		-0.258	0.0708		0.835116
Ruminococcus_B	-0.175	0.225		0.835116		0.0929	0.521		0.90926		-0.182	0.206		0.835116		0.0283	0.845		0.969377		0.112	0.439		0.8493		0.135	0.35		0.835116		0.0397	0.784		0.96615		-0.138	0.338		0.835116		0.308	0.0298	*	0.5643
Anaerostipes	-0.234	0.102		0.835116		-0.147	0.31		0.835116		-0.198	0.168		0.835116		-0.149	0.303		0.835116		-0.12	0.406		0.835116		-0.00821	0.955		0.978161		-0.0903	0.533		0.90926		-0.167	0.245		0.835116		-0.00749	0.959		0.978161
Fusicatenibacter	-0.187	0.194		0.835116		-0.117	0.417		0.835116		-0.169	0.241		0.835116		-0.135	0.351		0.835116		-0.0384	0.791		0.96615		-0.0306	0.833		0.969377		-0.136	0.347		0.835116		-0.162	0.262		0.835116		-0.121	0.402		0.835116
Anaerobutyricum	0.302	0.033	*	0.5643		-0.00168	0.991		0.993		0.184	0.2		0.835116		0.0115	0.937		0.978161		-0.0416	0.774		0.96615		-0.133	0.356		0.835116		0.111	0.443		0.8493		0.148	0.306		0.835116		-0.25	0.0799		0.835116
Agathobacter_164117	-0.00903	0.95		0.978161		0.0976	0.5		0.90926		-0.158	0.273		0.835116		0.164	0.256		0.835116		0.185	0.199		0.835116		0.333	0.018	*	0.38475		0.138	0.339		0.835116		-0.044	0.762		0.96615		0.189	0.19		0.835116
Gemmiger_A_73129	-0.0779	0.591		0.935009		0.149	0.301		0.835116		0.0098	0.946		0.978161		0.161	0.265		0.835116		0.15	0.298		0.835116		0.0888	0.54		0.90926		0.192	0.181		0.835116		0.0877	0.545		0.90926		-0.0664	0.647		0.951462
Streptococcus	-0.129	0.371		0.835116		0.0135	0.926		0.978161		-0.00706	0.961		0.978161		0.0237	0.87		0.972353		0.067	0.644		0.951462		0.0862	0.552		0.90926		0.0305	0.834		0.969377		-0.0427	0.768		0.96615		0.176	0.222		0.835116
Mediterraneibacter_A_155507	-0.0989	0.494		0.90926		-0.0263	0.856		0.969377		-0.0358	0.805		0.967406		-0.0656	0.651		0.951462		-0.0608	0.675		0.955918		-0.201	0.162		0.835116		-0.0684	0.637		0.951462		-0.0108	0.941		0.978161		-0.196	0.174		0.835116
Ruminococcus_E	0.103	0.477		0.896341		-0.0284	0.845		0.969377		-0.0141	0.923		0.978161		-0.0308	0.832		0.969377		-0.0404	0.781		0.96615		-0.0858	0.553		0.90926		0.0643	0.657		0.952093		0.0403	0.781		0.96615		-0.162	0.261		0.835116
Holdemanella	0.233	0.104		0.835116		0.153	0.288		0.835116		0.117	0.42		0.835116		0.121	0.403		0.835116		0.147	0.308		0.835116		0.0867	0.55		0.90926		0.123	0.394		0.835116		0.261	0.0672		0.835116		-0.154	0.285		0.835116
Dorea_A	-0.0622	0.668		0.955918		-0.12	0.408		0.835116		-0.126	0.383		0.835116		-0.122	0.399		0.835116		-0.083	0.566		0.913075		-0.0595	0.682		0.955918		-0.0264	0.856		0.969377		-0.144	0.32		0.835116		-0.0743	0.608		0.938973
Faecalibacillus	0.239	0.0951		0.835116		0.197	0.171		0.835116		0.178	0.216		0.835116		0.167	0.248		0.835116		0.206	0.151		0.835116		0.211	0.142		0.835116		0.243	0.0896		0.835116		0.213	0.138		0.835116		0.0477	0.742		0.96615
f__Lachnospiraceae|__	0.094	0.516		0.90926		0.234	0.103		0.835116		0.021	0.885		0.978161		0.0847	0.559		0.910371		0.175	0.224		0.835116		0.182	0.207		0.835116		0.129	0.371		0.835116		0.155	0.283		0.835116		0.0372	0.798		0.967406
Parabacteroides_B_862066	-0.0253	0.862		0.96975		-0.125	0.389		0.835116		0.00178	0.99		0.993		-0.0504	0.728		0.96615		-0.2	0.164		0.835116		-0.119	0.412		0.835116		-0.238	0.0963		0.835116		-0.045	0.756		0.96615		-0.0509	0.726		0.96615
	B. breve
	IL-1RA					IL-10					CCL2					CCL3					IL-1β					TNFα					IL-6					IL-8					IL-12
	rho	p-value		adj. p-value		rho	p-value		adj. p-value		rho	p-value		adj. p-value		rho	p-value		adj. p-value		rho	p-value		adj. p-value		rho	p-value		adj. p-value		rho	p-value		adj. p-value		rho	p-value		adj. p-value		rho	p-value		adj. p-value
Bifidobacterium_388775	-0.385	0.00632	**	0.13509		-0.401	0.00431	**	0.122835		-0.392	0.00531	**	0.129716		-0.535	7.53e-05	***	0.0128763	*	-0.492	0.000329	***	0.0281295	*	-0.474	0.000588	***	0.033516	*	-0.432	0.00196	**	0.067032	†	-0.445	0.00137	**	0.0585675	†	-0.325	0.0229	*	0.4351
Blautia_A_141781	-0.232	0.108		0.861333		-0.0712	0.627		0.991393		-0.0207	0.888		0.991393		-0.000612	0.997		0.997		-0.0818	0.576		0.991393		-0.0756	0.606		0.991393		-0.00765	0.958		0.991393		0.0691	0.637		0.991393		-0.122	0.402		0.938189
Faecalibacterium	-0.0627	0.669		0.991393		0.0767	0.6		0.991393		-0.0164	0.911		0.991393		0.00934	0.949		0.991393		0.134	0.359		0.938189		0.0559	0.703		0.991393		0.0405	0.783		0.991393		0.038	0.796		0.991393		0.0812	0.579		0.991393
Phocaeicola_A_858004	0.0351	0.811		0.991393		0.209	0.15		0.862773		-0.00653	0.964		0.991393		0.148	0.312		0.938189		0.162	0.266		0.938189		0.241	0.0957		0.861333		0.19	0.19		0.862773		-0.0136	0.926		0.991393		0.23	0.112		0.861333
Bacteroides_H	0.286	0.0467	*	0.780382		0.126	0.39		0.938189		0.198	0.174		0.862773		0.141	0.336		0.938189		0.0433	0.768		0.991393		0.0411	0.779		0.991393		0.049	0.738		0.991393		0.216	0.136		0.861333		-0.0786	0.591		0.991393
Ruminococcus_B	-0.129	0.379		0.938189		-0.00051	0.997		0.997		-0.153	0.294		0.938189		0.0429	0.77		0.991393		0.0303	0.836		0.991393		0.138	0.345		0.938189		0.0946	0.518		0.957968		-0.107	0.462		0.947077		0.0365	0.803		0.991393
Anaerostipes	-0.221	0.127		0.861333		-0.131	0.371		0.938189		-0.259	0.0726		0.861333		-0.22	0.128		0.861333		-0.0759	0.604		0.991393		-0.112	0.444		0.944671		-0.0641	0.662		0.991393		-0.236	0.102		0.861333		-0.119	0.414		0.93825
Fusicatenibacter	-0.119	0.417		0.93825		-0.0715	0.625		0.991393		-0.191	0.189		0.862773		-0.14	0.338		0.938189		-0.0518	0.724		0.991393		-0.098	0.503		0.947077		-0.137	0.349		0.938189		-0.169	0.246		0.914478		-0.0196	0.893		0.991393
Anaerobutyricum	0.134	0.358		0.938189		0.0286	0.845		0.991393		0.112	0.443		0.944671		-0.0217	0.882		0.991393		-0.064	0.662		0.991393		-0.178	0.222		0.862773		-0.021	0.886		0.991393		0.0939	0.521		0.957968		-0.153	0.295		0.938189
Agathobacter_164117	-0.0549	0.708		0.991393		0.0978	0.504		0.947077		-0.192	0.186		0.862773		-0.0307	0.834		0.991393		0.0206	0.888		0.991393		0.126	0.387		0.938189		0.0356	0.808		0.991393		-0.102	0.486		0.947077		0.248	0.0855		0.861333
Gemmiger_A_73129	-0.0356	0.808		0.991393		0.11	0.451		0.944671		0.0484	0.741		0.991393		0.0822	0.574		0.991393		0.0881	0.547		0.991393		0.051	0.728		0.991393		0.112	0.442		0.944671		0.0583	0.691		0.991393		0.124	0.397		0.938189
Streptococcus	-0.141	0.335		0.938189		-0.0315	0.83		0.991393		-0.0134	0.927		0.991393		0.0276	0.851		0.991393		0.0231	0.875		0.991393		0.0102	0.945		0.991393		0.0427	0.771		0.991393		-0.0551	0.707		0.991393		0.058	0.692		0.991393
Mediterraneibacter_A_155507	-0.0328	0.823		0.991393		0.0378	0.797		0.991393		-0.0337	0.818		0.991393		-0.0638	0.663		0.991393		-0.0244	0.868		0.991393		-0.128	0.382		0.938189		-0.0048	0.974		0.991393		-0.00327	0.982		0.993621		-0.103	0.48		0.947077
Ruminococcus_E	0.0822	0.575		0.991393		0.0456	0.756		0.991393		-0.0135	0.927		0.991393		-0.0455	0.756		0.991393		-0.0126	0.931		0.991393		-0.0786	0.591		0.991393		0.00521	0.972		0.991393		-0.0106	0.942		0.991393		-0.0162	0.912		0.991393
Holdemanella	0.265	0.0659		0.861333		0.159	0.276		0.938189		0.153	0.293		0.938189		0.179	0.218		0.862773		0.202	0.163		0.862773		0.0742	0.612		0.991393		0.136	0.352		0.938189		0.246	0.089		0.861333		-0.152	0.297		0.938189
Dorea_A	-0.159	0.277		0.938189		-0.106	0.467		0.947077		-0.222	0.126		0.861333		-0.17	0.243		0.914478		-0.0646	0.659		0.991393		-0.124	0.395		0.938189		-0.0717	0.625		0.991393		-0.18	0.217		0.862773		-0.101	0.49		0.947077
Faecalibacillus	0.121	0.406		0.938189		0.248	0.0864		0.861333		0.186	0.2		0.862773		0.211	0.146		0.862773		0.217	0.134		0.861333		0.252	0.0813		0.861333		0.281	0.0502		0.780382		0.193	0.184		0.862773		0.226	0.118		0.861333
f__Lachnospiraceae|__	0.103	0.48		0.947077		0.146	0.316		0.938189		0.0996	0.496		0.947077		0.197	0.175		0.862773		0.131	0.371		0.938189		0.193	0.183		0.862773		0.11	0.453		0.944671		0.178	0.222		0.862773		0.0378	0.797		0.991393
Parabacteroides_B_862066	-0.0869	0.553		0.991393		-0.125	0.392		0.938189		-0.0193	0.895		0.991393		-0.0675	0.645		0.991393		-0.179	0.218		0.862773		-0.113	0.44		0.944671		-0.187	0.198		0.862773		-0.0154	0.916		0.991393		-0.0075	0.959		0.991393
	L. paracasei
	IL-1RA					IL-10					CCL2					CCL3					IL-1β					TNFα					IL-6					IL-8					IL-12
	rho	p-value		adj. p-value		rho	p-value		adj. p-value		rho	p-value		adj. p-value		rho	p-value		adj. p-value		rho	p-value		adj. p-value		rho	p-value		adj. p-value		rho	p-value		adj. p-value		rho	p-value		adj. p-value		rho	p-value		adj. p-value
Bifidobacterium_388775	-0.355	0.0132	*	0.322457		-0.373	0.00898	**	0.307116		-0.36	0.0119	*	0.322457		-0.481	0.000542	***	0.046341	*	-0.521	0.000148	***	0.025308	*	-0.451	0.00128	**	0.07296		-0.318	0.0276	*	0.363046		-0.39	0.0061	**	0.260775		-0.181	0.219		0.66
Blautia_A_141781	-0.177	0.229		0.6669		-0.0372	0.802		0.93594		-0.0658	0.657		0.906024		-0.00114	0.994		0.994		-0.0245	0.869		0.967149		-0.0202	0.892		0.968639		0.0213	0.886		0.968639		0.0419	0.777		0.935683		-0.156	0.29		0.716795
Faecalibacterium	-0.0751	0.612		0.8721		0.0726	0.624		0.875854		-0.0343	0.817		0.93594		-0.0162	0.913		0.971832		0.17	0.247		0.670429		0.0497	0.737		0.926669		0.0251	0.866		0.967149		0.0639	0.666		0.908438		0.0459	0.757		0.93195
Phocaeicola_A_858004	0.0889	0.548		0.855		0.206	0.16		0.636702		0.062	0.676		0.908438		0.215	0.141		0.636702		0.247	0.0901		0.566743		0.239	0.102		0.5871		0.173	0.238		0.66718		-0.00467	0.975		0.989574		0.166	0.259		0.681369
Bacteroides_H	0.341	0.0176	*	0.3344		0.172	0.242		0.667452		0.325	0.0241	*	0.351975		0.122	0.41		0.8113		0.0961	0.516		0.837421		0.134	0.366		0.782325		-0.0484	0.744		0.928642		0.2	0.172		0.636702		-0.106	0.472		0.830818
Ruminococcus_B	-0.151	0.305		0.716795		0.0446	0.763		0.93195		-0.131	0.376		0.793778		0.0852	0.565		0.855		0.0838	0.571		0.855		0.135	0.361		0.781405		0.116	0.432		0.81178		-0.112	0.449		0.825581		0.227	0.121		0.596057
Anaerostipes	-0.281	0.0528		0.531106		-0.194	0.186		0.640412		-0.251	0.085		0.559696		-0.238	0.103		0.5871		-0.061	0.68		0.908438		-0.139	0.345		0.756346		-0.0581	0.695		0.91113		-0.234	0.11		0.587812		-0.0335	0.821		0.93594
Fusicatenibacter	-0.264	0.0693		0.559696		-0.194	0.187		0.640412		-0.324	0.0247	*	0.351975		-0.235	0.107		0.587812		-0.125	0.398		0.8113		-0.159	0.28		0.716795		-0.192	0.191		0.640412		-0.245	0.0928		0.566743		-0.122	0.408		0.8113
Anaerobutyricum	0.207	0.158		0.636702		0.0195	0.895		0.968639		0.0951	0.52		0.837421		-0.0588	0.691		0.91113		-0.104	0.481		0.830818		-0.105	0.478		0.830818		0.00977	0.947		0.985582		0.121	0.415		0.8113		-0.0798	0.59		0.855
Agathobacter_164117	-0.0434	0.77		0.93383		-0.0108	0.942		0.985582		-0.297	0.0402	*	0.429638		-0.0525	0.723		0.9158		0.00916	0.951		0.985582		0.154	0.296		0.716795		0.0399	0.788		0.93575		-0.192	0.191		0.640412		0.199	0.175		0.636702
Gemmiger_A_73129	0.0365	0.805		0.93594		0.114	0.439		0.815967		-0.0714	0.63		0.875854		0.107	0.469		0.830818		0.155	0.293		0.716795		0.0888	0.548		0.855		0.182	0.216		0.66		0.0457	0.758		0.93195		-0.0206	0.889		0.968639
Streptococcus	-0.255	0.0807		0.559696		-0.117	0.427		0.8113		-0.08	0.589		0.855		-0.0134	0.928		0.979556		-0.0157	0.915		0.971832		-0.0346	0.815		0.93594		0.0627	0.672		0.908438		-0.146	0.322		0.7245		0.0534	0.718		0.9158
Mediterraneibacter_A_155507	-0.153	0.299		0.716795		-0.0268	0.856		0.967149		-0.103	0.486		0.83106		-0.118	0.423		0.8113		-0.0798	0.59		0.855		-0.189	0.197		0.647827		-0.0724	0.625		0.875854		-0.04	0.787		0.93575		-0.146	0.321		0.7245
Ruminococcus_E	0.0534	0.719		0.9158		0.00121	0.994		0.994		-0.151	0.306		0.716795		-0.0943	0.524		0.837421		-0.1	0.497		0.837421		-0.147	0.319		0.7245		-0.00417	0.978		0.989574		-0.117	0.427		0.8113		-0.0964	0.515		0.837421
Holdemanella	0.276	0.0576		0.5472		0.129	0.383		0.798695		0.18	0.22		0.66		0.158	0.285		0.716795		0.176	0.233		0.6669		0.0575	0.698		0.91113		0.0841	0.57		0.855		0.251	0.0851		0.559696		0.0384	0.795		0.93594
Dorea_A	-0.141	0.341		0.756346		-0.12	0.417		0.8113		-0.228	0.12		0.596057		-0.307	0.0339	*	0.38646		-0.0949	0.521		0.837421		-0.0868	0.557		0.855		-0.104	0.481		0.830818		-0.184	0.21		0.66		-0.00668	0.964		0.989574
Faecalibacillus	0.186	0.205		0.66		0.206	0.16		0.636702		0.175	0.234		0.6669		0.206	0.161		0.636702		0.253	0.0823		0.559696		0.2	0.173		0.636702		0.27	0.0632		0.559696		0.203	0.166		0.636702		0.0958	0.517		0.837421
f__Lachnospiraceae|__	0.226	0.122		0.596057		0.311	0.0312	*	0.381086		0.208	0.156		0.636702		0.326	0.0239	*	0.351975		0.262	0.0723		0.559696		0.341	0.0176	*	0.3344		0.167	0.255		0.681328		0.266	0.0682		0.559696		0.0768	0.604		0.867933
Parabacteroides_B_862066	0.0799	0.589		0.855		-0.0165	0.911		0.971832		0.2	0.172		0.636702		0.00521	0.972		0.989574		-0.0241	0.871		0.967149		0.0799	0.589		0.855		-0.201	0.17		0.636702		0.109	0.46		0.830818		-0.0543	0.714		0.9158
	LPS
	IL-1RA					IL-10					CCL2					CCL3					IL-1β					TNFα					IL-6					IL-8					IL-12
	rho	p-value		adj. p-value		rho	p-value		adj. p-value		rho	p-value		adj. p-value		rho	p-value		adj. p-value		rho	p-value		adj. p-value		rho	p-value		adj. p-value		rho	p-value		adj. p-value		rho	p-value		adj. p-value		rho	p-value		adj. p-value
Bifidobacterium_388775	-0.241	0.111		0.847875		-0.421	0.00399	**	0.22743		-0.0615	0.688		0.96598		-0.236	0.119		0.847875		-0.288	0.0554		0.847875		-0.178	0.242		0.924169		-0.00764	0.96		0.99		-0.187	0.218		0.924169		0.0479	0.755		0.96598
Blautia_A_141781	-0.104	0.497		0.925702		-0.145	0.341		0.924169		-0.133	0.384		0.924169		0.0149	0.923		0.99		-0.157	0.302		0.924169		-0.141	0.355		0.924169		-0.258	0.0869		0.847875		0.0473	0.758		0.96598		0.00622	0.968		0.99
Faecalibacterium	-0.184	0.225		0.924169		0.145	0.342		0.924169		-0.129	0.397		0.924169		-0.0983	0.521		0.925702		0.203	0.182		0.924169		-0.116	0.449		0.924169		-0.155	0.308		0.924169		-0.054	0.725		0.96598		0.121	0.428		0.924169
Phocaeicola_A_858004	-0.158	0.3		0.924169		-0.00501	0.974		0.99		-0.0931	0.543		0.925702		-0.00237	0.988		0.99		0.124	0.417		0.924169		0.095	0.535		0.925702		0.108	0.479		0.924169		-0.337	0.0236	*	0.80712		-0.0426	0.781		0.96598
Bacteroides_H	0.202	0.183		0.924169		0.0727	0.635		0.957		0.324	0.0297	*	0.84645		0.18	0.236		0.924169		0.013	0.932		0.99		-0.0577	0.707		0.96598		-0.0437	0.775		0.96598		-0.0387	0.801		0.96598		-0.379	0.0103	*	0.440325
Ruminococcus_B	-0.166	0.277		0.924169		-0.111	0.466		0.924169		-0.0988	0.518		0.925702		0.138	0.365		0.924169		-0.11	0.47		0.924169		0.248	0.0998		0.847875		0.255	0.0907		0.847875		-0.0399	0.795		0.96598		0.0538	0.725		0.96598
Anaerostipes	-0.3	0.0454	*	0.847875		-0.0227	0.882		0.979364		-0.196	0.197		0.924169		-0.117	0.445		0.924169		-0.0698	0.649		0.965035		0.0406	0.791		0.96598		-0.0771	0.615		0.942027		-0.0316	0.837		0.96598		0.25	0.098		0.847875
Fusicatenibacter	-0.298	0.047	*	0.847875		-0.0107	0.944		0.99		-0.265	0.0784		0.847875		-0.00369	0.981		0.99		-0.0806	0.599		0.942027		-0.0323	0.833		0.96598		-0.163	0.284		0.924169		-0.0775	0.613		0.942027		0.188	0.217		0.924169
Anaerobutyricum	0.281	0.0618		0.847875		0.0463	0.763		0.96598		0.101	0.51		0.925702		-0.0564	0.713		0.96598		-0.148	0.333		0.924169		-0.144	0.344		0.924169		-0.0767	0.617		0.942027		-0.0257	0.867		0.975375		-0.174	0.252		0.924169
Agathobacter_164117	-0.251	0.0966		0.847875		0.0818	0.593		0.942027		-0.423	0.00377	**	0.22743		-0.0886	0.563		0.925702		0.236	0.119		0.847875		0.235	0.119		0.847875		0.127	0.405		0.924169		-0.173	0.255		0.924169		0.242	0.109		0.847875
Gemmiger_A_73129	-0.111	0.469		0.924169		0.0771	0.615		0.942027		-0.161	0.292		0.924169		0.0131	0.932		0.99		0.18	0.237		0.924169		-0.0515	0.737		0.96598		0.083	0.588		0.942027		-0.0308	0.841		0.96598		0.0888	0.562		0.925702
Streptococcus	-0.172	0.258		0.924169		-0.125	0.412		0.924169		-0.00909	0.953		0.99		0.0104	0.946		0.99		-0.0479	0.755		0.96598		0.189	0.214		0.924169		0.191	0.21		0.924169		0.113	0.46		0.924169		0.108	0.481		0.924169
Mediterraneibacter_A_155507	-0.155	0.31		0.924169		0.0549	0.72		0.96598		-0.0721	0.638		0.957		-0.141	0.357		0.924169		-0.133	0.382		0.924169		-0.101	0.509		0.925702		-0.128	0.402		0.924169		-0.0814	0.595		0.942027		0.116	0.447		0.924169
Ruminococcus_E	-0.00186	0.99		0.99		0.0553	0.718		0.96598		-0.131	0.39		0.924169		0.0158	0.918		0.99		0.0284	0.853		0.96598		-0.031	0.84		0.96598		0.0896	0.558		0.925702		-0.0666	0.664		0.96598		0.132	0.388		0.924169
Holdemanella	0.239	0.114		0.847875		0.255	0.0911		0.847875		0.0443	0.773		0.96598		-0.0463	0.763		0.96598		0.137	0.368		0.924169		-0.0556	0.717		0.96598		-0.056	0.715		0.96598		0.118	0.44		0.924169		-0.132	0.389		0.924169
Dorea_A	-0.142	0.353		0.924169		0.103	0.5		0.925702		-0.0915	0.55		0.925702		-0.13	0.393		0.924169		-0.0927	0.545		0.925702		-0.0926	0.545		0.925702		0.105	0.494		0.925702		-0.117	0.446		0.924169		0.165	0.278		0.924169
Faecalibacillus	0.141	0.357		0.924169		0.218	0.15		0.924169		0.0563	0.713		0.96598		0.0284	0.853		0.96598		0.0346	0.821		0.96598		-0.0238	0.877		0.979364		-0.0446	0.771		0.96598		0.109	0.477		0.924169		-0.0291	0.849		0.96598
f__Lachnospiraceae|__	0.066	0.667		0.96598		0.199	0.191		0.924169		0.114	0.457		0.924169		0.00184	0.99		0.99		-0.01	0.948		0.99		-0.00382	0.98		0.99		-0.0373	0.808		0.96598		0.164	0.28		0.924169		-0.23	0.128		0.87552
Parabacteroides_B_862066	0.0298	0.846		0.96598		-0.174	0.254		0.924169		0.194	0.202		0.924169		0.0182	0.906		0.99		-0.222	0.143		0.924169		-0.169	0.267		0.924169		-0.441	0.00244	**	0.22743		0.031	0.84		0.96598		-0.246	0.103		0.847875
