# Supplementary material for: Gut commensal bifidobacteria are associated with restrained inflammatory reprogramming in human monocyte-derived dendritic cells
Source: iScience. 2026 Jun 30;29(7):116583. doi: 10.1016/j.isci.2026.116583 (PMC13378373; doi:10.1016/j.isci.2026.116583)
Supplement: Table S5. Shotgun metagenomic profiles and cytokine responses, Related to Figure S1 [file mmc5.xlsx]

## Sheet: Correlation_table
Table S5. Spearman's rank correlation between moDC cytokine responses and the relative abundance of bacterial species identified by shotgun metagenomic sequencing. adj. p-value: Benjamini–Hochberg.
Species	Mean ± SD (%)	Prevalence ± SD (%)	Cytokine	L.paracasei	L.paracasei	L.paracasei	B.longum	B.longum	B.longum	B.breve	B.breve	B.breve	LPS	LPS	LPS
				rho	p.value	adj. p-value	rho	p.value	adj. p-value	rho	p.value	adj. p-value	rho	p.value	adj. p-value
Faecalibacterium_prausnitzii	10.54 ± 8.42	92.0 ± 27.1	IL-6	0.00983	0.947	0.971	0.00961	0.947	0.983	0.0454	0.757	0.99	-0.227	0.134	0.741
Faecalibacterium_prausnitzii			IL-8	0	1	1	0.0209	0.885	0.943	-0.000868	0.995	0.995	-0.195	0.199	0.741
Faecalibacterium_prausnitzii			IL10	-0.00483	0.974	0.98	0.0012	0.993	0.997	0.102	0.488	0.99	0.0606	0.693	0.955
Faecalibacterium_prausnitzii			IL-12	0.0623	0.674	0.903	-0.0652	0.653	0.846	0.0964	0.51	0.99	0.141	0.356	0.775
Faecalibacterium_prausnitzii			IL1b	0.0496	0.738	0.927	0.0843	0.56	0.844	0.11	0.454	0.99	-0.0451	0.769	0.955
Faecalibacterium_prausnitzii			IL1ra	-0.107	0.468	0.871	-0.0193	0.894	0.947	-0.0125	0.932	0.99	-0.157	0.302	0.764
Faecalibacterium_prausnitzii			TNFa	-0.0377	0.799	0.941	0.0866	0.55	0.844	0.072	0.623	0.99	-0.168	0.271	0.744
Faecalibacterium_prausnitzii			CCL2	-0.0858	0.562	0.871	-0.0393	0.786	0.91	-0.0163	0.911	0.99	-0.169	0.269	0.744
Faecalibacterium_prausnitzii			CCL3	-0.0794	0.591	0.873	-0.0804	0.579	0.844	-0.0192	0.896	0.99	-0.149	0.33	0.772
Bifidobacterium_pseudocatenulatum	4.24 ± 6.31	76.0 ± 42.7	IL-6	-0.38	0.00771	0.178	-0.481	0.000405	0.0109	-0.533	7.92e-05	0.00257	-0.137	0.369	0.775
Bifidobacterium_pseudocatenulatum			IL-8	-0.505	0.000251	0.0203	-0.51	0.000154	0.00994	-0.538	6.66e-05	0.00257	-0.163	0.285	0.745
Bifidobacterium_pseudocatenulatum			IL10	-0.36	0.0121	0.196	-0.483	0.000387	0.0109	-0.463	0.000805	0.0172	-0.429	0.00328	0.261
Bifidobacterium_pseudocatenulatum			IL-12	-0.0848	0.567	0.871	0.12	0.405	0.844	-0.276	0.0553	0.627	0.4	0.00644	0.261
Bifidobacterium_pseudocatenulatum			IL1b	-0.482	0.000515	0.0278	-0.505	0.000184	0.00994	-0.563	2.5e-05	0.00202	-0.294	0.0498	0.741
Bifidobacterium_pseudocatenulatum			IL1ra	-0.449	0.00138	0.0447	-0.514	0.000136	0.00994	-0.495	0.000302	0.00815	-0.455	0.00167	0.261
Bifidobacterium_pseudocatenulatum			TNFa	-0.372	0.00931	0.187	-0.234	0.102	0.672	-0.461	0.00085	0.0172	0.0402	0.793	0.955
Bifidobacterium_pseudocatenulatum			CCL2	-0.467	0.000827	0.0335	-0.424	0.00216	0.05	-0.541	6.09e-05	0.00257	-0.231	0.127	0.741
Bifidobacterium_pseudocatenulatum			CCL3	-0.511	0.000207	0.0203	-0.494	0.000265	0.0107	-0.609	3.4e-06	0.000551	-0.245	0.105	0.741
Blautia_wexlerae	3.97 ± 3.28	94.0 ± 23.7	IL-6	-0.0672	0.65	0.896	-0.0886	0.541	0.844	-0.0448	0.76	0.99	-0.22	0.147	0.741
Blautia_wexlerae			IL-8	-0.0684	0.644	0.896	-0.0268	0.853	0.943	-0.0198	0.893	0.99	0.087	0.57	0.914
Blautia_wexlerae			IL10	-0.19	0.197	0.76	-0.179	0.213	0.773	-0.163	0.263	0.937	-0.127	0.407	0.824
Blautia_wexlerae			IL-12	-0.255	0.0807	0.579	-0.257	0.0718	0.582	-0.218	0.132	0.828	-0.0524	0.733	0.955
Blautia_wexlerae			IL1b	-0.123	0.403	0.867	-0.175	0.225	0.773	-0.102	0.487	0.99	-0.336	0.0241	0.651
Blautia_wexlerae			IL1ra	-0.328	0.0228	0.265	-0.227	0.112	0.672	-0.256	0.0758	0.691	-0.077	0.615	0.925
Blautia_wexlerae			TNFa	-0.233	0.111	0.672	-0.271	0.0571	0.578	-0.222	0.125	0.828	-0.124	0.416	0.828
Blautia_wexlerae			CCL2	-0.0818	0.581	0.871	-0.00245	0.987	0.997	-0.0476	0.746	0.99	0.025	0.87	0.955
Blautia_wexlerae			CCL3	-0.205	0.163	0.733	-0.151	0.296	0.773	-0.122	0.402	0.99	0.00553	0.971	0.973
Gemmiger_formicilis	3.53 ± 4.30	70.0 ± 45.8	IL-6	0.255	0.0797	0.579	0.205	0.153	0.708	0.181	0.212	0.881	0.0871	0.57	0.914
Gemmiger_formicilis			IL-8	-0.0131	0.929	0.971	0.0446	0.758	0.894	0.0305	0.835	0.99	-0.173	0.256	0.741
Gemmiger_formicilis			IL10	0.121	0.412	0.867	0.184	0.201	0.773	0.133	0.363	0.99	0.00811	0.958	0.97
Gemmiger_formicilis			IL-12	-0.00813	0.956	0.974	0.0339	0.815	0.917	0.183	0.208	0.881	0.105	0.493	0.887
Gemmiger_formicilis			IL1b	0.214	0.144	0.733	0.201	0.162	0.729	0.15	0.302	0.99	0.181	0.234	0.741
Gemmiger_formicilis			IL1ra	-0.0574	0.698	0.905	-0.14	0.333	0.83	-0.101	0.49	0.99	-0.226	0.135	0.741
Gemmiger_formicilis			TNFa	0.141	0.34	0.861	0.157	0.276	0.773	0.136	0.352	0.99	0.0304	0.843	0.955
Gemmiger_formicilis			CCL2	-0.123	0.406	0.867	-0.0665	0.646	0.846	0.0145	0.921	0.99	-0.246	0.104	0.741
Gemmiger_formicilis			CCL3	0.0919	0.534	0.871	0.147	0.309	0.795	0.0804	0.583	0.99	0.0413	0.788	0.955
Bifidobacterium_adolescentis	3.39 ± 5.80	58.0 ± 49.4	IL-6	-0.22	0.133	0.733	-0.21	0.143	0.7	-0.177	0.223	0.881	-0.242	0.109	0.741
Bifidobacterium_adolescentis			IL-8	0.176	0.231	0.85	0.101	0.487	0.844	0.0713	0.626	0.99	-0.146	0.337	0.772
Bifidobacterium_adolescentis			IL10	-0.0372	0.802	0.941	-0.0986	0.496	0.844	-0.055	0.707	0.99	-0.0936	0.541	0.913
Bifidobacterium_adolescentis			IL-12	0.0148	0.921	0.971	-0.174	0.227	0.773	0.00307	0.983	0.992	-0.22	0.147	0.741
Bifidobacterium_adolescentis			IL1b	-0.122	0.409	0.867	-0.0833	0.565	0.844	-0.077	0.599	0.99	-0.108	0.48	0.884
Bifidobacterium_adolescentis			IL1ra	-0.0114	0.939	0.971	0.043	0.767	0.894	-0.0243	0.868	0.99	-0.00878	0.954	0.97
Bifidobacterium_adolescentis			TNFa	-0.0752	0.611	0.885	-0.118	0.416	0.844	-0.0824	0.574	0.99	-0.412	0.0049	0.261
Bifidobacterium_adolescentis			CCL2	0.0849	0.566	0.871	0.103	0.478	0.844	0.0607	0.679	0.99	0.163	0.285	0.745
Bifidobacterium_adolescentis			CCL3	-0.0827	0.576	0.871	-0.0745	0.607	0.846	-0.0689	0.638	0.99	-0.246	0.103	0.741
Fusicatenibacter_saccharivorans	3.27 ± 2.72	82.0 ± 38.4	IL-6	-0.17	0.249	0.86	-0.126	0.384	0.844	-0.0772	0.598	0.99	-0.276	0.0669	0.741
Fusicatenibacter_saccharivorans			IL-8	-0.122	0.41	0.867	-0.105	0.466	0.844	-0.0744	0.611	0.99	-0.0847	0.58	0.921
Fusicatenibacter_saccharivorans			IL10	-0.144	0.329	0.86	-0.0933	0.519	0.844	-0.00818	0.956	0.99	0.0904	0.555	0.913
Fusicatenibacter_saccharivorans			IL-12	-0.2	0.173	0.733	-0.228	0.112	0.672	-0.0826	0.572	0.99	0.101	0.508	0.887
Fusicatenibacter_saccharivorans			IL1b	-0.111	0.451	0.871	-0.0785	0.588	0.844	-0.00629	0.966	0.99	-0.179	0.24	0.741
Fusicatenibacter_saccharivorans			IL1ra	-0.181	0.217	0.818	-0.0609	0.674	0.864	-0.0134	0.927	0.99	-0.0898	0.558	0.913
Fusicatenibacter_saccharivorans			TNFa	-0.197	0.181	0.733	-0.0876	0.545	0.844	-0.0754	0.607	0.99	-0.205	0.176	0.741
Fusicatenibacter_saccharivorans			CCL2	-0.21	0.153	0.733	-0.0762	0.599	0.844	-0.0741	0.613	0.99	-0.139	0.364	0.775
Fusicatenibacter_saccharivorans			CCL3	-0.163	0.267	0.86	-0.102	0.479	0.844	-0.0416	0.776	0.99	-0.0132	0.931	0.969
Bifidobacterium_longum	3.22 ± 3.85	94.0 ± 23.7	IL-6	-0.152	0.302	0.86	-0.217	0.129	0.674	-0.215	0.138	0.828	-0.0181	0.906	0.968
Bifidobacterium_longum			IL-8	-0.287	0.0477	0.435	-0.338	0.0162	0.23	-0.319	0.0256	0.346	-0.253	0.0936	0.741
Bifidobacterium_longum			IL10	-0.274	0.0591	0.504	-0.336	0.017	0.23	-0.234	0.106	0.803	-0.198	0.193	0.741
Bifidobacterium_longum			IL-12	-0.328	0.0229	0.265	-0.208	0.147	0.7	-0.295	0.0394	0.491	-0.175	0.249	0.741
Bifidobacterium_longum			IL1b	-0.367	0.0104	0.187	-0.346	0.0139	0.23	-0.341	0.0165	0.243	-0.181	0.234	0.741
Bifidobacterium_longum			IL1ra	-0.157	0.286	0.86	-0.211	0.141	0.7	-0.169	0.247	0.937	-0.0312	0.839	0.955
Bifidobacterium_longum			TNFa	-0.426	0.00256	0.0691	-0.384	0.00591	0.12	-0.36	0.011	0.178	-0.196	0.197	0.741
Bifidobacterium_longum			CCL2	-0.199	0.174	0.733	-0.176	0.22	0.773	-0.209	0.15	0.868	-0.0325	0.832	0.955
Bifidobacterium_longum			CCL3	-0.352	0.0141	0.208	-0.337	0.0168	0.23	-0.372	0.00857	0.154	-0.14	0.358	0.775
Bacteroides_uniformis	3.08 ± 3.03	92.0 ± 27.1	IL-6	-0.158	0.284	0.86	-0.119	0.409	0.844	-0.056	0.702	0.99	-0.0626	0.683	0.955
Bacteroides_uniformis			IL-8	0.0221	0.881	0.971	0.00658	0.964	0.995	0.0385	0.793	0.99	-0.148	0.331	0.772
Bacteroides_uniformis			IL10	0.059	0.691	0.903	-0.00048	0.997	0.997	-0.053	0.718	0.99	-0.0162	0.916	0.968
Bacteroides_uniformis			IL-12	-0.149	0.313	0.86	-0.292	0.0399	0.462	-0.194	0.181	0.881	-0.214	0.157	0.741
Bacteroides_uniformis			IL1b	-0.0526	0.723	0.915	-0.0787	0.587	0.844	-0.109	0.456	0.99	0.0242	0.874	0.955
Bacteroides_uniformis			IL1ra	0.136	0.356	0.867	0.156	0.278	0.773	0.0946	0.518	0.99	0.0903	0.555	0.913
Bacteroides_uniformis			TNFa	-0.0249	0.867	0.971	-0.168	0.244	0.773	-0.121	0.408	0.99	-0.15	0.326	0.772
Bacteroides_uniformis			CCL2	0.153	0.299	0.86	0.134	0.353	0.833	0.0841	0.566	0.99	0.223	0.141	0.741
Bacteroides_uniformis			CCL3	-0.0344	0.816	0.951	-0.0436	0.764	0.894	-0.0111	0.94	0.99	0.056	0.715	0.955
Mediterraneibacter_gnavus	2.61 ± 6.15	96.0 ± 19.6	IL-6	0.0959	0.517	0.871	0.0462	0.75	0.894	0.0885	0.546	0.99	0.174	0.252	0.741
Mediterraneibacter_gnavus			IL-8	-0.0161	0.913	0.971	-0.0556	0.702	0.881	-0.0429	0.77	0.99	-0.0419	0.785	0.955
Mediterraneibacter_gnavus			IL10	0.0473	0.75	0.932	0.0699	0.629	0.846	0.0128	0.93	0.99	-0.0958	0.531	0.905
Mediterraneibacter_gnavus			IL-12	0.218	0.136	0.733	0.241	0.0919	0.672	0.0458	0.755	0.99	0.0345	0.822	0.955
Mediterraneibacter_gnavus			IL1b	0.105	0.479	0.871	0.112	0.437	0.844	0.0583	0.691	0.99	-0.2	0.188	0.741
Mediterraneibacter_gnavus			IL1ra	-0.154	0.295	0.86	-0.151	0.295	0.773	-0.149	0.308	0.99	-0.136	0.373	0.775
Mediterraneibacter_gnavus			TNFa	0.141	0.338	0.861	0.0869	0.549	0.844	0.135	0.355	0.99	0.159	0.298	0.764
Mediterraneibacter_gnavus			CCL2	-0.0614	0.678	0.903	-0.123	0.395	0.844	-0.0858	0.558	0.99	-0.0742	0.628	0.925
Mediterraneibacter_gnavus			CCL3	0.124	0.402	0.867	0.0429	0.767	0.894	0.0843	0.565	0.99	0.0986	0.52	0.896
Agathobacter_rectalis	1.87 ± 2.87	66.0 ± 47.4	IL-6	-0.0327	0.825	0.955	0.0721	0.619	0.846	-0.0201	0.891	0.99	0.0559	0.715	0.955
Agathobacter_rectalis			IL-8	-0.253	0.0822	0.579	-0.0894	0.537	0.844	-0.168	0.25	0.937	-0.168	0.271	0.744
Agathobacter_rectalis			IL10	-0.0896	0.545	0.871	0.025	0.863	0.943	0.0194	0.895	0.99	0.0291	0.85	0.955
Agathobacter_rectalis			IL-12	0.152	0.304	0.86	0.168	0.243	0.773	0.181	0.213	0.881	0.219	0.147	0.741
Agathobacter_rectalis			IL1b	-0.0665	0.653	0.896	0.115	0.428	0.844	-0.0458	0.755	0.99	0.103	0.499	0.887
Agathobacter_rectalis			IL1ra	-0.107	0.471	0.871	-0.0218	0.881	0.943	-0.104	0.476	0.99	-0.254	0.0918	0.741
Agathobacter_rectalis			TNFa	0.111	0.454	0.871	0.294	0.0383	0.462	0.0612	0.676	0.99	0.233	0.124	0.741
Agathobacter_rectalis			CCL2	-0.302	0.0371	0.376	-0.168	0.244	0.773	-0.232	0.109	0.803	-0.38	0.00995	0.322
Agathobacter_rectalis			CCL3	-0.167	0.257	0.86	0.0933	0.519	0.844	-0.109	0.457	0.99	-0.145	0.343	0.772
Phocaeicola_dorei	1.85 ± 3.01	78.0 ± 41.4	IL-6	0.123	0.406	0.867	0.119	0.409	0.844	0.121	0.406	0.99	0.197	0.194	0.741
Phocaeicola_dorei			IL-8	-0.0751	0.612	0.885	-0.0512	0.724	0.893	0.0126	0.931	0.99	-0.173	0.255	0.741
Phocaeicola_dorei			IL10	0.118	0.423	0.871	0.096	0.507	0.844	0.124	0.397	0.99	0.0392	0.798	0.955
Phocaeicola_dorei			IL-12	0.0589	0.691	0.903	-0.00444	0.976	0.997	0.0355	0.809	0.99	0.0823	0.591	0.925
Phocaeicola_dorei			IL1b	0.154	0.295	0.86	0.12	0.405	0.844	0.117	0.425	0.99	0.0236	0.878	0.955
Phocaeicola_dorei			IL1ra	-0.0158	0.915	0.971	-0.0919	0.526	0.844	0.00759	0.959	0.99	-0.192	0.205	0.741
Phocaeicola_dorei			TNFa	0.059	0.69	0.903	-0.07	0.629	0.846	0.0296	0.84	0.99	0.0501	0.744	0.955
Phocaeicola_dorei			CCL2	-0.0819	0.58	0.871	-0.0694	0.632	0.846	-0.0394	0.788	0.99	-0.13	0.393	0.806
Phocaeicola_dorei			CCL3	0.0262	0.86	0.971	-0.0487	0.737	0.894	0.0767	0.6	0.99	0.183	0.23	0.741
Segatella_copri	1.72 ± 8.80	12.0 ± 32.5	IL-6	0.0727	0.623	0.885	0.134	0.355	0.833	0.0289	0.844	0.99	-0.234	0.122	0.741
Segatella_copri			IL-8	0.287	0.0483	0.435	0.285	0.0451	0.487	0.221	0.127	0.828	0.198	0.192	0.741
Segatella_copri			IL10	-0.0123	0.934	0.971	0.0372	0.798	0.915	-0.0477	0.745	0.99	0.0704	0.646	0.934
Segatella_copri			IL-12	-0.102	0.49	0.871	-0.11	0.447	0.844	-0.102	0.486	0.99	-0.106	0.49	0.887
Segatella_copri			IL1b	0.0962	0.515	0.871	0.0114	0.937	0.98	0.0641	0.662	0.99	0.0478	0.755	0.955
Segatella_copri			IL1ra	0.0313	0.833	0.957	0.0844	0.56	0.844	-0.0228	0.876	0.99	0.233	0.124	0.741
Segatella_copri			TNFa	-0.0465	0.754	0.932	0.00128	0.993	0.997	-0.0352	0.81	0.99	-0.278	0.0648	0.741
Segatella_copri			CCL2	0.237	0.105	0.672	0.237	0.0978	0.672	0.273	0.0581	0.627	0.178	0.243	0.741
Segatella_copri			CCL3	0.164	0.266	0.86	0.259	0.0696	0.582	0.182	0.211	0.881	-0.0771	0.614	0.925
Bacteroides_stercoris	1.69 ± 2.97	64.0 ± 48.0	IL-6	-0.238	0.104	0.672	-0.262	0.0663	0.582	-0.157	0.281	0.958	-0.218	0.151	0.741
Bacteroides_stercoris			IL-8	-0.0413	0.78	0.941	-0.11	0.448	0.844	-0.00251	0.986	0.992	-0.163	0.284	0.745
Bacteroides_stercoris			IL10	-0.0124	0.933	0.971	-0.161	0.263	0.773	-0.0407	0.781	0.99	-0.00809	0.958	0.97
Bacteroides_stercoris			IL-12	-0.2	0.173	0.733	-0.219	0.127	0.674	-0.194	0.181	0.881	-0.0745	0.627	0.925
Bacteroides_stercoris			IL1b	-0.201	0.172	0.733	-0.23	0.108	0.672	-0.122	0.405	0.99	-0.284	0.0587	0.741
Bacteroides_stercoris			IL1ra	-0.0108	0.942	0.971	-0.0248	0.864	0.943	0.0241	0.87	0.99	-0.0804	0.6	0.925
Bacteroides_stercoris			TNFa	-0.135	0.36	0.867	-0.221	0.123	0.674	-0.162	0.266	0.937	-0.208	0.17	0.741
Bacteroides_stercoris			CCL2	-0.0852	0.565	0.871	-0.152	0.293	0.773	-0.0779	0.595	0.99	-0.00512	0.973	0.973
Bacteroides_stercoris			CCL3	-0.197	0.178	0.733	-0.163	0.259	0.773	-0.107	0.463	0.99	-0.0371	0.809	0.955
Anaerostipes_hadrus	1.64 ± 1.89	84.0 ± 36.7	IL-6	-0.147	0.32	0.86	-0.134	0.354	0.833	-0.115	0.43	0.99	-0.0756	0.621	0.925
Anaerostipes_hadrus			IL-8	-0.233	0.112	0.672	-0.176	0.222	0.773	-0.236	0.103	0.803	-0.0102	0.947	0.97
Anaerostipes_hadrus			IL10	-0.269	0.0646	0.523	-0.223	0.12	0.674	-0.185	0.204	0.881	-0.0296	0.847	0.955
Anaerostipes_hadrus			IL-12	-0.0629	0.671	0.903	-0.0921	0.524	0.844	-0.186	0.2	0.881	0.176	0.248	0.741
Anaerostipes_hadrus			IL1b	-0.113	0.445	0.871	-0.18	0.211	0.773	-0.106	0.468	0.99	-0.149	0.329	0.772
Anaerostipes_hadrus			IL1ra	-0.333	0.0206	0.265	-0.264	0.0638	0.582	-0.26	0.0714	0.691	-0.266	0.0774	0.741
Anaerostipes_hadrus			TNFa	-0.191	0.194	0.76	-0.102	0.482	0.844	-0.188	0.196	0.881	-0.0129	0.933	0.969
Anaerostipes_hadrus			CCL2	-0.212	0.149	0.733	-0.154	0.286	0.773	-0.255	0.0768	0.691	-0.0717	0.64	0.934
Anaerostipes_hadrus			CCL3	-0.317	0.0282	0.305	-0.239	0.095	0.672	-0.244	0.0917	0.782	-0.122	0.424	0.828
Collinsella_aerofaciens	1.49 ± 1.39	76.0 ± 42.7	IL-6	-0.0163	0.912	0.971	-0.137	0.344	0.833	-0.0994	0.497	0.99	-0.207	0.174	0.741
Collinsella_aerofaciens			IL-8	-0.0422	0.776	0.941	-0.162	0.26	0.773	-0.0917	0.531	0.99	-0.146	0.34	0.772
Collinsella_aerofaciens			IL10	-0.0695	0.639	0.896	-0.151	0.295	0.773	-0.115	0.431	0.99	-0.0213	0.89	0.961
Collinsella_aerofaciens			IL-12	-0.205	0.163	0.733	-0.0504	0.728	0.893	-0.0708	0.629	0.99	-0.181	0.234	0.741
Collinsella_aerofaciens			IL1b	-0.122	0.411	0.867	-0.183	0.203	0.773	-0.156	0.284	0.958	-0.184	0.227	0.741
Collinsella_aerofaciens			IL1ra	-0.146	0.322	0.86	-0.175	0.224	0.773	-0.217	0.134	0.828	-0.0162	0.916	0.968
Collinsella_aerofaciens			TNFa	-0.0932	0.529	0.871	-0.127	0.38	0.844	-0.123	0.401	0.99	-0.261	0.0839	0.741
Collinsella_aerofaciens			CCL2	-0.0838	0.571	0.871	-0.131	0.364	0.842	-0.104	0.477	0.99	-0.0553	0.718	0.955
Collinsella_aerofaciens			CCL3	-0.146	0.321	0.86	-0.193	0.18	0.767	-0.164	0.261	0.937	-0.108	0.48	0.884
Ruminococcus_bromii	1.25 ± 1.97	42.0 ± 49.4	IL-6	-0.102	0.49	0.871	-0.0544	0.707	0.881	-0.0428	0.77	0.99	0.0459	0.765	0.955
Ruminococcus_bromii			IL-8	-0.054	0.715	0.912	0.0564	0.697	0.881	0.014	0.924	0.99	0.0622	0.685	0.955
Ruminococcus_bromii			IL10	-0.0375	0.8	0.941	-0.0604	0.677	0.864	0.0228	0.876	0.99	0.0394	0.797	0.955
Ruminococcus_bromii			IL-12	-0.0969	0.513	0.871	-0.196	0.172	0.753	-0.00905	0.951	0.99	0.0658	0.667	0.948
Ruminococcus_bromii			IL1b	-0.0878	0.553	0.871	-0.0778	0.591	0.844	-0.0436	0.766	0.99	0.0465	0.762	0.955
Ruminococcus_bromii			IL1ra	0.0554	0.708	0.91	0.0799	0.581	0.844	0.0566	0.699	0.99	-0.0155	0.92	0.968
Ruminococcus_bromii			TNFa	-0.13	0.378	0.867	-0.112	0.438	0.844	-0.114	0.435	0.99	-0.0515	0.737	0.955
Ruminococcus_bromii			CCL2	-0.0995	0.501	0.871	-0.0353	0.808	0.915	-0.023	0.876	0.99	-0.0366	0.811	0.955
Ruminococcus_bromii			CCL3	-0.105	0.479	0.871	-0.105	0.468	0.844	-0.0544	0.711	0.99	-0.0494	0.747	0.955
Phocaeicola_vulgatus	1.15 ± 1.70	66.0 ± 47.4	IL-6	-0.145	0.324	0.86	-0.162	0.26	0.773	-0.114	0.437	0.99	-0.0345	0.822	0.955
Phocaeicola_vulgatus			IL-8	-0.126	0.392	0.867	-0.142	0.325	0.823	-0.191	0.189	0.881	-0.0379	0.805	0.955
Phocaeicola_vulgatus			IL10	-0.0821	0.579	0.871	-0.0763	0.599	0.844	-0.0942	0.52	0.99	-0.152	0.317	0.772
Phocaeicola_vulgatus			IL-12	0.11	0.458	0.871	0.173	0.231	0.773	0.00803	0.956	0.99	-0.0243	0.874	0.955
Phocaeicola_vulgatus			IL1b	-0.157	0.286	0.86	-0.101	0.483	0.844	-0.179	0.218	0.881	-0.123	0.422	0.828
Phocaeicola_vulgatus			IL1ra	0.0285	0.847	0.966	0.067	0.644	0.846	-0.0175	0.905	0.99	-0.0257	0.867	0.955
Phocaeicola_vulgatus			TNFa	-0.0414	0.78	0.941	0.0309	0.831	0.928	-0.0844	0.564	0.99	0.12	0.432	0.833
Phocaeicola_vulgatus			CCL2	0.006	0.968	0.98	-0.0449	0.757	0.894	-0.13	0.373	0.99	0.116	0.447	0.852
Phocaeicola_vulgatus			CCL3	-0.111	0.454	0.871	-0.106	0.465	0.844	-0.183	0.208	0.881	-0.284	0.0584	0.741
Blautia_massiliensis	1.10 ± 1.31	68.0 ± 46.6	IL-6	-0.0831	0.575	0.871	-0.0658	0.65	0.846	-0.0599	0.683	0.99	-0.238	0.115	0.741
Blautia_massiliensis			IL-8	0.139	0.346	0.862	0.0807	0.578	0.844	0.0293	0.841	0.99	0.205	0.176	0.741
Blautia_massiliensis			IL10	-0.0791	0.593	0.873	-0.123	0.395	0.844	-0.0149	0.919	0.99	0.0686	0.654	0.938
Blautia_massiliensis			IL-12	0.0396	0.789	0.941	0.0222	0.878	0.943	0.0356	0.808	0.99	0.101	0.509	0.887
Blautia_massiliensis			IL1b	0.0198	0.894	0.971	-0.0677	0.641	0.846	0.00426	0.977	0.992	0.113	0.458	0.863
Blautia_massiliensis			IL1ra	-0.0729	0.622	0.885	-0.117	0.417	0.844	-0.145	0.321	0.99	-0.0772	0.614	0.925
Blautia_massiliensis			TNFa	0.0158	0.915	0.971	0.0224	0.878	0.943	-0.0292	0.842	0.99	-0.138	0.366	0.775
Blautia_massiliensis			CCL2	0.104	0.48	0.871	0.0113	0.938	0.98	-0.00727	0.96	0.99	-0.046	0.764	0.955
Blautia_massiliensis			CCL3	-0.0149	0.92	0.971	-0.0355	0.807	0.915	-0.0158	0.914	0.99	-0.208	0.17	0.741
