# Supplementary material for: Gut commensal bifidobacteria are associated with restrained inflammatory reprogramming in human monocyte-derived dendritic cells
Source: iScience. 2026 Jun 30;29(7):116583. doi: 10.1016/j.isci.2026.116583 (PMC13378373; doi:10.1016/j.isci.2026.116583)
Supplement: Table S6. RNA-seq data, Related to Figure 3 [file mmc6.xlsx]

## Sheet: Table S6
Table S6. Differentially expressed genes (DEGs), enriched GO terms, and KEGG pathways by Bifidobacterium priming (RNA-seq, DESeq2, adj. p-value: Benjamini–Hochberg).
BL down					BP down					BL up					BP up					GO_down														GO_up														KEGG_down
gene	log2FoldChange	padj	Downregulated in both BP- and BL-moDCs		gene	log2FoldChange	padj	Downregulated in both BP- and BL-moDCs		gene	log2FoldChange	padj	Upregulated in both BP- and BL-moDCs		gene	log2FoldChange	padj	Upregulated in both BP- and BL-moDCs		GroupID	Category	Term	Description	LogP	Log(q-value)	adjp	Genes	Symbols	InTerm_InList	InTerm_InList		GeneRatio		GroupID	Category	Term	Description	LogP	Log(q-value)	adjp	Genes	Symbols	InTerm_InList	InTerm_InList		GeneRatio		GroupID	Category
FN1	-8.8099	6.19293e-50	Yes		MSR1	-4.98735	6.87636e-23	Yes		STEAP4	4.42473	1.66172e-09	Yes		ATP1B2	2.5527	1.4115e-10	Yes		1_Member	GO Biological Processes	GO:0070663	regulation of leukocyte proliferation	-19.6844	-15.5124	3.07348e-16	933,940,942,1378,1435,1493,3606,3958,3965,4828,4860,5322,6352,6355,7037,10451,10457,10859,11006,11314,26191,27242,84868	CD22,CD28,CD86,CR1,CSF1,CTLA4,IL18,LGALS3,LGALS9,NMB,PNP,PLA2G5,CCL5,CCL8,TFRC,VAV3,GPNMB,LILRB1,LILRB4,CD300A,PTPN22,TNFRSF21,HAVCR2	23/273	23	277	0.0830325		1_Member	GO Biological Processes	GO:0006936	muscle contraction	-6.61725	-2.62898	0.00234973	624,2281,6335,23327,140947,497189	BDKRB2,FKBP1B,SCN9A,NEDD4L,DCANP1,TIFAB	6/237	6	136	0.0441176		1_Member	KEGG Pathway
MSR1	-5.42754	4.93408e-20	Yes		TGM2	-3.79618	3.70754e-19	Yes		RCBTB2	1.58313	4.25014e-07	Yes		STEAP4	3.90919	1.56964e-09	Yes		2_Member	GO Biological Processes	GO:0032103	positive regulation of response to external stimulus	-18.3379	-14.4668	3.41334e-15	136,940,1435,2167,2209,3606,3916,3965,4023,4064,4938,5322,5603,6352,6354,7056,7422,8792,10062,10344,11027,26191,51296,54209,81570,84868,118788,146722,388325	ADORA2B,CD28,CSF1,FABP4,FCGR1A,IL18,LAMP1,LGALS9,LPL,CD180,OAS1,PLA2G5,MAPK13,CCL5,CCL7,THBD,VEGFA,TNFRSF11A,NR1H3,CCL26,LILRA2,PTPN22,SLC15A3,TREM2,CLPB,HAVCR2,PIK3AP1,CD300LF,SCIMP	29/588	29	277	0.104693		1_Member	GO Biological Processes	GO:0006939	smooth muscle contraction	-6.23907	-2.62898	0.00234973	624,2281,140947,497189	BDKRB2,FKBP1B,DCANP1,TIFAB	4/59	4	136	0.0294118		2_Member	KEGG Pathway
LILRA2	-2.58399	3.54833e-18	Yes		SCIMP	-1.32795	5.15802e-17	Yes		TJP2	1.90807	5.2853e-07	Yes		GPR68	1.58953	1.61247e-09	Yes		1_Member	GO Biological Processes	GO:0032944	regulation of mononuclear cell proliferation	-18.0374	-14.3425	4.54485e-15	933,940,942,1378,1435,1493,3606,3958,3965,4860,5322,6352,7037,10451,10457,10859,11006,11314,26191,27242,84868	CD22,CD28,CD86,CR1,CSF1,CTLA4,IL18,LGALS3,LGALS9,PNP,PLA2G5,CCL5,TFRC,VAV3,GPNMB,LILRB1,LILRB4,CD300A,PTPN22,TNFRSF21,HAVCR2	21/248	21	277	0.0758123		1_Member	GO Biological Processes	GO:0003012	muscle system process	-6.0443	-2.62898	0.00234973	624,2281,6335,23327,140947,497189	BDKRB2,FKBP1B,SCN9A,NEDD4L,DCANP1,TIFAB	6/297	6	136	0.0441176		3_Member	KEGG Pathway
LILRB4	-2.65958	9.36903e-18	Yes		ABCG2	-3.06118	7.75851e-16	Yes		C4orf32	1.60693	1.8637e-06	Yes		RCBTB2	1.54705	7.64964e-09	Yes		1_Member	GO Biological Processes	GO:0050670	regulation of lymphocyte proliferation	-16.949	-13.379	4.17833e-14	933,940,942,1378,1493,3606,3958,3965,4860,5322,6352,7037,10451,10457,10859,11006,11314,26191,27242,84868	CD22,CD28,CD86,CR1,CTLA4,IL18,LGALS3,LGALS9,PNP,PLA2G5,CCL5,TFRC,VAV3,GPNMB,LILRB1,LILRB4,CD300A,PTPN22,TNFRSF21,HAVCR2	20/243	20	277	0.0722022		2_Member	GO Biological Processes	GO:0097479	synaptic vesicle localization	-6.42853	-2.62898	0.00234973	1000,1759,4600,8825	CDH2,DNM1,MX2,LIN7A	4/53	4	136	0.0294118		4_Member	KEGG Pathway
CD52	-1.59492	5.42635e-17	Yes		FLT1	-2.29213	1.27144e-15	Yes		ZC3H12D	1.78604	4.30724e-06	Yes		ZC3H12D	1.6102	1.82567e-08	Yes		3_Member	GO Biological Processes	GO:0050778	positive regulation of immune response	-15.6209	-12.227	5.92953e-13	940,942,1378,1493,2209,3606,3783,3916,3965,4938,5322,6352,7037,10062,10451,10859,11027,26191,27242,28984,51296,54209,81570,84106,84868,118788,146722,388325	CD28,CD86,CR1,CTLA4,FCGR1A,IL18,KCNN4,LAMP1,LGALS9,OAS1,PLA2G5,CCL5,TFRC,NR1H3,VAV3,LILRB1,LILRA2,PTPN22,TNFRSF21,RGCC,SLC15A3,TREM2,CLPB,PRAM1,HAVCR2,PIK3AP1,CD300LF,SCIMP	28/684	28	277	0.101083		2_Member	GO Biological Processes	GO:0006898	receptor-mediated endocytosis	-5.87971	-2.62898	0.00234973	1759,4600,9413,23327,54874	DNM1,MX2,ENTREP1,NEDD4L,FNBP1L	5/171	5	136	0.0367647		5_Member	KEGG Pathway
SCIMP	-1.49823	1.1783e-13	Yes		GM2A	-1.91132	1.60802e-15	Yes		GSN-AS1	1.3559	5.30697e-06	Yes		TJP2	1.73278	2.973e-08	Yes		4_Member	GO Biological Processes	GO:0010876	lipid localization	-15.2071	-11.8801	1.31801e-12	341,344,366,950,1382,2167,2170,2171,2760,3074,3783,4481,4828,4864,5322,5360,5468,9429,28231,29015,84879,388121	APOC1,APOC2,AQP9,SCARB2,CRABP2,FABP4,FABP3,FABP5,GM2A,HEXB,KCNN4,MSR1,NMB,NPC1,PLA2G5,PLTP,PPARG,ABCG2,SLCO4A1,SLC43A3,MFSD2A,TNFAIP8L3	22/387	22	277	0.0794224		2_Member	GO Biological Processes	GO:0031623	receptor internalization	-5.77201	-2.62898	0.00234973	1759,4600,9413,23327	DNM1,MX2,ENTREP1,NEDD4L	4/77	4	136	0.0294118		5_Member	KEGG Pathway
CH25H	-2.92275	4.71505e-13	Yes		CD52	-1.28166	2.44065e-15	Yes		SECTM1	3.10015	7.53391e-06	Yes		SLC35F3	2.73232	1.09945e-07	Yes		1_Member	GO Biological Processes	GO:0050866	negative regulation of cell activation	-15.0032	-11.8164	1.52631e-12	942,1378,1493,2335,3958,3965,5322,7056,10062,10457,10859,11006,11314,26191,27242,54209,84868,146722	CD86,CR1,CTLA4,FN1,LGALS3,LGALS9,PLA2G5,THBD,NR1H3,GPNMB,LILRB1,LILRB4,CD300A,PTPN22,TNFRSF21,TREM2,HAVCR2,CD300LF	18/227	18	277	0.0649819		3_Member	GO Biological Processes	GO:0140352	export from cell	-5.95982	-2.62898	0.00234973	482,2281,7782,8111,8825,10257,140606	ATP1B2,FKBP1B,SLC30A4,GPR68,LIN7A,ABCC4,SELENOM	7/495	7	136	0.0514706		6_Member	KEGG Pathway
TGM2	-3.83961	4.71505e-13	Yes		GUSB	-1.31654	4.11732e-15	Yes		SLC35F3	2.81026	1.28077e-05	Yes		MFNG	1.04562	3.38157e-07	No		4_Member	GO Biological Processes	GO:0006869	lipid transport	-14.9943	-11.8164	1.52631e-12	341,344,366,950,1382,2167,2170,2171,2760,3783,4481,4828,4864,5322,5360,5468,9429,28231,29015,84879,388121	APOC1,APOC2,AQP9,SCARB2,CRABP2,FABP4,FABP3,FABP5,GM2A,KCNN4,MSR1,NMB,NPC1,PLA2G5,PLTP,PPARG,ABCG2,SLCO4A1,SLC43A3,MFSD2A,TNFAIP8L3	21/350	21	277	0.0758123		3_Member	GO Biological Processes	GO:0046903	secretion	-5.65646	-2.62898	0.00234973	624,2281,4881,8111,8825,10257,140606	BDKRB2,FKBP1B,NPR1,GPR68,LIN7A,ABCC4,SELENOM	7/550	7	136	0.0514706		3_Member	KEGG Pathway
LRP1	-1.72531	1.52803e-11	Yes		A2M	-1.97781	2.61478e-14	Yes		ATP1B2	2.23064	1.37461e-05	Yes		C10orf105	2.24006	3.44319e-07	Yes		5_Member	GO Biological Processes	GO:0071345	cellular response to cytokine stimulus	-14.9884	-11.8164	1.52631e-12	427,1435,2059,2167,2317,2321,3394,3606,3965,4502,4938,5603,6352,6354,6355,6357,6367,7037,8792,10253,10344,10859,11006,11027,27242,54209,55647,81501,146722	ASAH1,CSF1,EPS8,FABP4,FLNB,FLT1,IRF8,IL18,LGALS9,MT2A,OAS1,MAPK13,CCL5,CCL7,CCL8,CCL13,CCL22,TFRC,TNFRSF11A,SPRY2,CCL26,LILRB1,LILRB4,LILRA2,TNFRSF21,TREM2,RAB20,DCSTAMP,CD300LF	29/787	29	277	0.104693		3_Member	GO Biological Processes	GO:0023061	signal release	-5.65493	-2.62898	0.00234973	2281,8111,8825,10257,140606	FKBP1B,GPR68,LIN7A,ABCC4,SELENOM	5/190	5	136	0.0367647		3_Member	KEGG Pathway
DCSTAMP	-3.7108	2.01225e-11	Yes		SLAMF9	-3.47262	9.93704e-14	Yes		DNM1	2.01687	1.79342e-05	Yes		TSPAN7	2.06957	4.68387e-07	Yes		1_Member	GO Biological Processes	GO:0002683	negative regulation of immune system process	-14.7412	-11.6483	2.24773e-12	2,933,942,1378,1493,2335,3958,3965,4609,4938,5322,5468,9404,10062,10457,10859,11006,11027,11314,26191,27242,54209,81607,84868,146722	A2M,CD22,CD86,CR1,CTLA4,FN1,LGALS3,LGALS9,MYC,OAS1,PLA2G5,PPARG,LPXN,NR1H3,GPNMB,LILRB1,LILRB4,LILRA2,CD300A,PTPN22,TNFRSF21,TREM2,NECTIN4,HAVCR2,CD300LF	25/564	25	277	0.0902527		4_Member	GO Biological Processes	GO:0035455	response to interferon-alpha	-5.83722	-2.62898	0.00234973	4600,10410,10581	MX2,IFITM3,IFITM2	3/20	3	136	0.0220588		7_Member	KEGG Pathway
GUSB	-1.31617	1.13745e-10	Yes		GALNT12	-2.12266	1.40423e-13	Yes		FAM49A	1.64104	1.91517e-05	Yes		SDPR	2.04937	6.27162e-07	Yes		4_Member	GO Biological Processes	GO:0015711	organic anion transport	-14.6226	-11.575	2.66058e-12	366,1378,1382,2167,2170,2171,4828,5322,5468,6507,6509,6518,8140,9056,9429,28231,29015,55244,84879,126321,219855,284129	AQP9,CR1,CRABP2,FABP4,FABP3,FABP5,NMB,PLA2G5,PPARG,SLC1A3,SLC1A4,SLC2A5,SLC7A5,SLC7A7,ABCG2,SLCO4A1,SLC43A3,SLC47A1,MFSD2A,MFSD12,SLC37A2,SLC26A11	22/413	22	277	0.0794224		5_Member	GO Biological Processes	GO:0003013	circulatory system process	-5.82323	-2.62898	0.00234973	482,624,4881,6335,9414,10257,23327	ATP1B2,BDKRB2,NPR1,SCN9A,TJP2,ABCC4,NEDD4L	7/519	7	136	0.0514706		5_Member	KEGG Pathway
OAS1	-1.66372	2.9337e-10	Yes		AKAP12	-2.67201	1.49003e-13	Yes		SDPR	1.91412	4.45203e-05	Yes		CDC42EP2	2.1336	7.50583e-07	Yes		6_Member	GO Biological Processes	GO:0002697	regulation of immune effector process	-14.601	-11.575	2.66058e-12	2,136,933,940,942,1378,2209,3606,3916,3958,3965,5322,7037,8140,10859,11006,11314,54209,81607,84106,84868,388325	A2M,ADORA2B,CD22,CD28,CD86,CR1,FCGR1A,IL18,LAMP1,LGALS3,LGALS9,PLA2G5,TFRC,SLC7A5,LILRB1,LILRB4,CD300A,TREM2,NECTIN4,PRAM1,HAVCR2,SCIMP	22/414	22	277	0.0794224		6_Member	GO Biological Processes	GO:0048535	lymph node development	-5.77061	-2.62898	0.00234973	1102,4050,10630	RCBTB2,LTB,PDPN	3/21	3	136	0.0220588		5_Member	KEGG Pathway
CCL13	-1.70582	3.3625e-10	Yes		CH25H	-2.81746	3.40476e-13	Yes		GK	1.00172	4.86014e-05	No		NRBP2	1.38193	7.91093e-07	Yes		1_Member	GO Biological Processes	GO:0050865	regulation of cell activation	-14.2251	-11.2291	5.90004e-12	933,940,942,1378,1493,2335,3606,3958,3965,4860,5322,6352,7037,7056,10062,10451,10457,10859,11006,11027,11314,26191,27242,54209,84868,146722	CD22,CD28,CD86,CR1,CTLA4,FN1,IL18,LGALS3,LGALS9,PNP,PLA2G5,CCL5,TFRC,THBD,NR1H3,VAV3,GPNMB,LILRB1,LILRB4,LILRA2,CD300A,PTPN22,TNFRSF21,TREM2,HAVCR2,CD300LF	26/653	26	277	0.0938628		7_Member	GO Biological Processes	GO:0045216	cell-cell junction organization	-5.72329	-2.62898	0.00234973	1000,1364,9414,51599,90952	CDH2,CLDN4,TJP2,LSR,ESAM	5/184	5	136	0.0367647		7_Member	KEGG Pathway
GALNT12	-2.22663	4.21226e-10	Yes		LILRA2	-1.76228	3.40476e-13	Yes		PMEPA1	2.30652	6.19694e-05	Yes		SECTM1	2.74632	1.0217e-06	Yes		1_Member	GO Biological Processes	GO:0042129	regulation of T cell proliferation	-14.0122	-11.0442	9.03235e-12	940,942,1378,1493,3606,3958,3965,4860,5322,6352,7037,10457,10859,11006,27242,84868	CD28,CD86,CR1,CTLA4,IL18,LGALS3,LGALS9,PNP,PLA2G5,CCL5,TFRC,GPNMB,LILRB1,LILRB4,TNFRSF21,HAVCR2	16/184	16	277	0.0577617		8_Member	GO Biological Processes	GO:0022600	digestive system process	-5.70534	-2.62898	0.00234973	949,9414,140947,497189	SCARB1,TJP2,DCANP1,TIFAB	4/80	4	136	0.0294118		5_Member	KEGG Pathway
GM2A	-2.11521	4.53928e-10	Yes		LILRB4	-2.09778	4.16397e-13	Yes		GPR68	1.38361	8.09444e-05	Yes		C4orf32	1.47818	1.07798e-06	Yes		2_Member	GO Biological Processes	GO:0031349	positive regulation of defense response	-13.8784	-11.0074	9.83159e-12	136,940,2167,2209,3606,3916,4023,4938,5322,5603,6352,8792,10062,11027,26191,51296,54209,81570,84868,118788,146722,388325	ADORA2B,CD28,FABP4,FCGR1A,IL18,LAMP1,LPL,OAS1,PLA2G5,MAPK13,CCL5,TNFRSF11A,NR1H3,LILRA2,PTPN22,SLC15A3,TREM2,CLPB,HAVCR2,PIK3AP1,CD300LF,SCIMP	22/449	22	277	0.0794224		2_Member	GO Biological Processes	GO:0051648	vesicle localization	-5.62159	-2.62561	0.00236806	1000,1759,4600,8825,54874	CDH2,DNM1,MX2,LIN7A,FNBP1L	5/193	5	136	0.0367647		8_Member	KEGG Pathway
FAR2	-3.33637	8.1244e-10	Yes		FABP5	-1.93421	5.06569e-13	Yes		RASGRP4	1.58003	8.86688e-05	Yes		FKBP1B	2.1821	1.20266e-06	Yes		4_Member	GO Biological Processes	GO:0046942	carboxylic acid transport	-13.918	-11.0074	9.83159e-12	366,1382,2167,2170,2171,4828,5322,5468,6507,6509,8140,9056,9429,28231,29015,55244,84879,126321,284129	AQP9,CRABP2,FABP4,FABP3,FABP5,NMB,PLA2G5,PPARG,SLC1A3,SLC1A4,SLC7A5,SLC7A7,ABCG2,SLCO4A1,SLC43A3,SLC47A1,MFSD2A,MFSD12,SLC26A11	19/304	19	277	0.0685921		9_Member	GO Biological Processes	GO:0030048	actin filament-based movement	-5.30068	-2.33273	0.00464807	6335,10630,23327,54874	SCN9A,PDPN,NEDD4L,FNBP1L	4/101	4	136	0.0294118		9_Member	KEGG Pathway
SLAMF9	-3.91677	8.57038e-10	Yes		DCSTAMP	-3.41223	1.23388e-12	Yes		AHRR	1.96983	0.000104795	Yes		GSN-AS1	1.34014	2.29724e-06	Yes		4_Member	GO Biological Processes	GO:0015849	organic acid transport	-13.8921	-11.0074	9.83159e-12	366,1382,2167,2170,2171,4828,5322,5468,6507,6509,8140,9056,9429,28231,29015,55244,84879,126321,284129	AQP9,CRABP2,FABP4,FABP3,FABP5,NMB,PLA2G5,PPARG,SLC1A3,SLC1A4,SLC7A5,SLC7A7,ABCG2,SLCO4A1,SLC43A3,SLC47A1,MFSD2A,MFSD12,SLC26A11	19/305	19	277	0.0685921		1_Member	GO Biological Processes	GO:1902253	regulation of intrinsic apoptotic signaling pathway by p53 class mediator	-5.1218	-2.19018	0.00645387	624,80237,497189	BDKRB2,ELL3,TIFAB	3/34	3	136	0.0220588		10_Member	KEGG Pathway
LINC01272	-2.47796	2.81416e-09	Yes		CD82	-2.03118	3.29508e-12	Yes		HS3ST3B1	1.86333	0.000116929	Yes		HS3ST3B1	1.85381	4.84196e-06	Yes		1_Member	GO Biological Processes	GO:0007162	negative regulation of cell adhesion	-13.7138	-10.864	1.36781e-11	942,1378,1493,3371,3557,3958,3965,4241,5322,7422,9404,10457,10859,11006,11314,26191,27242,28984,84868	CD86,CR1,CTLA4,TNC,IL1RN,LGALS3,LGALS9,MELTF,PLA2G5,VEGFA,LPXN,GPNMB,LILRB1,LILRB4,CD300A,PTPN22,TNFRSF21,RGCC,HAVCR2	19/312	19	277	0.0685921		8_Member	GO Biological Processes	GO:0007586	digestion	-5.10698	-2.19018	0.00645387	949,9414,140947,497189	SCARB1,TJP2,DCANP1,TIFAB	4/113	4	136	0.0294118		5_Member	KEGG Pathway
CD82	-2.28863	3.41773e-09	Yes		CD86	-1.45577	4.85154e-12	Yes		GGT5	2.63687	0.000137626	Yes		ZC3H12A	1.30605	4.8647e-06	No		1_Member	GO Biological Processes	GO:0002695	negative regulation of leukocyte activation	-13.3079	-10.4856	3.26882e-11	942,1378,1493,2335,3958,3965,5322,10062,10457,10859,11006,11314,26191,27242,84868,146722	CD86,CR1,CTLA4,FN1,LGALS3,LGALS9,PLA2G5,NR1H3,GPNMB,LILRB1,LILRB4,CD300A,PTPN22,TNFRSF21,HAVCR2,CD300LF	16/204	16	277	0.0577617		2_Member	GO Biological Processes	GO:0098657	import into cell	-4.98318	-2.08986	0.00813093	482,949,1759,4600,9413,23327,54874	ATP1B2,SCARB1,DNM1,MX2,ENTREP1,NEDD4L,FNBP1L	7/697	7	136	0.0514706		11_Member	KEGG Pathway
FABP5	-2.14423	3.80339e-09	Yes		TNFSF8	-3.00122	5.43161e-12	Yes		TXLNB	2.71953	0.0001499	Yes		FAM49A	1.39034	7.69261e-06	Yes		1_Member	GO Biological Processes	GO:0002694	regulation of leukocyte activation	-13.296	-10.4856	3.26882e-11	933,940,942,1378,1493,2335,3606,3958,3965,4860,5322,6352,7037,10062,10451,10457,10859,11006,11314,26191,27242,54209,84868,146722	CD22,CD28,CD86,CR1,CTLA4,FN1,IL18,LGALS3,LGALS9,PNP,PLA2G5,CCL5,TFRC,NR1H3,VAV3,GPNMB,LILRB1,LILRB4,CD300A,PTPN22,TNFRSF21,TREM2,HAVCR2,CD300LF	24/593	24	277	0.0866426		7_Member	GO Biological Processes	GO:0035633	maintenance of blood-brain barrier	-4.93956	-2.06851	0.0085406	9414,51599,90952	TJP2,LSR,ESAM	3/39	3	136	0.0220588		11_Member	KEGG Pathway
CD86	-1.51343	4.43915e-09	Yes		CCL13	-1.52721	2.38496e-11	Yes		ZNF467	2.47308	0.0001499	Yes		RNF24	1.29958	9.71976e-06	Yes		1_Member	GO Biological Processes	GO:0022408	negative regulation of cell-cell adhesion	-13.1437	-10.3518	4.44799e-11	942,1378,1493,3557,3958,3965,5322,7422,10457,10859,11006,11314,26191,27242,28984,84868	CD86,CR1,CTLA4,IL1RN,LGALS3,LGALS9,PLA2G5,VEGFA,GPNMB,LILRB1,LILRB4,CD300A,PTPN22,TNFRSF21,RGCC,HAVCR2	16/209	16	277	0.0577617		5_Member	GO Biological Processes	GO:0003018	vascular process in circulatory system	-4.85169	-2.02204	0.00950523	482,624,4881,9414,10257	ATP1B2,BDKRB2,NPR1,TJP2,ABCC4	5/278	5	136	0.0367647		1_Member	KEGG Pathway
KCNE1	-4.96293	4.7823e-09	Yes		PRKACB	-1.56626	6.31792e-11	Yes		LONRF1	1.19136	0.000166946	Yes		CREB3L1	2.75822	1.02683e-05	Yes		7_Member	GO Biological Processes	GO:0098657	import into cell	-12.6696	-9.9125	1.2232e-10	950,1514,2030,2209,3394,3783,4035,4481,4830,4864,5322,6507,6509,6518,7037,7052,8140,10062,10451,10859,11006,51296,54209,55244,55647	SCARB2,CTSL,SLC29A1,FCGR1A,IRF8,KCNN4,LRP1,MSR1,NME1,NPC1,PLA2G5,SLC1A3,SLC1A4,SLC2A5,TFRC,TGM2,SLC7A5,NR1H3,VAV3,LILRB1,LILRB4,SLC15A3,TREM2,SLC47A1,RAB20	25/697	25	277	0.0902527		7_Member	GO Biological Processes	GO:0007043	cell-cell junction assembly	-4.8663	-2.02204	0.00950523	1000,1364,51599,90952	CDH2,CLDN4,LSR,ESAM	4/130	4	136	0.0294118		8_Member	KEGG Pathway
FBP1	-2.24256	8.45114e-09	Yes		CTSB	-1.5794	9.30942e-11	Yes		FKBP1B	2.09483	0.000170225	Yes		DNM1	1.72332	1.32558e-05	Yes		1_Member	GO Biological Processes	GO:0070664	negative regulation of leukocyte proliferation	-12.3136	-9.57877	2.63774e-10	942,1378,1493,3965,5322,6355,10457,10859,11006,11314,27242,84868	CD86,CR1,CTLA4,LGALS9,PLA2G5,CCL8,GPNMB,LILRB1,LILRB4,CD300A,TNFRSF21,HAVCR2	12/100	12	277	0.0433213		2_Member	GO Biological Processes	GO:0048489	synaptic vesicle transport	-4.81044	-2.00009	0.00999791	1759,4600,8825	DNM1,MX2,LIN7A	3/43	3	136	0.0220588		9_Member	KEGG Pathway
FLT1	-2.56759	8.5581e-09	Yes		AFAP1L1	-2.82734	1.4115e-10	Yes		C10orf105	2.08013	0.000176414	Yes		AHRR	1.86685	1.39357e-05	Yes		8_Member	GO Biological Processes	GO:0045087	innate immune response	-12.3037	-9.57877	2.63774e-10	104,1378,1435,2209,2317,3394,3606,3958,3965,4063,4064,4828,4938,5468,5806,6352,9023,10537,10870,11027,11043,51296,55647,57823,81570,84868	ADARB1,CR1,CSF1,FCGR1A,FLNB,IRF8,IL18,LGALS3,LGALS9,LY9,CD180,NMB,OAS1,PPARG,PTX3,CCL5,CH25H,UBD,HCST,LILRA2,MID2,SLC15A3,RAB20,SLAMF7,CLPB,HAVCR2	26/791	26	277	0.0938628		2_Member	GO Biological Processes	GO:0006897	endocytosis	-4.70945	-1.91759	0.0120897	949,1759,4600,9413,23327,54874	SCARB1,DNM1,MX2,ENTREP1,NEDD4L,FNBP1L	6/508	6	136	0.0441176		5_Member	KEGG Pathway
CR1	-3.16269	1.84703e-08	Yes		ALDH1A2	-3.10833	1.53964e-10	Yes		SASH1	1.81106	0.000177555	Yes		RCAN1	1.05004	1.58326e-05	No		2_Member	GO Biological Processes	GO:0045088	regulation of innate immune response	-12.276	-9.56634	2.71433e-10	2,1378,3916,3965,4938,5322,5468,6352,10062,10859,11027,11314,26191,51296,54209,81570,81607,84868,118788,146722,388325	A2M,CR1,LAMP1,LGALS9,OAS1,PLA2G5,PPARG,CCL5,NR1H3,LILRB1,LILRA2,CD300A,PTPN22,SLC15A3,TREM2,CLPB,NECTIN4,HAVCR2,PIK3AP1,CD300LF,SCIMP	21/482	21	277	0.0758123		3_Member	GO Biological Processes	GO:0042886	amide transport	-4.63327	-1.85913	0.0138316	360,2281,8111,10257	AQP3,FKBP1B,GPR68,ABCC4	4/149	4	136	0.0294118		5_Member	KEGG Pathway
CD180	-1.78722	4.0552e-08	Yes		WFS1	-1.98881	2.10537e-10	Yes		MVB12B	1.80607	0.000180354	Yes		SHF	2.21773	1.58326e-05	Yes		5_Member	GO Biological Processes	GO:0050900	leukocyte migration	-12.1864	-9.49142	3.22535e-10	119,1435,2059,2321,3655,3958,6352,6354,6355,6357,6367,7422,8792,9023,10344,10451	ADD2,CSF1,EPS8,FLT1,ITGA6,LGALS3,CCL5,CCL7,CCL8,CCL13,CCL22,VEGFA,TNFRSF11A,CH25H,CCL26,VAV3	16/241	16	277	0.0577617		5_Member	GO Biological Processes	GO:0043114	regulation of vascular permeability	-4.61187	-1.85476	0.0139713	624,4881,9414	BDKRB2,NPR1,TJP2	3/50	3	136	0.0220588		12_Member	KEGG Pathway
CTSL	-2.79351	4.41281e-08	Yes		NCEH1	-1.81853	2.81968e-10	Yes		RNF24	1.26871	0.000230189	Yes		CLEC10A	1.37699	1.94468e-05	Yes		1_Member	GO Biological Processes	GO:0050868	negative regulation of T cell activation	-12.0038	-9.32307	4.7526e-10	942,1378,1493,3958,3965,5322,10457,10859,11006,11314,26191,27242,84868	CD86,CR1,CTLA4,LGALS3,LGALS9,PLA2G5,GPNMB,LILRB1,LILRB4,CD300A,PTPN22,TNFRSF21,HAVCR2	13/136	13	277	0.0469314		7_Member	GO Biological Processes	GO:0120192	tight junction assembly	-4.44018	-1.69947	0.0199771	1364,51599,90952	CLDN4,LSR,ESAM	3/57	3	136	0.0220588		8_Member	KEGG Pathway
NCEH1	-2.12719	8.10673e-08	Yes		CCND1	-3.02262	3.3438e-10	Yes		MOCOS	1.6487	0.000271502	Yes		PPAP2A	1.75437	2.01647e-05	Yes		1_Member	GO Biological Processes	GO:0022407	regulation of cell-cell adhesion	-11.7603	-9.12678	7.46832e-10	940,942,1378,1493,3557,3606,3958,3965,4860,5322,6352,7037,7422,10457,10859,11006,11314,26191,27242,28984,84868	CD28,CD86,CR1,CTLA4,IL1RN,IL18,LGALS3,LGALS9,PNP,PLA2G5,CCL5,TFRC,VEGFA,GPNMB,LILRB1,LILRB4,CD300A,PTPN22,TNFRSF21,RGCC,HAVCR2	21/513	21	277	0.0758123		1_Member	GO Biological Processes	GO:0044057	regulation of system process	-4.37081	-1.67491	0.0211393	482,624,2281,4881,140947,497189	ATP1B2,BDKRB2,FKBP1B,NPR1,DCANP1,TIFAB	6/584	6	136	0.0441176		5_Member	KEGG Pathway
EPS8	-2.39388	1.07744e-07	Yes		CD180	-2.21296	1.2117e-09	Yes		PPAP2A	1.85444	0.000277856	Yes		IFITM3	1.50861	2.21609e-05	Yes		9_Member	GO Biological Processes	GO:0001819	positive regulation of cytokine production	-11.7442	-9.12678	7.46832e-10	136,940,942,2209,3394,3606,3965,4023,4063,4828,4860,4938,5603,8140,10859,11027,26191,28984,54209,84868,388325	ADORA2B,CD28,CD86,FCGR1A,IRF8,IL18,LGALS9,LPL,LY9,NMB,PNP,OAS1,MAPK13,SLC7A5,LILRB1,LILRA2,PTPN22,RGCC,TREM2,HAVCR2,SCIMP	21/514	21	277	0.0758123		3_Member	GO Biological Processes	GO:0015850	organic hydroxy compound transport	-4.36986	-1.67491	0.0211393	360,949,10257,140606	AQP3,SCARB1,ABCC4,SELENOM	4/174	4	136	0.0294118		2_Member	KEGG Pathway
TNFSF8	-2.83756	1.07744e-07	Yes		CTSL	-2.60063	1.56964e-09	Yes		SCN9A	2.35562	0.000315531	Yes		CDR2L	1.47757	2.8368e-05	Yes		10_Member	GO Biological Processes	GO:0051336	regulation of hydrolase activity	-11.7426	-9.12678	7.46832e-10	341,344,1378,1476,1893,3655,3965,4035,4609,4938,5322,5806,6352,7052,7078,7422,10062,10344,10451,65078	APOC1,APOC2,CR1,CSTB,ECM1,ITGA6,LGALS9,LRP1,MYC,OAS1,PLA2G5,PTX3,CCL5,TGM2,TIMP3,VEGFA,NR1H3,CCL26,VAV3,RTN4R	20/457	20	277	0.0722022		7_Member	GO Biological Processes	GO:0120193	tight junction organization	-4.37317	-1.67491	0.0211393	1364,51599,90952	CLDN4,LSR,ESAM	3/60	3	136	0.0220588		2_Member	KEGG Pathway
CA2	-2.2162	1.58931e-07	Yes		PLA2G15	-1.28582	1.56964e-09	Yes		HPS5	1.32681	0.00032343	Yes		MVB12B	1.55826	3.10257e-05	Yes		2_Member	GO Biological Processes	GO:0002831	regulation of response to biotic stimulus	-11.711	-9.10713	7.81389e-10	2,1378,3916,3965,4064,4938,5322,5468,6352,10062,10859,11027,11314,26191,51296,54209,81570,81607,84868,118788,146722,388325	A2M,CR1,LAMP1,LGALS9,CD180,OAS1,PLA2G5,PPARG,CCL5,NR1H3,LILRB1,LILRA2,CD300A,PTPN22,SLC15A3,TREM2,CLPB,NECTIN4,HAVCR2,PIK3AP1,CD300LF,SCIMP	22/576	22	277	0.0794224		2_Member	GO Biological Processes	GO:0051650	establishment of vesicle localization	-4.33142	-1.66347	0.0217034	1759,4600,8825,54874	DNM1,MX2,LIN7A,FNBP1L	4/178	4	136	0.0294118
GCNT3	-5.20694	1.58931e-07	Yes		FBP1	-2.02429	1.61983e-09	Yes		CREB3L1	2.77773	0.00038144	Yes		DMWD	1.33619	3.60674e-05	Yes		6_Member	GO Biological Processes	GO:0002703	regulation of leukocyte mediated immunity	-11.6826	-9.09029	8.12292e-10	136,940,1378,2209,3606,3916,3965,7037,10859,11006,11314,54209,81607,84106,84868,388325	ADORA2B,CD28,CR1,FCGR1A,IL18,LAMP1,LGALS9,TFRC,LILRB1,LILRB4,CD300A,TREM2,NECTIN4,PRAM1,HAVCR2,SCIMP	16/260	16	277	0.0577617		10_Member	GO Biological Processes	GO:0140115	export across plasma membrane	-4.3304	-1.66347	0.0217034	482,7782,10257	ATP1B2,SLC30A4,ABCC4	3/62	3	136	0.0220588
WFS1	-2.02934	1.58931e-07	Yes		CCL26	-2.09226	3.59759e-09	Yes		TSPAN7	1.9433	0.000385139	Yes		KIAA1161	1.25757	3.89808e-05	Yes		11_Member	GO Biological Processes	GO:0097006	regulation of plasma lipoprotein particle levels	-11.5313	-8.95027	1.12133e-09	341,344,4023,4481,5046,5322,5360,5567,57552,84879	APOC1,APOC2,LPL,MSR1,PCSK6,PLA2G5,PLTP,PRKACB,NCEH1,MFSD2A	10/64	10	277	0.0361011		8_Member	GO Biological Processes	GO:0050878	regulation of body fluid levels	-4.25893	-1.61834	0.0240804	360,4881,10630,140947,497189	AQP3,NPR1,PDPN,DCANP1,TIFAB	5/370	5	136	0.0367647
PLA2G15	-1.61863	1.62043e-07	Yes		THBD	-2.09269	5.52421e-09	Yes		NBPF14	1.53002	0.000482996	Yes		LONRF1	1.01696	3.89808e-05	Yes		1_Member	GO Biological Processes	GO:0050672	negative regulation of lymphocyte proliferation	-11.3658	-8.81565	1.52881e-09	942,1378,1493,3965,5322,10457,10859,11006,11314,27242,84868	CD86,CR1,CTLA4,LGALS9,PLA2G5,GPNMB,LILRB1,LILRB4,CD300A,TNFRSF21,HAVCR2	11/91	11	277	0.0397112		11_Member	GO Biological Processes	GO:0002931	response to ischemia	-4.26884	-1.61834	0.0240804	360,6654,23017	AQP3,SOS1,FAIM2	3/65	3	136	0.0220588
PIK3AP1	-1.74052	2.12796e-07	Yes		CD300A	-1.94951	6.17841e-09	Yes		ABCC4	1.56822	0.000624306	Yes		NBPF14	1.39497	4.65637e-05	Yes		12_Member	GO Biological Processes	GO:1905952	regulation of lipid localization	-11.3645	-8.81565	1.52881e-09	341,344,2170,4023,4035,4481,4828,5360,5468,6696,8792,10062,54209,158219	APOC1,APOC2,FABP3,LPL,LRP1,MSR1,NMB,PLTP,PPARG,SPP1,TNFRSF11A,NR1H3,TREM2,TTC39B	14/189	14	277	0.0505415		1_Member	GO Biological Processes	GO:2001233	regulation of apoptotic signaling pathway	-4.10429	-1.47628	0.0333978	624,4050,23017,80237,497189	BDKRB2,LTB,FAIM2,ELL3,TIFAB	5/399	5	136	0.0367647
FAM20A	-2.62434	2.17326e-07	Yes		GCNT3	-4.09376	6.409e-09	Yes		JMJD7-PLA2G4B	3.42044	0.000811033	Yes		HR	2.07039	5.30392e-05	Yes		1_Member	GO Biological Processes	GO:1903038	negative regulation of leukocyte cell-cell adhesion	-11.2732	-8.73457	1.84258e-09	942,1378,1493,3958,3965,5322,10457,10859,11006,11314,26191,27242,84868	CD86,CR1,CTLA4,LGALS3,LGALS9,PLA2G5,GPNMB,LILRB1,LILRB4,CD300A,PTPN22,TNFRSF21,HAVCR2	13/155	13	277	0.0469314		9_Member	GO Biological Processes	GO:0070252	actin-mediated cell contraction	-4.0322	-1.44853	0.0356017	6335,10630,23327	SCN9A,PDPN,NEDD4L	3/78	3	136	0.0220588
GPNMB	-2.6738	2.76247e-07	Yes		FAM20A	-2.14163	2.78187e-08	Yes		CDR2L	1.47873	0.000934897	Yes		HPS5	1.19405	5.48746e-05	Yes		1_Member	GO Biological Processes	GO:0032945	negative regulation of mononuclear cell proliferation	-11.2601	-8.73147	1.8558e-09	942,1378,1493,3965,5322,10457,10859,11006,11314,27242,84868	CD86,CR1,CTLA4,LGALS9,PLA2G5,GPNMB,LILRB1,LILRB4,CD300A,TNFRSF21,HAVCR2	11/93	11	277	0.0397112		12_Member	GO Biological Processes	GO:0007265	Ras protein signal transduction	-4.0322	-1.44853	0.0356017	6654,23179,115727	SOS1,RGL1,RASGRP4	3/78	3	136	0.0220588
A2M	-2.21574	2.9494e-07	Yes		PC	-1.95716	8.35403e-08	Yes		RFXAP	1.77906	0.000973629	Yes		PMEPA1	2.01139	5.8652e-05	Yes		13_Member	GO Biological Processes	GO:0030003	intracellular monoatomic cation homeostasis	-11.1936	-8.67473	2.11482e-09	760,3074,3916,4495,4496,4502,4609,6352,6354,6355,6357,6507,7037,7052,7466,55647,56898,64072,245972	CA2,HEXB,LAMP1,MT1G,MT1H,MT2A,MYC,CCL5,CCL7,CCL8,CCL13,SLC1A3,TFRC,TGM2,WFS1,RAB20,BDH2,CDH23,ATP6V0D2	19/433	19	277	0.0685921		2_Member	GO Biological Processes	GO:0006900	vesicle budding from membrane	-3.96754	-1.40472	0.0393805	1759,4600,54874	DNM1,MX2,FNBP1L	3/82	3	136	0.0220588
CTSB	-1.7388	5.18315e-07	Yes		HK2	-1.19141	1.06468e-07	No		NRBP2	1.31397	0.00107871	Yes		CD24	2.24945	6.27323e-05	Yes		13_Member	GO Biological Processes	GO:0006873	intracellular monoatomic ion homeostasis	-11.0391	-8.52976	2.95283e-09	760,3074,3916,4495,4496,4502,4609,6352,6354,6355,6357,6507,7037,7052,7466,55647,56898,64072,245972	CA2,HEXB,LAMP1,MT1G,MT1H,MT2A,MYC,CCL5,CCL7,CCL8,CCL13,SLC1A3,TFRC,TGM2,WFS1,RAB20,BDH2,CDH23,ATP6V0D2	19/442	19	277	0.0685921		13_Member	GO Biological Processes	GO:0022604	regulation of cell morphogenesis	-3.90007	-1.35124	0.0445411	1364,8437,10435,10630,23327,23363,348110	CLDN4,RASAL1,CDC42EP2,PDPN,NEDD4L,OBSL1,ARPIN	7/247	7	136	0.0514706
NPC1	-1.7212	6.10869e-07	Yes		PIK3AP1	-1.65363	1.15195e-07	Yes		CDH2	1.77369	0.00112673	Yes		NPR1	1.21942	7.46092e-05	Yes		1_Member	GO Biological Processes	GO:0050863	regulation of T cell activation	-10.8952	-8.45575	3.50147e-09	940,942,1378,1493,3606,3958,3965,4860,5322,6352,7037,10457,10859,11006,11314,26191,27242,84868	CD28,CD86,CR1,CTLA4,IL18,LGALS3,LGALS9,PNP,PLA2G5,CCL5,TFRC,GPNMB,LILRB1,LILRB4,CD300A,PTPN22,TNFRSF21,HAVCR2	18/395	18	277	0.0649819
CD276	-1.04943	7.68153e-07	No		CA2	-1.77969	1.36054e-07	Yes		IKZF4	2.61886	0.00116896	Yes		CFB	1.19919	7.46699e-05	No		1_Member	GO Biological Processes	GO:1903037	regulation of leukocyte cell-cell adhesion	-10.8952	-8.45575	3.50147e-09	940,942,1378,1493,3606,3958,3965,4860,5322,6352,7037,10457,10859,11006,11314,26191,27242,84868	CD28,CD86,CR1,CTLA4,IL18,LGALS3,LGALS9,PNP,PLA2G5,CCL5,TFRC,GPNMB,LILRB1,LILRB4,CD300A,PTPN22,TNFRSF21,HAVCR2	18/395	18	277	0.0649819
CCL26	-1.6998	7.7283e-07	Yes		FNDC3B	-1.32763	1.68186e-07	Yes		CDC42EP2	2.04951	0.00131531	Yes		GIPR	4.16594	7.46699e-05	Yes		5_Member	GO Biological Processes	GO:0048245	eosinophil chemotaxis	-10.9286	-8.45575	3.50147e-09	3958,6352,6354,6355,6357,6367,10344	LGALS3,CCL5,CCL7,CCL8,CCL13,CCL22,CCL26	7/20	7	277	0.0252708
LILRB1	-2.26174	8.09828e-07	Yes		ABHD4	-1.08878	1.68392e-07	No		BMS1P6	1.30573	0.00132967	Yes		SCARB1	1.0716	7.46699e-05	Yes		5_Member	GO Biological Processes	GO:0097529	myeloid leukocyte migration	-10.8989	-8.45575	3.50147e-09	1435,2321,3958,6352,6354,6355,6357,6367,7422,8792,10344,10451	CSF1,FLT1,LGALS3,CCL5,CCL7,CCL8,CCL13,CCL22,VEGFA,TNFRSF11A,CCL26,VAV3	12/131	12	277	0.0433213
LPL	-2.64991	8.09828e-07	Yes		FAR2	-3.18442	1.7055e-07	Yes		SIPA1L3	1.15778	0.00135867	Yes		COL23A1	1.18165	8.28138e-05	Yes		1_Member	GO Biological Processes	GO:0042130	negative regulation of T cell proliferation	-10.8162	-8.39234	4.05188e-09	942,1378,1493,3965,5322,10457,10859,11006,27242,84868	CD86,CR1,CTLA4,LGALS9,PLA2G5,GPNMB,LILRB1,LILRB4,TNFRSF21,HAVCR2	10/75	10	277	0.0361011
PAPSS2	-2.19221	1.3644e-06	Yes		SPRY2	-2.45439	1.7055e-07	Yes		GIPR	4.37121	0.00138744	Yes		PDPN	4.72378	9.69973e-05	Yes		5_Member	GO Biological Processes	GO:0006954	inflammatory response	-10.8011	-8.38485	4.12241e-09	2,1435,1893,2209,2335,3557,3606,3965,4035,4064,5806,6352,6354,6355,6357,6367,7037,10344,11343,54209,84868	A2M,CSF1,ECM1,FCGR1A,FN1,IL1RN,IL18,LGALS9,LRP1,CD180,PTX3,CCL5,CCL7,CCL8,CCL13,CCL22,TFRC,CCL26,MGLL,TREM2,HAVCR2	21/577	21	277	0.0758123
CBS	-2.63173	1.50563e-06	Yes		NRIP3	-3.06618	2.06529e-07	Yes		FNBP1L	1.62393	0.00157764	Yes		RFXAP	1.66116	9.96273e-05	Yes		5_Member	GO Biological Processes	GO:0072677	eosinophil migration	-10.7546	-8.34596	4.50853e-09	3958,6352,6354,6355,6357,6367,10344	LGALS3,CCL5,CCL7,CCL8,CCL13,CCL22,CCL26	7/21	7	277	0.0252708
CCND1	-3.26409	1.57405e-06	Yes		CDH23	-2.10613	3.25654e-07	Yes		SOS1	1.19899	0.001609	Yes		MOCOS	1.4423	0.000104012	Yes		1_Member	GO Biological Processes	GO:0051249	regulation of lymphocyte activation	-10.7149	-8.31371	4.85612e-09	933,940,942,1378,1493,3606,3958,3965,4860,5322,6352,7037,10451,10457,10859,11006,11314,26191,27242,84868	CD22,CD28,CD86,CR1,CTLA4,IL18,LGALS3,LGALS9,PNP,PLA2G5,CCL5,TFRC,VAV3,GPNMB,LILRB1,LILRB4,CD300A,PTPN22,TNFRSF21,HAVCR2	20/521	20	277	0.0722022
CLEC19A	-2.40043	1.57703e-06	Yes		TFRC	-1.44851	3.31586e-07	Yes		SHF	2.17714	0.00168593	Yes		ASGR2	1.48302	0.000113725	Yes		1_Member	GO Biological Processes	GO:0051250	negative regulation of lymphocyte activation	-10.6669	-8.27301	5.33326e-09	942,1378,1493,3958,3965,5322,10457,10859,11006,11314,26191,27242,84868	CD86,CR1,CTLA4,LGALS3,LGALS9,PLA2G5,GPNMB,LILRB1,LILRB4,CD300A,PTPN22,TNFRSF21,HAVCR2	13/173	13	277	0.0469314
ABCG2	-2.50213	1.64813e-06	Yes		ABHD2	-1.13806	3.44319e-07	Yes		VSIG10	1.59239	0.00170189	Yes		SCN9A	2.0368	0.000113897	Yes		13_Member	GO Biological Processes	GO:0055082	intracellular chemical homeostasis	-10.5806	-8.19382	6.40004e-09	760,2030,3074,3916,4495,4496,4502,4609,6352,6354,6355,6357,6507,7037,7052,7466,54209,55647,56898,64072,245972	CA2,SLC29A1,HEXB,LAMP1,MT1G,MT1H,MT2A,MYC,CCL5,CCL7,CCL8,CCL13,SLC1A3,TFRC,TGM2,WFS1,TREM2,RAB20,BDH2,CDH23,ATP6V0D2	21/593	21	277	0.0758123
CTSD	-2.27289	2.64369e-06	Yes		LPL	-2.4712	3.44319e-07	Yes		ELL3	1.51076	0.00218906	Yes		RGL1	1.01777	0.000127449	Yes		5_Member	GO Biological Processes	GO:0030595	leukocyte chemotaxis	-10.484	-8.10431	7.86491e-09	2321,3958,6352,6354,6355,6357,6367,7422,8792,9023,10344,10451	FLT1,LGALS3,CCL5,CCL7,CCL8,CCL13,CCL22,VEGFA,TNFRSF11A,CH25H,CCL26,VAV3	12/142	12	277	0.0433213
FABP3	-1.48813	2.83326e-06	Yes		BACE1	-1.44123	3.66074e-07	Yes		CD24	2.29546	0.00225448	Yes		IKZF4	2.47655	0.000156812	Yes		14_Member	GO Biological Processes	GO:0044403	biological process involved in symbiotic interaction	-10.4199	-8.04717	8.97081e-09	942,950,1378,1508,1514,2335,3693,3916,4864,5091,5806,6352,6355,7037,81607	CD86,SCARB2,CR1,CTSB,CTSL,FN1,ITGB5,LAMP1,NPC1,PC,PTX3,CCL5,CCL8,TFRC,NECTIN4	15/267	15	277	0.0541516
SLC37A2	-1.29828	2.83326e-06	Yes		AQP9	-2.55755	4.56399e-07	Yes		SLC39A6	1.32953	0.00234119	Yes		CDH2	1.60474	0.000162689	Yes		6_Member	GO Biological Processes	GO:0002699	positive regulation of immune effector process	-10.3515	-7.99894	1.00244e-08	136,940,942,1378,2209,3606,3916,3965,5322,7037,8140,10859,11314,54209,388325	ADORA2B,CD28,CD86,CR1,FCGR1A,IL18,LAMP1,LGALS9,PLA2G5,TFRC,SLC7A5,LILRB1,CD300A,TREM2,SCIMP	15/270	15	277	0.0541516
ATP6V0D2	-6.93787	2.92297e-06	Yes		MFSD2A	-2.27426	4.56399e-07	Yes		CLEC10A	1.24569	0.00240051	Yes		SLC39A6	1.32876	0.000172791	Yes		12_Member	GO Biological Processes	GO:1905954	positive regulation of lipid localization	-10.3229	-7.9833	1.0392e-08	2170,4023,4035,4481,4828,5360,5468,6696,8792,10062,54209	FABP3,LPL,LRP1,MSR1,NMB,PLTP,PPARG,SPP1,TNFRSF11A,NR1H3,TREM2	11/113	11	277	0.0397112
SPRY2	-2.42375	2.92297e-06	Yes		TREM2	-1.4562	4.56399e-07	Yes		ZFP69	1.01659	0.00240051	No		TIFAB	1.88218	0.000195366	Yes		15_Member	GO Biological Processes	GO:0001775	cell activation	-10.2622	-7.92898	1.17767e-08	136,933,940,942,1435,1514,3394,3606,4035,4063,4064,4495,6352,10451,10537,10859,11027,26191,28984,54209,57823,81501,84868	ADORA2B,CD22,CD28,CD86,CSF1,CTSL,IRF8,IL18,LRP1,LY9,CD180,MT1G,CCL5,VAV3,UBD,LILRB1,LILRA2,PTPN22,RGCC,TREM2,SLAMF7,DCSTAMP,HAVCR2	23/754	23	277	0.0830325
SUSD1	-1.14392	3.50263e-06	No		CCL7	-5.09603	5.15981e-07	Yes		IQGAP2	1.02573	0.00260623	No		LSR	1.55099	0.000197485	Yes		4_Member	GO Biological Processes	GO:0015718	monocarboxylic acid transport	-10.0371	-7.74579	1.79561e-08	366,1382,2167,2170,2171,4828,5322,5468,9429,28231,29015,84879	AQP9,CRABP2,FABP4,FABP3,FABP5,NMB,PLA2G5,PPARG,ABCG2,SLCO4A1,SLC43A3,MFSD2A	12/155	12	277	0.0433213
CASP7	-1.07796	3.63224e-06	No		SLC37A2	-1.31913	5.15981e-07	Yes		SRGAP1	1.26293	0.00268812	Yes		STARD10	1.25418	0.000207451	Yes		13_Member	GO Biological Processes	GO:0019725	cellular homeostasis	-10.0389	-7.74579	1.79561e-08	760,2030,3074,3783,3916,4495,4496,4502,4609,6352,6354,6355,6357,6507,7037,7052,7466,54209,55647,56898,64072,245972	CA2,SLC29A1,HEXB,KCNN4,LAMP1,MT1G,MT1H,MT2A,MYC,CCL5,CCL7,CCL8,CCL13,SLC1A3,TFRC,TGM2,WFS1,TREM2,RAB20,BDH2,CDH23,ATP6V0D2	22/703	22	277	0.0794224
SLC43A3	-2.00172	3.92961e-06	Yes		CTSA	-1.08925	5.52695e-07	Yes		C10orf54	1.12601	0.00273302	No		COL9A2	1.24975	0.000210739	Yes		12_Member	GO Biological Processes	GO:0032368	regulation of lipid transport	-9.97198	-7.692	2.03237e-08	341,344,2170,4035,4828,5360,5468,6696,8792,10062,54209,158219	APOC1,APOC2,FABP3,LRP1,NMB,PLTP,PPARG,SPP1,TNFRSF11A,NR1H3,TREM2,TTC39B	12/157	12	277	0.0433213
CCL7	-6.20672	3.94794e-06	Yes		ITGAE	-1.97548	6.27162e-07	Yes		SCARB1	1.15923	0.00281669	Yes		ASAP1-IT1	2.68544	0.000211278	Yes		13_Member	GO Biological Processes	GO:0055080	monoatomic cation homeostasis	-9.94899	-7.67454	2.11573e-08	760,3074,3916,4495,4496,4502,4609,6352,6354,6355,6357,6507,7037,7052,7466,55647,56898,64072,245972	CA2,HEXB,LAMP1,MT1G,MT1H,MT2A,MYC,CCL5,CCL7,CCL8,CCL13,SLC1A3,TFRC,TGM2,WFS1,RAB20,BDH2,CDH23,ATP6V0D2	19/512	19	277	0.0685921
PRKACB	-1.43973	4.19652e-06	Yes		PDLIM4	-1.52193	6.27162e-07	Yes		FBXO44	1.25143	0.00287071	No		DCANP1	2.20393	0.000216608	Yes		3_Member	GO Biological Processes	GO:0002764	immune response-regulating signaling pathway	-9.92845	-7.65947	2.19045e-08	940,1378,1493,2209,4938,10451,10859,11006,11027,26191,27242,81570,84106,84868,118788,146722,388325	CD28,CR1,CTLA4,FCGR1A,OAS1,VAV3,LILRB1,LILRB4,LILRA2,PTPN22,TNFRSF21,CLPB,PRAM1,HAVCR2,PIK3AP1,CD300LF,SCIMP	17/395	17	277	0.0613718
MAPK13	-1.66684	6.1496e-06	Yes		PPARG	-2.34859	7.3346e-07	Yes		CTDSP2	1.0402	0.00301019	No		FFAR4	1.0616	0.000230753	No		4_Member	GO Biological Processes	GO:0015908	fatty acid transport	-9.81848	-7.56022	2.75286e-08	1382,2167,2170,2171,4828,5322,5468,28231,29015,84879	CRABP2,FABP4,FABP3,FABP5,NMB,PLA2G5,PPARG,SLCO4A1,SLC43A3,MFSD2A	10/94	10	277	0.0361011
TREM2	-1.73093	6.63274e-06	Yes		ENHO	-2.01811	7.66732e-07	Yes		NPR1	1.00745	0.00338187	Yes		IPCEF1	1.5792	0.000243187	Yes		1_Member	GO Biological Processes	GO:0008285	negative regulation of cell population proliferation	-9.8107	-7.55969	2.75619e-08	104,942,1378,1493,2170,2321,3965,4609,4830,5322,5468,6355,6678,8854,10253,10457,10859,11006,11314,27242,28984,54209,84868	ADARB1,CD86,CR1,CTLA4,FABP3,FLT1,LGALS9,MYC,NME1,PLA2G5,PPARG,CCL8,SPARC,ALDH1A2,SPRY2,GPNMB,LILRB1,LILRB4,CD300A,TNFRSF21,RGCC,TREM2,HAVCR2	23/795	23	277	0.0830325
PDLIM4	-1.95993	6.66246e-06	Yes		CLEC19A	-2.10616	9.82935e-07	Yes		ESAM	2.75319	0.00347719	Yes		PELI3	1.04875	0.00031482	Yes		13_Member	GO Biological Processes	GO:0050801	monoatomic ion homeostasis	-9.80749	-7.55969	2.75619e-08	760,3074,3916,4495,4496,4502,4609,6352,6354,6355,6357,6507,7037,7052,7466,55647,56898,64072,245972	CA2,HEXB,LAMP1,MT1G,MT1H,MT2A,MYC,CCL5,CCL7,CCL8,CCL13,SLC1A3,TFRC,TGM2,WFS1,RAB20,BDH2,CDH23,ATP6V0D2	19/522	19	277	0.0685921
ITGB5	-1.11096	6.73835e-06	Yes		LRP1	-1.54185	1.18037e-06	Yes		LONRF2	2.35661	0.00379144	Yes		ABCC4	1.32161	0.000328688	Yes		16_Member	GO Biological Processes	GO:0030100	regulation of endocytosis	-9.53276	-7.30021	5.00948e-08	341,344,933,2209,3958,4035,5322,5806,7052,7422,10062,10859,11314,54209,146722	APOC1,APOC2,CD22,FCGR1A,LGALS3,LRP1,PLA2G5,PTX3,TGM2,VEGFA,NR1H3,LILRB1,CD300A,TREM2,CD300LF	15/309	15	277	0.0541516
TMEM130	-1.71551	6.86974e-06	Yes		CAMK2D	-1.39652	1.38314e-06	No		AQP3	1.30591	0.00384909	Yes		NFATC2	1.53422	0.000402445	Yes		17_Member	GO Biological Processes	GO:0050777	negative regulation of immune response	-9.5135	-7.2859	5.17723e-08	2,1378,3958,3965,4938,5468,10062,10859,11006,11314,54209,81607,84868	A2M,CR1,LGALS3,LGALS9,OAS1,PPARG,NR1H3,LILRB1,LILRB4,CD300A,TREM2,NECTIN4,HAVCR2	13/214	13	277	0.0469314
ENG	-1.02315	7.06928e-06	No		FABP3	-1.00975	1.38314e-06	Yes		COL23A1	1.12136	0.00386268	Yes		CD207	2.43109	0.000437814	Yes		16_Member	GO Biological Processes	GO:0060627	regulation of vesicle-mediated transport	-9.46722	-7.25418	5.56951e-08	136,341,344,933,2209,3916,3958,3965,4035,5322,5806,7052,7422,10062,10859,11314,54209,84106,146722	ADORA2B,APOC1,APOC2,CD22,FCGR1A,LAMP1,LGALS3,LGALS9,LRP1,PLA2G5,PTX3,TGM2,VEGFA,NR1H3,LILRB1,CD300A,TREM2,PRAM1,CD300LF	19/547	19	277	0.0685921
CCL22	-1.70175	8.82276e-06	Yes		CCL22	-1.34464	1.46019e-06	Yes		STK38L	1.00705	0.00389265	No		MX1	2.17313	0.000459052	No		15_Member	GO Biological Processes	GO:0002521	leukocyte differentiation	-9.42469	-7.2164	6.07581e-08	940,1435,1514,3394,4063,4286,4495,5468,7037,7422,8792,10537,10859,26191,54209,81501,81570	CD28,CSF1,CTSL,IRF8,LY9,MITF,MT1G,PPARG,TFRC,VEGFA,TNFRSF11A,UBD,LILRB1,PTPN22,TREM2,DCSTAMP,CLPB	17/426	17	277	0.0613718
SEL1L3	-2.33877	9.12309e-06	Yes		AHCY	-1.07538	1.51502e-06	Yes		DUOXA1	1.02885	0.00391008	Yes		DUOXA1	1.04	0.00050786	Yes		11_Member	GO Biological Processes	GO:0071827	plasma lipoprotein particle organization	-9.34306	-7.14411	7.17614e-08	341,344,4023,5046,5322,5360,5567,84879	APOC1,APOC2,LPL,PCSK6,PLA2G5,PLTP,PRKACB,MFSD2A	8/51	8	277	0.0288809
AQP9	-2.66164	9.2016e-06	Yes		FAM110B	-1.54165	1.73393e-06	Yes		C2CD2	1.26791	0.00395584	Yes		CYP2S1	1.31318	0.000509564	Yes		5_Member	GO Biological Processes	GO:0071621	granulocyte chemotaxis	-9.31309	-7.12273	7.53816e-08	3958,6352,6354,6355,6357,6367,7422,10344,10451	LGALS3,CCL5,CCL7,CCL8,CCL13,CCL22,VEGFA,CCL26,VAV3	9/76	9	277	0.032491
SPOCD1	-3.28455	1.10576e-05	Yes		SLAMF7	-1.87984	1.73393e-06	Yes		ZFP90	1.06953	0.00406003	No		PARM1	1.22308	0.000532931	Yes		15_Member	GO Biological Processes	GO:0045321	leukocyte activation	-9.31254	-7.12273	7.53816e-08	136,933,940,942,1435,1514,3394,3606,4063,4064,4495,6352,10537,10859,11027,26191,54209,57823,81501,84868	ADORA2B,CD22,CD28,CD86,CSF1,CTSL,IRF8,IL18,LY9,CD180,MT1G,CCL5,UBD,LILRB1,LILRA2,PTPN22,TREM2,SLAMF7,DCSTAMP,HAVCR2	20/626	20	277	0.0722022
PDLIM7	-1.16285	1.28077e-05	No		SLC29A3	-1.68872	1.97545e-06	Yes		NPIPB5	1.02608	0.00416285	No		AQP3	1.21499	0.000545616	Yes		1_Member	GO Biological Processes	GO:0045785	positive regulation of cell adhesion	-9.25045	-7.0696	8.51916e-08	940,942,1378,1435,2335,3606,3655,3912,3965,4860,6352,7037,7052,7422,10451,10859,11006,84868	CD28,CD86,CR1,CSF1,FN1,IL18,ITGA6,LAMB1,LGALS9,PNP,CCL5,TFRC,TGM2,VEGFA,VAV3,LILRB1,LILRB4,HAVCR2	18/499	18	277	0.0649819
NRIP3	-2.8789	1.38788e-05	Yes		CTSD	-2.09508	2.36135e-06	Yes		RGL1	1.02357	0.00426439	Yes		MAN2A2	1.30656	0.000564235	Yes		18_Member	GO Biological Processes	GO:0010743	regulation of macrophage derived foam cell differentiation	-9.21422	-7.03778	9.16691e-08	1435,3606,4023,4481,5322,5468,10062	CSF1,IL18,LPL,MSR1,PLA2G5,PPARG,NR1H3	7/33	7	277	0.0252708
ETV5	-2.22857	1.63148e-05	Yes		TNFRSF21	-2.22493	2.46227e-06	Yes		ABCA5	1.18389	0.0043577	Yes		CMPK2	1.5291	0.000589891	Yes		19_Member	GO Biological Processes	GO:0019752	carboxylic acid metabolic process	-9.16088	-6.9888	1.02612e-07	427,586,875,1382,3074,4023,4864,5091,5095,5322,5468,6507,8309,8528,8854,9446,10170,11057,11343,23659,26227,56898	ASAH1,BCAT1,CBS,CRABP2,HEXB,LPL,NPC1,PC,PCCA,PLA2G5,PPARG,SLC1A3,ACOX2,DDO,ALDH1A2,GSTO1,DHRS9,ABHD2,MGLL,PLA2G15,PHGDH,BDH2	22/783	22	277	0.0794224
DDIAS	-2.35214	1.97945e-05	Yes		CAMK1	-1.04759	2.53099e-06	Yes		DKFZP586I1420	1.39113	0.00447266	Yes		TMSB15B	2.53875	0.000596797	No		19_Member	GO Biological Processes	GO:0032787	monocarboxylic acid metabolic process	-9.15479	-6.98703	1.03031e-07	427,1382,2184,3074,3945,4023,4864,5091,5095,5322,5468,6507,8309,8854,10170,11057,11343,23659,26027,26227,27306,56898,122970	ASAH1,CRABP2,FAH,HEXB,LDHB,LPL,NPC1,PC,PCCA,PLA2G5,PPARG,SLC1A3,ACOX2,ALDH1A2,DHRS9,ABHD2,MGLL,PLA2G15,ACOT11,PHGDH,HPGDS,BDH2,ACOT4	23/525	23	277	0.0830325
AKAP12	-2.60617	1.97965e-05	Yes		ECM1	-1.52806	2.67478e-06	Yes		TMEM255B	1.92289	0.00459964	Yes		ANKRD18A	3.50437	0.00060792	Yes		11_Member	GO Biological Processes	GO:0071825	protein-lipid complex organization	-9.13605	-6.97549	1.05806e-07	341,344,4023,5046,5322,5360,5567,84879	APOC1,APOC2,LPL,PCSK6,PLA2G5,PLTP,PRKACB,MFSD2A	8/54	8	277	0.0288809
RDH11	-1.19152	2.10712e-05	No		HCST	-1.09708	2.72293e-06	Yes		HCAR3	1.622	0.00490567	Yes		ESAM	2.61428	0.00066305	Yes		7_Member	GO Biological Processes	GO:0006897	endocytosis	-9.12721	-6.97217	1.06618e-07	950,1514,2209,3394,3783,4035,4481,4830,4864,5322,7037,7052,10062,10451,10859,11006,54209,55647	SCARB2,CTSL,FCGR1A,IRF8,KCNN4,LRP1,MSR1,NME1,NPC1,PLA2G5,TFRC,TGM2,NR1H3,VAV3,LILRB1,LILRB4,TREM2,RAB20	18/508	18	277	0.0649819
HK3	-1.05458	2.6946e-05	No		VEGFA	-1.40405	2.72293e-06	Yes		PELI3	1.17504	0.00518216	Yes		ZRANB2-AS1	2.64725	0.000727873	Yes		12_Member	GO Biological Processes	GO:0010885	regulation of cholesterol storage	-9.12054	-6.96965	1.07238e-07	4023,4481,5468,10062,54209,158219	LPL,MSR1,PPARG,NR1H3,TREM2,TTC39B	6/19	6	277	0.0216606
PC	-1.5097	3.02273e-05	Yes		ETV5	-1.86586	3.47743e-06	Yes		IPCEF1	1.59676	0.00532303	Yes		FNBP1L	1.41593	0.000750354	Yes		14_Member	GO Biological Processes	GO:0044409	symbiont entry into host	-8.98387	-6.85319	1.4022e-07	942,950,1378,1508,1514,3693,3916,4864,7037,81607	CD86,SCARB2,CR1,CTSB,CTSL,ITGB5,LAMP1,NPC1,TFRC,NECTIN4	10/114	10	277	0.0361011
AFAP1L1	-3.5972	3.54785e-05	Yes		CD22	-2.89748	4.12054e-06	Yes		CD207	2.17157	0.00533304	Yes		CLDN4	3.93043	0.000779884	Yes		14_Member	GO Biological Processes	GO:0046718	symbiont entry into host cell	-8.98387	-6.85319	1.4022e-07	942,950,1378,1508,1514,3693,3916,4864,7037,81607	CD86,SCARB2,CR1,CTSB,CTSL,ITGB5,LAMP1,NPC1,TFRC,NECTIN4	10/114	10	277	0.0361011
FSCN1	-1.04834	3.6217e-05	No		MITF	-1.2369	4.12054e-06	Yes		DMWD	1.19637	0.00537558	Yes		ABCA3	1.14157	0.000799294	No		3_Member	GO Biological Processes	GO:0002768	immune response-regulating cell surface receptor signaling pathway	-8.97673	-6.84998	1.41261e-07	940,1378,1493,2209,4938,10451,10859,11006,11027,26191,27242,84106,118788,388325	CD28,CR1,CTLA4,FCGR1A,OAS1,VAV3,LILRB1,LILRB4,LILRA2,PTPN22,TNFRSF21,PRAM1,PIK3AP1,SCIMP	14/286	14	277	0.0505415
FNDC3B	-1.37246	3.93091e-05	Yes		SLC7A7	-1.20295	5.4049e-06	Yes		RNA5-8S5	7.18714	0.00561759	No		CST7	1.79052	0.000866853	Yes		1_Member	GO Biological Processes	GO:1902105	regulation of leukocyte differentiation	-8.9615	-6.8425	1.43714e-07	940,942,1378,1435,1493,3606,3965,4286,4609,4860,8792,10859,11006,54209,81501	CD28,CD86,CR1,CSF1,CTLA4,IL18,LGALS9,MITF,MYC,PNP,TNFRSF11A,LILRB1,LILRB4,TREM2,DCSTAMP	15/340	15	277	0.0541516
SYT6	-2.44573	4.09721e-05	Yes		CARD14	-2.40216	5.41357e-06	Yes		ZNF354B	1.67176	0.0061226	Yes		SRGAP1	1.18671	0.000955011	Yes		14_Member	GO Biological Processes	GO:0051701	biological process involved in interaction with host	-8.96182	-6.8425	1.43714e-07	942,950,1378,1508,1514,3693,3916,4864,5091,7037,81607	CD86,SCARB2,CR1,CTSB,CTSL,ITGB5,LAMP1,NPC1,PC,TFRC,NECTIN4	11/151	11	277	0.0397112
ACOX2	-4.52348	4.22119e-05	Yes		SLC26A11	-1.7748	5.41357e-06	Yes		KIAA1161	1.07917	0.00695892	Yes		C2CD2	1.16132	0.000955777	Yes		1_Member	GO Biological Processes	GO:1903555	regulation of tumor necrosis factor superfamily cytokine production	-8.86001	-6.74863	1.78389e-07	942,2209,3965,4023,4938,10457,10859,11006,11027,26191,54209,84868	CD86,FCGR1A,LGALS9,LPL,OAS1,GPNMB,LILRB1,LILRB4,LILRA2,PTPN22,TREM2,HAVCR2	12/196	12	277	0.0433213
PCSK6	-3.39314	4.22119e-05	Yes		LMAN1	-1.28379	5.46849e-06	Yes		SH3PXD2B	1.61079	0.00716115	Yes		ZNF467	2.13295	0.0010169	Yes		19_Member	GO Biological Processes	GO:0044283	small molecule biosynthetic process	-8.83409	-6.72647	1.8773e-07	427,586,875,2203,4023,4860,5091,5322,5360,6507,8309,8854,10170,11057,11343,26227,51363	ASAH1,BCAT1,CBS,FBP1,LPL,PNP,PC,PLA2G5,PLTP,SLC1A3,ACOX2,ALDH1A2,DHRS9,ABHD2,MGLL,PHGDH,CHST15	17/466	17	277	0.0613718
DHRS3	-3.07421	5.3558e-05	Yes		SMOX	-1.46099	6.02585e-06	Yes		CCDC88B	1.16343	0.00737691	No		KIAA1671	1.21071	0.00103876	Yes		5_Member	GO Biological Processes	GO:0030335	positive regulation of cell migration	-8.80302	-6.70045	1.99321e-07	1435,2321,2335,3655,3912,3958,3965,6352,6354,6355,6357,6367,6678,7422,10253,10344,10457,54209,57608	CSF1,FLT1,FN1,ITGA6,LAMB1,LGALS3,LGALS9,CCL5,CCL7,CCL8,CCL13,CCL22,SPARC,VEGFA,SPRY2,CCL26,GPNMB,TREM2,JCAD	19/600	19	277	0.0685921
TTC39B	-2.00236	5.3558e-05	Yes		MERTK	-4.47241	6.36259e-06	No		YPEL3	1.29124	0.00737691	No		SOS1	1.17184	0.00108478	Yes		20_Member	GO Biological Processes	GO:0010232	vascular transport	-8.77978	-6.69049	2.03944e-07	2030,2171,4035,6507,6509,7037,8140,9429,84879	SLC29A1,FABP5,LRP1,SLC1A3,SLC1A4,TFRC,SLC7A5,ABCG2,MFSD2A	9/87	9	277	0.032491
MFSD2A	-2.53784	5.38787e-05	Yes		CKB	-1.66594	6.63336e-06	Yes		LSR	1.43945	0.00749217	Yes		AMICA1	1.42668	0.00115552	Yes		20_Member	GO Biological Processes	GO:0150104	transport across blood-brain barrier	-8.77978	-6.69049	2.03944e-07	2030,2171,4035,6507,6509,7037,8140,9429,84879	SLC29A1,FABP5,LRP1,SLC1A3,SLC1A4,TFRC,SLC7A5,ABCG2,MFSD2A	9/87	9	277	0.032491
ITGAE	-2.1267	5.69412e-05	Yes		RGS1	-1.58126	6.67303e-06	Yes		ZRANB2-AS1	2.72693	0.00804887	Yes		ABCA5	1.08263	0.00120926	Yes		6_Member	GO Biological Processes	GO:0002706	regulation of lymphocyte mediated immunity	-8.76012	-6.67441	2.11638e-07	940,1378,2209,3606,3916,3965,7037,10859,11006,54209,81607,84868	CD28,CR1,FCGR1A,IL18,LAMP1,LGALS9,TFRC,LILRB1,LILRB4,TREM2,NECTIN4,HAVCR2	12/200	12	277	0.0433213
SLAMF7	-2.05488	5.95624e-05	Yes		SIDT2	-1.5232	7.65068e-06	Yes		LINC00265	1.86456	0.00811286	Yes		BMS1P6	1.1759	0.00132457	Yes		12_Member	GO Biological Processes	GO:0032370	positive regulation of lipid transport	-8.73502	-6.65285	2.2241e-07	2170,4035,4828,5360,5468,6696,8792,10062,54209	FABP3,LRP1,NMB,PLTP,PPARG,SPP1,TNFRSF11A,NR1H3,TREM2	9/88	9	277	0.032491
PTX3	-3.52044	5.96383e-05	Yes		OAS1	-1.63374	7.76913e-06	Yes		SLC7A5P2	1.2171	0.00811286	Yes		DSC2	1.35407	0.00132457	Yes		19_Member	GO Biological Processes	GO:0016042	lipid catabolic process	-8.70907	-6.6339	2.32327e-07	344,427,2760,3074,4023,5095,5322,6696,8309,11057,11343,23659,56898,57552	APOC2,ASAH1,GM2A,HEXB,LPL,PCCA,PLA2G5,SPP1,ACOX2,ABHD2,MGLL,PLA2G15,BDH2,NCEH1	14/300	14	277	0.0505415
EML4	-1.21302	6.19694e-05	Yes		SEL1L3	-2.02737	8.02505e-06	Yes		CD33	1.14619	0.00919237	No		IFITM2	1.54057	0.00138256	Yes		15_Member	GO Biological Processes	GO:0002573	myeloid leukocyte differentiation	-8.66626	-6.59799	2.52353e-07	1435,4286,4495,5468,7037,7422,8792,10537,54209,81501,81570	CSF1,MITF,MT1G,PPARG,TFRC,VEGFA,TNFRSF11A,UBD,TREM2,DCSTAMP,CLPB	11/161	11	277	0.0397112
EPB41L1	-3.53972	6.53163e-05	Yes		DOCK3	-2.05656	8.15683e-06	Yes		LOC102724814	1.18129	0.00919237	No		NEDD4L	2.07168	0.00138726	Yes		5_Member	GO Biological Processes	GO:0097530	granulocyte migration	-8.64715	-6.58228	2.6165e-07	3958,6352,6354,6355,6357,6367,7422,10344,10451	LGALS3,CCL5,CCL7,CCL8,CCL13,CCL22,VEGFA,CCL26,VAV3	9/90	9	277	0.032491
NDFIP2	-1.6865	7.34865e-05	Yes		SLC28A3	-5.04326	8.15683e-06	No		COL9A2	1.19293	0.00951368	Yes		TMEM255B	1.8253	0.00141229	Yes		9_Member	GO Biological Processes	GO:0071396	cellular response to lipid	-8.63386	-6.57237	2.67686e-07	942,2203,2706,3371,3394,3606,4023,4064,4864,6696,8140,8854,10062,10859,11057,26191,54209,84868	CD86,FBP1,GJB2,TNC,IRF8,IL18,LPL,CD180,NPC1,SPP1,SLC7A5,ALDH1A2,NR1H3,LILRB1,ABHD2,PTPN22,TREM2,HAVCR2	18/546	18	277	0.0649819
TFRC	-1.58672	7.4447e-05	Yes		TLE1	-1.33995	8.15683e-06	Yes		SAMD9	1.00804	0.00952218	No		ZNF704	2.16223	0.00141229	Yes		1_Member	GO Biological Processes	GO:0070665	positive regulation of leukocyte proliferation	-8.47124	-6.4295	3.71966e-07	940,942,1435,3606,3965,4828,4860,6352,7037,10451,84868	CD28,CD86,CSF1,IL18,LGALS9,NMB,PNP,CCL5,TFRC,VAV3,HAVCR2	11/168	11	277	0.0397112
CDCP1	-1.43017	8.76955e-05	Yes		SLC43A3	-1.69738	8.87893e-06	Yes		TSPAN33	1.09228	0.00976539	Yes		DDX58	1.02114	0.00148913	No		5_Member	GO Biological Processes	GO:2000147	positive regulation of cell motility	-8.45737	-6.41883	3.81213e-07	1435,2321,2335,3655,3912,3958,3965,6352,6354,6355,6357,6367,6678,7422,10253,10344,10457,54209,57608	CSF1,FLT1,FN1,ITGA6,LAMB1,LGALS3,LGALS9,CCL5,CCL7,CCL8,CCL13,CCL22,SPARC,VEGFA,SPRY2,CCL26,GPNMB,TREM2,JCAD	19/630	19	277	0.0685921
C12orf45	-1.06714	9.2467e-05	No		TMEM130	-1.23377	8.87893e-06	Yes		DCANP1	2.08867	0.00991365	Yes		TSPAN33	1.01225	0.00159784	Yes		5_Member	GO Biological Processes	GO:0060326	cell chemotaxis	-8.45028	-6.41646	3.83299e-07	2321,3958,6352,6354,6355,6357,6367,7422,8792,9023,10344,10451	FLT1,LGALS3,CCL5,CCL7,CCL8,CCL13,CCL22,VEGFA,TNFRSF11A,CH25H,CCL26,VAV3	12/213	12	277	0.0433213
CTSA	-1.21124	9.602e-05	Yes		ITGB5	-1.22415	1.18185e-05	Yes		MAN2A2	1.30462	0.0100653	Yes		OTOF	2.72618	0.00174183	No		5_Member	GO Biological Processes	GO:0019221	cytokine-mediated signaling pathway	-8.44866	-6.41646	3.83299e-07	1435,2321,3606,4938,6352,6354,6355,6357,6367,8792,10344,10859,11006,11027,54209,146722	CSF1,FLT1,IL18,OAS1,CCL5,CCL7,CCL8,CCL13,CCL22,TNFRSF11A,CCL26,LILRB1,LILRB4,LILRA2,TREM2,CD300LF	16/431	16	277	0.0577617
PTRF	-1.93634	9.71061e-05	Yes		METTL7B	-2.96942	1.40501e-05	No		KIAA1467	1.44843	0.0103912	Yes		PAK7	6.56197	0.00197832	Yes		1_Member	GO Biological Processes	GO:1903706	regulation of hemopoiesis	-8.37764	-6.35478	4.41796e-07	940,942,1378,1435,1493,3606,3965,4286,4609,4860,8792,10859,11006,54209,81501,284266	CD28,CD86,CR1,CSF1,CTLA4,IL18,LGALS9,MITF,MYC,PNP,TNFRSF11A,LILRB1,LILRB4,TREM2,DCSTAMP,SIGLEC15	16/436	16	277	0.0577617
CPM	-1.55255	0.000110946	Yes		CPM	-1.38561	1.52018e-05	Yes		STARD10	1.20273	0.0106811	Yes		SIPA1L3	1.18243	0.00200968	Yes		5_Member	GO Biological Processes	GO:0002548	monocyte chemotaxis	-8.31799	-6.30125	4.99749e-07	2321,3958,6352,6354,8792,10344	FLT1,LGALS3,CCL5,CCL7,TNFRSF11A,CCL26	6/25	6	277	0.0216606
ADARB1	-2.74189	0.000112693	Yes		FN1	-7.44171	1.58326e-05	Yes		CDH1	2.7785	0.0108279	No		LINC00265	1.75644	0.00201518	Yes		17_Member	GO Biological Processes	GO:0002698	negative regulation of immune effector process	-8.29693	-6.2892	5.13803e-07	2,933,1378,3958,3965,10859,11006,11314,81607,84868	A2M,CD22,CR1,LGALS3,LGALS9,LILRB1,LILRB4,CD300A,NECTIN4,HAVCR2	10/134	10	277	0.0361011
CTSZ	-1.56751	0.000115604	Yes		NCAPH	-1.04401	1.78761e-05	Yes		ZNF704	2.28843	0.0108279	Yes		CLEC4A	1.00382	0.00206568	No		5_Member	GO Biological Processes	GO:0040017	positive regulation of locomotion	-8.28104	-6.27628	5.29322e-07	1435,2321,2335,3655,3912,3958,3965,6352,6354,6355,6357,6367,6678,7422,10253,10344,10457,54209,57608	CSF1,FLT1,FN1,ITGA6,LAMB1,LGALS3,LGALS9,CCL5,CCL7,CCL8,CCL13,CCL22,SPARC,VEGFA,SPRY2,CCL26,GPNMB,TREM2,JCAD	19/646	19	277	0.0685921
LGALS9	-1.46547	0.000115604	Yes		BCAT1	-3.24027	1.81764e-05	Yes		IFITM3	1.29745	0.0108882	Yes		FAM189A2	2.24604	0.0021134	Yes		17_Member	GO Biological Processes	GO:0002832	negative regulation of response to biotic stimulus	-8.26561	-6.26379	5.44766e-07	2,1378,3965,4938,5468,10062,10859,11027,81607,84868	A2M,CR1,LGALS9,OAS1,PPARG,NR1H3,LILRB1,LILRA2,NECTIN4,HAVCR2	10/135	10	277	0.0361011
PLTP	-1.98444	0.000119037	Yes		ALS2CL	-7.40091	1.93246e-05	No		DSC2	1.31112	0.0109454	Yes		MPEG1	1.33465	0.00222297	Yes		17_Member	GO Biological Processes	GO:0045824	negative regulation of innate immune response	-8.23777	-6.23888	5.76925e-07	2,1378,3965,4938,5468,10062,10859,81607,84868	A2M,CR1,LGALS9,OAS1,PPARG,NR1H3,LILRB1,NECTIN4,HAVCR2	9/100	9	277	0.032491
CSTB	-1.44989	0.000124098	Yes		EML4	-1.00991	2.13054e-05	Yes		MPEG1	1.48682	0.0116808	Yes		SLC7A5P2	1.05158	0.00250821	Yes		3_Member	GO Biological Processes	GO:0002757	immune response-activating signaling pathway	-8.1806	-6.1895	6.464e-07	940,1378,1493,4938,10451,11027,26191,27242,81570,84106,84868,118788,146722,388325	CD28,CR1,CTLA4,OAS1,VAV3,LILRA2,PTPN22,TNFRSF21,CLPB,PRAM1,HAVCR2,PIK3AP1,CD300LF,SCIMP	14/330	14	277	0.0505415
GSTO1	-1.24699	0.000157236	Yes		DDIAS	-2.19983	2.14819e-05	Yes		NEDD4L	2.06694	0.0116808	Yes		FAIM2	1.75696	0.00261174	Yes		10_Member	GO Biological Processes	GO:0043085	positive regulation of catalytic activity	-8.17973	-6.1895	6.464e-07	136,344,595,1378,2321,3655,3965,4609,5322,6352,7052,8536,8792,10062,10344,28984,54209,65078	ADORA2B,APOC2,CCND1,CR1,FLT1,ITGA6,LGALS9,MYC,PLA2G5,CCL5,TGM2,CAMK1,TNFRSF11A,NR1H3,CCL26,RGCC,TREM2,RTN4R	18/584	18	277	0.0649819
AHCY	-1.14631	0.000166946	Yes		CTLA4	-2.8698	2.18777e-05	Yes		PAK7	6.29738	0.0117289	Yes		LOC730101	1.19552	0.00262246	Yes		2_Member	GO Biological Processes	GO:0002833	positive regulation of response to biotic stimulus	-8.14734	-6.15996	6.91899e-07	3916,4064,4938,5322,6352,10062,11027,26191,51296,81570,84868,118788,146722,388325	LAMP1,CD180,OAS1,PLA2G5,CCL5,NR1H3,LILRA2,PTPN22,SLC15A3,CLPB,HAVCR2,PIK3AP1,CD300LF,SCIMP	14/332	14	277	0.0505415
PPARG	-2.48788	0.000166946	Yes		HPGDS	-2.34245	2.6851e-05	Yes		TIFAB	1.76881	0.0122157	Yes		MAN1C1	1.09941	0.002896	Yes		14_Member	GO Biological Processes	GO:0019058	viral life cycle	-8.13193	-6.14737	7.12239e-07	942,950,1378,1508,1514,3693,3916,4864,5091,7037,81607	CD86,SCARB2,CR1,CTSB,CTSL,ITGB5,LAMP1,NPC1,PC,TFRC,NECTIN4	11/181	11	277	0.0397112
CHST11	-1.50083	0.000180354	Yes		SPOCD1	-2.75151	2.81973e-05	Yes		LPAR6	1.39476	0.0122667	Yes		RASGRP4	1.22354	0.0029977	Yes		3_Member	GO Biological Processes	GO:0002253	activation of immune response	-8.06698	-6.0963	8.01129e-07	940,1378,1493,4938,10451,11027,26191,27242,28984,81570,84106,84868,118788,146722,388325	CD28,CR1,CTLA4,OAS1,VAV3,LILRA2,PTPN22,TNFRSF21,RGCC,CLPB,PRAM1,HAVCR2,PIK3AP1,CD300LF,SCIMP	15/396	15	277	0.0541516
PODXL	-1.88073	0.000180354	Yes		HM13	-1.00896	2.8368e-05	Yes		KIAA1671	1.12021	0.0124445	Yes		RHPN1	1.06939	0.00348999	Yes		9_Member	GO Biological Processes	GO:0032496	response to lipopolysaccharide	-8.03274	-6.06478	8.61426e-07	942,2706,3394,3606,3965,4064,7056,8140,8792,10062,10859,26191,54209,84868	CD86,GJB2,IRF8,IL18,LGALS9,CD180,THBD,SLC7A5,TNFRSF11A,NR1H3,LILRB1,PTPN22,TREM2,HAVCR2	14/339	14	277	0.0505415
SLC26A11	-1.75355	0.000184989	Yes		CHST11	-1.22259	2.89771e-05	Yes		NFATC2	1.46329	0.0128245	Yes		ELL3	1.15687	0.00349813	Yes		5_Member	GO Biological Processes	GO:0006935	chemotaxis	-8.0005	-6.03524	9.22052e-07	2321,3958,3965,6352,6354,6355,6357,6367,7422,8792,9023,10344,10451,10457	FLT1,LGALS3,LGALS9,CCL5,CCL7,CCL8,CCL13,CCL22,VEGFA,TNFRSF11A,CH25H,CCL26,VAV3,GPNMB	14/341	14	277	0.0505415
TMEM117	-1.86234	0.000197676	Yes		EPS8	-2.24109	2.89771e-05	Yes		RHPN1	1.11848	0.0132255	Yes		PRRX2	2.98914	0.00365638	No		5_Member	GO Biological Processes	GO:0042330	taxis	-7.96847	-6.00591	9.8649e-07	2321,3958,3965,6352,6354,6355,6357,6367,7422,8792,9023,10344,10451,10457	FLT1,LGALS3,LGALS9,CCL5,CCL7,CCL8,CCL13,CCL22,VEGFA,TNFRSF11A,CH25H,CCL26,VAV3,GPNMB	14/343	14	277	0.0505415
LAMP1	-1.9919	0.000200682	Yes		AKAP2	-1.70216	3.10257e-05	Yes		RNASE4	2.04061	0.0134992	Yes		CST6	2.54262	0.00376123	Yes		1_Member	GO Biological Processes	GO:0032680	regulation of tumor necrosis factor production	-7.88892	-5.93168	1.17035e-06	2209,3965,4023,4938,10457,10859,11006,11027,26191,54209,84868	FCGR1A,LGALS9,LPL,OAS1,GPNMB,LILRB1,LILRB4,LILRA2,PTPN22,TREM2,HAVCR2	11/191	11	277	0.0397112
CARD14	-2.44952	0.000209606	Yes		CALU	-1.02431	3.10257e-05	Yes		MAN1C1	1.20164	0.0139297	Yes		IL1R1	1.03209	0.00392379	Yes		12_Member	GO Biological Processes	GO:0032371	regulation of sterol transport	-7.87802	-5.92605	1.18563e-06	341,344,4035,5360,5468,10062,54209,158219	APOC1,APOC2,LRP1,PLTP,PPARG,NR1H3,TREM2,TTC39B	8/77	8	277	0.0288809
NCAPH	-1.2256	0.000211501	Yes		DHRS3	-2.91944	3.10257e-05	Yes		PDPN	4.36726	0.0141838	Yes		SLC30A4	1.13893	0.00405296	Yes		12_Member	GO Biological Processes	GO:0032374	regulation of cholesterol transport	-7.87802	-5.92605	1.18563e-06	341,344,4035,5360,5468,10062,54209,158219	APOC1,APOC2,LRP1,PLTP,PPARG,NR1H3,TREM2,TTC39B	8/77	8	277	0.0288809
CAMK1	-1.07902	0.000215306	Yes		ZBED6CL	-1.6433	3.25929e-05	Yes		SCN5A	3.21541	0.0144345	No		RASSF5	1.0197	0.00407253	Yes		1_Member	GO Biological Processes	GO:0032946	positive regulation of mononuclear cell proliferation	-7.82439	-5.8802	1.31764e-06	940,942,1435,3606,3965,4860,6352,7037,10451,84868	CD28,CD86,CSF1,IL18,LGALS9,PNP,CCL5,TFRC,VAV3,HAVCR2	10/150	10	277	0.0361011
ADGRE2	-1.13077	0.000223034	No		LINC01272	-2.10374	3.3287e-05	Yes		CST7	1.60885	0.0148539	Yes		RASAL1	1.29253	0.00452377	Yes		2_Member	GO Biological Processes	GO:0045089	positive regulation of innate immune response	-7.72391	-5.79735	1.59461e-06	3916,4938,5322,6352,10062,11027,26191,51296,81570,84868,118788,146722,388325	LAMP1,OAS1,PLA2G5,CCL5,NR1H3,LILRA2,PTPN22,SLC15A3,CLPB,HAVCR2,PIK3AP1,CD300LF,SCIMP	13/301	13	277	0.0469314
UBASH3B	-1.13829	0.000230189	No		CSTB	-1.22796	3.87521e-05	Yes		CMPK2	1.41748	0.0148676	Yes		ARPIN	1.00019	0.00454127	Yes		9_Member	GO Biological Processes	GO:0002237	response to molecule of bacterial origin	-7.68961	-5.7713	1.69315e-06	942,2706,3394,3606,3965,4064,7056,8140,8792,10062,10859,26191,54209,84868	CD86,GJB2,IRF8,IL18,LGALS9,CD180,THBD,SLC7A5,TNFRSF11A,NR1H3,LILRB1,PTPN22,TREM2,HAVCR2	14/361	14	277	0.0505415
CRABP2	-2.62702	0.000240703	Yes		IL1RN	-1.38352	3.89808e-05	Yes		AMICA1	1.44843	0.0153058	Yes		PRSS3	2.25544	0.00519778	Yes		15_Member	GO Biological Processes	GO:0002274	myeloid leukocyte activation	-7.68811	-5.7713	1.69315e-06	136,1435,3606,4495,6352,10537,11027,54209,81501,84868	ADORA2B,CSF1,IL18,MT1G,CCL5,UBD,LILRA2,TREM2,DCSTAMP,HAVCR2	10/155	10	277	0.0361011
PVRL4	-3.90008	0.000250457	Yes		SLCO4A1	-2.96355	3.89808e-05	Yes		LOC730101	1.25335	0.0158774	Yes		RNASE4	1.8263	0.0052313	Yes		5_Member	GO Biological Processes	GO:0040011	locomotion	-7.6447	-5.73508	1.84044e-06	2321,3958,3965,6352,6354,6355,6357,6367,7422,8792,9023,10344,10451,10457	FLT1,LGALS3,LGALS9,CCL5,CCL7,CCL8,CCL13,CCL22,VEGFA,TNFRSF11A,CH25H,CCL26,VAV3,GPNMB	14/364	14	277	0.0505415
PTPN22	-1.08516	0.00025271	Yes		LAIR1	-1.98388	4.07516e-05	Yes		BLNK	1.01895	0.0165606	No		ZCWPW1	1.9586	0.0053448	Yes		9_Member	GO Biological Processes	GO:0071216	cellular response to biotic stimulus	-7.63479	-5.72974	1.86319e-06	942,3394,3606,4064,7466,8140,10062,10859,26191,54209,84868,388325	CD86,IRF8,IL18,CD180,WFS1,SLC7A5,NR1H3,LILRB1,PTPN22,TREM2,HAVCR2,SCIMP	12/252	12	277	0.0433213
COBL	-7.42255	0.000257792	No		PAM	-2.48492	4.07516e-05	Yes		CD163L1	1.87789	0.0165606	No		MX2	1.57161	0.00557859	Yes		4_Member	GO Biological Processes	GO:0015909	long-chain fatty acid transport	-7.58283	-5.68923	2.04537e-06	2167,2170,2171,4828,5322,5468,84879	FABP4,FABP3,FABP5,NMB,PLA2G5,PPARG,MFSD2A	7/55	7	277	0.0252708
PCDHGC3	-8.10928	0.000257792	Yes		CHST15	-2.489	4.2806e-05	Yes		ANKRD18A	3.48403	0.0171265	Yes		LTB	1.48529	0.00576568	Yes		7_Member	GO Biological Processes	GO:0006909	phagocytosis	-7.58255	-5.68923	2.04537e-06	2209,3394,4035,4481,5322,7052,10062,10451,54209,55647	FCGR1A,IRF8,LRP1,MSR1,PLA2G5,TGM2,NR1H3,VAV3,TREM2,RAB20	10/159	10	277	0.0361011
PCK2	-1.13867	0.000265194	No		FST	-5.04704	4.33743e-05	No		ASGR2	1.21746	0.0172718	Yes		PROS1	1.42783	0.00626664	Yes		1_Member	GO Biological Processes	GO:0046634	regulation of alpha-beta T cell activation	-7.44591	-5.5705	2.68843e-06	940,942,3606,3958,3965,4860,10859,11006,11314	CD28,CD86,IL18,LGALS3,LGALS9,PNP,LILRB1,LILRB4,CD300A	9/123	9	277	0.032491
TMEM86A	-1.17569	0.000271502	No		RGCC	-1.64781	4.44144e-05	Yes		PCBP4	2.85036	0.0181119	No		C5orf42	1.10428	0.00628237	No		6_Member	GO Biological Processes	GO:0050727	regulation of inflammatory response	-7.43593	-5.56489	2.72341e-06	136,940,2167,2209,3371,3606,4023,5468,5603,6352,8792,10062,11343,54209,118788	ADORA2B,CD28,FABP4,FCGR1A,TNC,IL18,LPL,PPARG,MAPK13,CCL5,TNFRSF11A,NR1H3,MGLL,TREM2,PIK3AP1	15/442	15	277	0.0541516
SLC2A5	-3.37444	0.000303682	Yes		HAVCR2	-1.11981	4.49005e-05	Yes		ZCWPW1	2.13813	0.0182162	Yes		VSIG10	1.30466	0.00650631	Yes		13_Member	GO Biological Processes	GO:0098771	inorganic ion homeostasis	-7.43593	-5.56489	2.72341e-06	3074,4495,4496,4502,4609,6352,6354,6355,6357,6507,7037,7052,7466,56898,64072	HEXB,MT1G,MT1H,MT2A,MYC,CCL5,CCL7,CCL8,CCL13,SLC1A3,TFRC,TGM2,WFS1,BDH2,CDH23	15/442	15	277	0.0541516
NCS1	-2.73869	0.000320612	Yes		GSTO1	-1.02184	5.81665e-05	Yes		ZNF615	1.52145	0.0185286	No		PPBP	4.12589	0.0072057	No		9_Member	GO Biological Processes	GO:0032649	regulation of type II interferon production	-7.41528	-5.54855	2.82778e-06	1378,3394,3606,3965,8140,10859,11006,26191,84868	CR1,IRF8,IL18,LGALS9,SLC7A5,LILRB1,LILRB4,PTPN22,HAVCR2	9/124	9	277	0.032491
CKB	-1.68361	0.000339774	Yes		FAH	-2.0777	5.83977e-05	Yes		ZNF808	1.17631	0.0185905	No		TXLNB	2.06871	0.0073689	Yes		17_Member	GO Biological Processes	GO:0032102	negative regulation of response to external stimulus	-7.39749	-5.53505	2.91712e-06	2,1378,3965,4938,5468,6696,7056,10062,10859,11027,23621,54209,65078,81607,84868	A2M,CR1,LGALS9,OAS1,PPARG,SPP1,THBD,NR1H3,LILRB1,LILRA2,BACE1,TREM2,RTN4R,NECTIN4,HAVCR2	15/445	15	277	0.0541516
SIDT2	-1.56327	0.000366312	Yes		NCS1	-2.46739	6.72831e-05	Yes		KCNQ1OT1	1.6771	0.0194203	No		HCAR3	1.42311	0.00755979	Yes		10_Member	GO Biological Processes	GO:0060191	regulation of lipase activity	-7.37615	-5.51582	3.04914e-06	341,344,4035,5322,6352,10062	APOC1,APOC2,LRP1,PLA2G5,CCL5,NR1H3	6/35	6	277	0.0216606
CPEB1	-2.12598	0.000375071	Yes		TTC39B	-1.58558	7.46092e-05	Yes		PROS1	1.5656	0.0196552	Yes		GGT5	2.39764	0.00793641	Yes		1_Member	GO Biological Processes	GO:0010720	positive regulation of cell development	-7.37204	-5.51383	3.06319e-06	942,1378,1382,1435,2335,3606,3965,4860,7052,7422,8140,8792,11006,54209,81501	CD86,CR1,CRABP2,CSF1,FN1,IL18,LGALS9,PNP,TGM2,VEGFA,SLC7A5,TNFRSF11A,LILRB4,TREM2,DCSTAMP	15/447	15	277	0.0541516
ALCAM	-1.47561	0.000388328	Yes		DENND2D	-1.98981	7.97197e-05	Yes		MAMLD1	3.63085	0.0198677	Yes		CXCL1	1.93197	0.00808385	No		20_Member	GO Biological Processes	GO:0003013	circulatory system process	-7.32232	-5.46621	3.41815e-06	136,875,1522,2030,2171,3753,4035,5468,6507,6509,6518,7037,7422,8140,9429,84879	ADORA2B,CBS,CTSZ,SLC29A1,FABP5,KCNE1,LRP1,PPARG,SLC1A3,SLC1A4,SLC2A5,TFRC,VEGFA,SLC7A5,ABCG2,MFSD2A	16/519	16	277	0.0577617
HCST	-1.30682	0.000397203	Yes		SLC47A1	-1.10215	8.00612e-05	Yes		CREB5	1.22189	0.0201014	Yes		CTTNBP2	1.17493	0.010329	No		11_Member	GO Biological Processes	GO:0034368	protein-lipid complex remodeling	-7.29899	-5.44706	3.57221e-06	341,344,4023,5046,5322,5360	APOC1,APOC2,LPL,PCSK6,PLA2G5,PLTP	6/36	6	277	0.0216606
HM13	-1.18194	0.000419718	Yes		AIFM2	-1.26217	8.11071e-05	Yes		ARHGAP27	1.06315	0.0201644	No		SCRN1	1.38345	0.0106915	No		11_Member	GO Biological Processes	GO:0034369	plasma lipoprotein particle remodeling	-7.29899	-5.44706	3.57221e-06	341,344,4023,5046,5322,5360	APOC1,APOC2,LPL,PCSK6,PLA2G5,PLTP	6/36	6	277	0.0216606
MITF	-1.19749	0.000420491	Yes		CDCP1	-1.38024	8.17268e-05	Yes		SLC30A4	1.14374	0.0206481	Yes		ACP6	1.32773	0.0107891	No		1_Member	GO Biological Processes	GO:0001818	negative regulation of cytokine production	-7.28649	-5.43663	3.65903e-06	1378,2335,3965,4828,4938,10457,10859,11006,26191,27242,28984,54209,55353,84868	CR1,FN1,LGALS9,NMB,OAS1,GPNMB,LILRB1,LILRB4,PTPN22,TNFRSF21,RGCC,TREM2,LAPTM4B,HAVCR2	14/389	14	277	0.0505415
ALDH1A2	-3.42639	0.000426686	Yes		ITGA6	-2.60015	8.61732e-05	Yes		CTNNBIP1	1.07769	0.0209218	No		SLC46A2	1.37662	0.0110384	No		1_Member	GO Biological Processes	GO:0050867	positive regulation of cell activation	-7.24532	-5.39958	3.98491e-06	940,942,1378,3606,3965,4860,6352,7037,10451,10859,11006,11027,54209,84868	CD28,CD86,CR1,IL18,LGALS9,PNP,CCL5,TFRC,VAV3,LILRB1,LILRB4,LILRA2,TREM2,HAVCR2	14/392	14	277	0.0505415
ABHD2	-1.30506	0.000463398	Yes		SLC15A3	-1.46661	8.61732e-05	Yes		ASAP1-IT1	2.27166	0.0224995	Yes		CRIM1	1.3582	0.011456	Yes		18_Member	GO Biological Processes	GO:0010744	positive regulation of macrophage derived foam cell differentiation	-7.22888	-5.38519	4.11922e-06	1435,3606,4023,4481,5322	CSF1,IL18,LPL,MSR1,PLA2G5	5/19	5	277	0.0180505
RGS1	-1.74971	0.000477743	Yes		MFSD12	-1.08649	0.000102003	Yes		CLDN4	3.97536	0.023241	Yes		OBSL1	2.17161	0.011456	Yes		9_Member	GO Biological Processes	GO:0009617	response to bacterium	-7.16915	-5.33153	4.66091e-06	942,944,2167,2209,2706,3394,3606,3965,4023,4064,4938,5996,6035,7056,8140,8792,9590,10062,10859,26191,54209,54757,84419,84868	CD86,TNFSF8,FABP4,FCGR1A,GJB2,IRF8,IL18,LGALS9,LPL,CD180,OAS1,RGS1,RNASE1,THBD,SLC7A5,TNFRSF11A,AKAP12,NR1H3,LILRB1,PTPN22,TREM2,FAM20A,C15orf48,HAVCR2	24/726	24	277	0.0866426
CCL8	-2.30679	0.000497471	Yes		FAM126A	-1.18083	0.000104989	Yes		FAM189A2	2.1477	0.0234356	Yes		SELM	1.45821	0.0120533	Yes		20_Member	GO Biological Processes	GO:0003018	vascular process in circulatory system	-7.16696	-5.33135	4.66287e-06	136,875,2030,2171,4035,6507,6509,7037,7422,8140,9429,84879	ADORA2B,CBS,SLC29A1,FABP5,LRP1,SLC1A3,SLC1A4,TFRC,VEGFA,SLC7A5,ABCG2,MFSD2A	12/278	12	277	0.0433213
ECM1	-1.64677	0.000509923	Yes		SPP1	-3.53073	0.000107941	Yes		HR	1.47984	0.0239004	Yes		EPSTI1	1.24236	0.0123279	Yes		11_Member	GO Biological Processes	GO:0034367	protein-containing complex remodeling	-7.15158	-5.32389	4.74358e-06	341,344,4023,5046,5322,5360	APOC1,APOC2,LPL,PCSK6,PLA2G5,PLTP	6/38	6	277	0.0216606
CD9	-1.05484	0.000525903	No		ACOX2	-2.88474	0.000117072	Yes		PITX1	2.63639	0.0240461	No		TMPRSS13	1.33517	0.0124986	No		5_Member	GO Biological Processes	GO:0006959	humoral immune response	-7.09945	-5.27568	5.30059e-06	940,1378,3958,6352,6354,6355,6357,6367,10344,27242,28984,54209	CD28,CR1,LGALS3,CCL5,CCL7,CCL8,CCL13,CCL22,CCL26,TNFRSF21,RGCC,TREM2	12/282	12	277	0.0433213
ADAMTS15	-3.17129	0.000603296	Yes		CRABP2	-2.35436	0.000119255	Yes		RASSF5	1.08336	0.0251094	Yes		LPAR6	1.08987	0.0127052	Yes		15_Member	GO Biological Processes	GO:0030097	hemopoiesis	-7.08122	-5.26049	5.48915e-06	119,940,1435,1514,3394,4063,4286,4495,5468,7037,7422,8792,10537,10859,26191,54209,81501,81570	ADD2,CD28,CSF1,CTSL,IRF8,LY9,MITF,MT1G,PPARG,TFRC,VEGFA,TNFRSF11A,UBD,LILRB1,PTPN22,TREM2,DCSTAMP,CLPB	18/690	18	277	0.0649819
DOCK3	-2.59731	0.000604798	Yes		HEXB	-1.24118	0.000119609	Yes		FZD3	1.00969	0.0263586	No		SHISA9	4.01816	0.0135093	No		11_Member	GO Biological Processes	GO:0062012	regulation of small molecule metabolic process	-6.9597	-5.16602	6.823e-06	341,344,2170,2171,2203,5468,7345,9023,9056,10062,54209,84879,158219	APOC1,APOC2,FABP3,FABP5,FBP1,PPARG,UCHL1,CH25H,SLC7A7,NR1H3,TREM2,MFSD2A,TTC39B	13/350	13	277	0.0469314
SLC47A1	-1.3368	0.000617414	Yes		LPXN	-1.29116	0.000119609	Yes		RNF19B	1.18066	0.0265867	No		ZNF347	1.43553	0.0143969	No		18_Member	GO Biological Processes	GO:0055088	lipid homeostasis	-6.93957	-5.14771	7.11696e-06	344,2167,2170,3606,4023,4864,5468,10062,54209,158219	APOC2,FABP4,FABP3,IL18,LPL,NPC1,PPARG,NR1H3,TREM2,TTC39B	10/186	10	277	0.0361011
LAIR1	-2.00249	0.000624306	Yes		CD300LB	-2.67967	0.000123944	Yes		PID1	6.77189	0.0266092	No		SLC9A5	1.10949	0.0151406	No		15_Member	GO Biological Processes	GO:1903131	mononuclear cell differentiation	-6.81902	-5.03964	9.12762e-06	940,1435,1514,3394,4063,4495,5468,7422,10537,10859,26191,54209,81501	CD28,CSF1,CTSL,IRF8,LY9,MT1G,PPARG,VEGFA,UBD,LILRB1,PTPN22,TREM2,DCSTAMP	13/360	13	277	0.0469314
THBD	-1.81764	0.000624306	Yes		XPNPEP2	-2.31993	0.000125411	No		EPSTI1	1.31901	0.0271184	Yes		SH3PXD2B	1.36742	0.0155185	Yes		1_Member	GO Biological Processes	GO:0042102	positive regulation of T cell proliferation	-6.81396	-5.03932	9.13431e-06	940,942,3606,3965,4860,6352,7037,84868	CD28,CD86,IL18,LGALS9,PNP,CCL5,TFRC,HAVCR2	8/105	8	277	0.0288809
TNFRSF21	-2.36326	0.000624306	Yes		NPC1	-1.53561	0.000151139	Yes		IFITM2	1.42031	0.0271184	Yes		CREB5	1.0241	0.015649	Yes		1_Member	GO Biological Processes	GO:0050671	positive regulation of lymphocyte proliferation	-6.77771	-5.01217	9.72363e-06	940,942,3606,3965,4860,6352,7037,10451,84868	CD28,CD86,IL18,LGALS9,PNP,CCL5,TFRC,VAV3,HAVCR2	9/147	9	277	0.032491
TLE1	-1.3956	0.000673323	Yes		ALCAM	-1.20842	0.000162186	Yes		LTB	1.50989	0.0276114	Yes		BMS1P5	1.3323	0.0156647	Yes		1_Member	GO Biological Processes	GO:1902107	positive regulation of leukocyte differentiation	-6.74824	-4.98946	1.02457e-05	942,1378,1435,3606,3965,4860,8792,11006,54209,81501	CD86,CR1,CSF1,IL18,LGALS9,PNP,TNFRSF11A,LILRB4,TREM2,DCSTAMP	10/195	10	277	0.0361011
H6PD	-1.04996	0.000701357	No		PTX3	-2.96195	0.000172791	Yes		MAGEF1	1.03236	0.028561	No		SHROOM2	2.46959	0.0157173	No		1_Member	GO Biological Processes	GO:1903708	positive regulation of hemopoiesis	-6.74824	-4.98946	1.02457e-05	942,1378,1435,3606,3965,4860,8792,11006,54209,81501	CD86,CR1,CSF1,IL18,LGALS9,PNP,TNFRSF11A,LILRB4,TREM2,DCSTAMP	10/195	10	277	0.0361011
ZBED6CL	-2.02033	0.00070804	Yes		RMDN2	-1.67627	0.000184475	Yes		IL1R1	1.08105	0.0289933	Yes		IDO1	1.42084	0.0158119	No		15_Member	GO Biological Processes	GO:0030099	myeloid cell differentiation	-6.7315	-4.97772	1.05264e-05	1435,3394,4286,4495,5468,7037,7422,8792,10537,54209,81501,81570	CSF1,IRF8,MITF,MT1G,PPARG,TFRC,VEGFA,TNFRSF11A,UBD,TREM2,DCSTAMP,CLPB	12/305	12	277	0.0433213
CD300LB	-2.7598	0.00074536	Yes		ACOT4	-2.33252	0.000189829	Yes		ARL4C	1.11137	0.0290816	No		LIN7A	1.51407	0.0159644	Yes		16_Member	GO Biological Processes	GO:0051129	negative regulation of cellular component organization	-6.71961	-4.96913	1.07366e-05	119,341,344,822,2059,3958,5468,6696,7037,7422,9023,10062,10253,10859,11314,54209,65078,146722	ADD2,APOC1,APOC2,CAPG,EPS8,LGALS3,PPARG,SPP1,TFRC,VEGFA,CH25H,NR1H3,SPRY2,LILRB1,CD300A,TREM2,RTN4R,CD300LF	18/730	18	277	0.0649819
SLC41A2	-1.1092	0.000777176	No		CSF1	-1.2919	0.000210739	Yes		LOC729732	3.03257	0.0291026	No		MSI2	2.58292	0.0160998	No		9_Member	GO Biological Processes	GO:0002700	regulation of production of molecular mediator of immune response	-6.70707	-4.95987	1.0968e-05	933,940,942,1378,3606,7037,8140,10859,11006,388325	CD22,CD28,CD86,CR1,IL18,TFRC,SLC7A5,LILRB1,LILRB4,SCIMP	10/197	10	277	0.0361011
IFITM10	-3.06517	0.00080424	Yes		PCSK6	-3.777	0.000212853	Yes		ARPIN	1.02852	0.0292673	Yes		BDKRB2	2.44778	0.0162308	Yes		3_Member	GO Biological Processes	GO:0002429	immune response-activating cell surface receptor signaling pathway	-6.67936	-4.93541	1.16034e-05	940,1378,1493,4938,10451,11027,26191,27242,84106,118788,388325	CD28,CR1,CTLA4,OAS1,VAV3,LILRA2,PTPN22,TNFRSF21,PRAM1,PIK3AP1,SCIMP	11/251	11	277	0.0397112
SERINC5	-1.01977	0.00080424	No		CTSV	-2.80352	0.000221086	Yes		ITGA1	4.41824	0.0313034	No		CXCL5	3.50151	0.0184258	No		5_Member	GO Biological Processes	GO:0070098	chemokine-mediated signaling pathway	-6.67409	-4.93338	1.1658e-05	6352,6354,6355,6357,6367,10344,54209	CCL5,CCL7,CCL8,CCL13,CCL22,CCL26,TREM2	7/74	7	277	0.0252708
DIP2C	-1.52613	0.000811033	No		PTPN22	-1.0904	0.000223213	Yes		LIN7A	1.70941	0.0313034	Yes		DKFZP586I1420	1.02084	0.0189517	Yes		1_Member	GO Biological Processes	GO:0002696	positive regulation of leukocyte activation	-6.65613	-4.91863	1.20607e-05	940,942,1378,3606,3965,4860,6352,7037,10451,10859,11006,54209,84868	CD28,CD86,CR1,IL18,LGALS9,PNP,CCL5,TFRC,VAV3,LILRB1,LILRB4,TREM2,HAVCR2	13/372	13	277	0.0469314
SLC7A7	-1.16084	0.000897747	Yes		CBS	-1.52016	0.00023225	Yes		SFI1	1.35185	0.0331445	No		JMJD7-PLA2G4B	2.71831	0.0228574	Yes		18_Member	GO Biological Processes	GO:0042632	cholesterol homeostasis	-6.62678	-4.89087	1.28567e-05	344,2167,2170,3606,4023,4864,10062,158219	APOC2,FABP4,FABP3,IL18,LPL,NPC1,NR1H3,TTC39B	8/111	8	277	0.0288809
OSGIN1	-1.63386	0.000940762	Yes		PCCA	-1.41382	0.000284209	Yes		MX2	1.55179	0.0341183	Yes		DHRS2	2.29929	0.0236614	No		16_Member	GO Biological Processes	GO:0045806	negative regulation of endocytosis	-6.59369	-4.86252	1.3724e-05	341,344,3958,10062,10859,11314,146722	APOC1,APOC2,LGALS3,NR1H3,LILRB1,CD300A,CD300LF	7/76	7	277	0.0252708
SPP1	-3.84892	0.000973629	Yes		CRH	-2.04043	0.000291966	No		PHYHD1	2.64637	0.0344137	No		CA11	1.44511	0.0236805	Yes		17_Member	GO Biological Processes	GO:0002704	negative regulation of leukocyte mediated immunity	-6.59369	-4.86252	1.3724e-05	1378,3965,10859,11006,11314,81607,84868	CR1,LGALS9,LILRB1,LILRB4,CD300A,NECTIN4,HAVCR2	7/76	7	277	0.0252708
FAM126A	-1.16033	0.000984559	Yes		PLA2G5	-7.14729	0.000327269	Yes		MUTYH	1.07687	0.0344313	No		KLHL25	1.57487	0.0248621	No		18_Member	GO Biological Processes	GO:0055092	sterol homeostasis	-6.59668	-4.86252	1.3724e-05	344,2167,2170,3606,4023,4864,10062,158219	APOC2,FABP4,FABP3,IL18,LPL,NPC1,NR1H3,TTC39B	8/112	8	277	0.0288809
GPR84	-7.69286	0.000999023	No		ADD2	-1.4262	0.000328688	Yes		ISL2	2.13011	0.0363405	Yes		HSF4	1.28133	0.024876	No		9_Member	GO Biological Processes	GO:0032729	positive regulation of type II interferon production	-6.51557	-4.79065	1.61938e-05	3394,3606,3965,8140,10859,26191,84868	IRF8,IL18,LGALS9,SLC7A5,LILRB1,PTPN22,HAVCR2	7/78	7	277	0.0252708
MAP4K3	-2.18602	0.00102612	Yes		FHL1	-2.38015	0.000336487	Yes		OBSL1	2.35218	0.0363864	Yes		SASH1	1.04698	0.024876	Yes		1_Member	GO Biological Processes	GO:0050870	positive regulation of T cell activation	-6.51003	-4.78666	1.63434e-05	940,942,1378,3606,3965,4860,6352,7037,10859,11006,84868	CD28,CD86,CR1,IL18,LGALS9,PNP,CCL5,TFRC,LILRB1,LILRB4,HAVCR2	11/261	11	277	0.0397112
LPXN	-1.39801	0.00104741	Yes		PRAM1	-1.28648	0.000356472	Yes		BDKRB2	2.32885	0.0369422	Yes		IRF7	1.02312	0.0266414	No		5_Member	GO Biological Processes	GO:0071674	mononuclear cell migration	-6.5081	-4.78627	1.63579e-05	2059,2321,3958,6352,6354,8792,9023,10344	EPS8,FLT1,LGALS3,CCL5,CCL7,TNFRSF11A,CH25H,CCL26	8/115	8	277	0.0288809
UCHL1	-2.41571	0.00107633	Yes		TNFRSF11A	-1.62806	0.000411283	Yes		BMS1P5	1.43336	0.0370882	Yes		ZFP82	1.03252	0.027426	No		12_Member	GO Biological Processes	GO:0010887	negative regulation of cholesterol storage	-6.50305	-4.78276	1.64908e-05	5468,10062,54209,158219	PPARG,NR1H3,TREM2,TTC39B	4/11	4	277	0.0144404
CORO2A	-1.82879	0.00107871	Yes		TNC	-2.51898	0.00041318	Yes		CYP2S1	1.16157	0.0376027	Yes		LONRF2	1.94094	0.0277789	Yes		1_Member	GO Biological Processes	GO:0032720	negative regulation of tumor necrosis factor production	-6.43962	-4.72543	1.8818e-05	3965,10457,10859,11006,26191,54209,84868	LGALS9,GPNMB,LILRB1,LILRB4,PTPN22,TREM2,HAVCR2	7/80	7	277	0.0252708
FAH	-2.08151	0.00109071	Yes		UCHL1	-2.26716	0.00041318	Yes		PARM1	1.02452	0.0377971	Yes		MBOAT2	1.04537	0.027792	No		14_Member	GO Biological Processes	GO:0016032	viral process	-6.42814	-4.71696	1.91886e-05	942,950,1378,1508,1514,3693,3916,4864,5091,7037,81607	CD86,SCARB2,CR1,CTSB,CTSL,ITGB5,LAMP1,NPC1,PC,TFRC,NECTIN4	11/266	11	277	0.0397112
SCARB2	-1.38231	0.00109661	Yes		DHRS11	-1.62535	0.000455343	Yes		SELM	1.57711	0.0377971	Yes		ZNF34	1.13855	0.0283137	Yes		1_Member	GO Biological Processes	GO:0032753	positive regulation of interleukin-4 production	-6.40323	-4.69505	2.01814e-05	940,942,3965,8140,84868	CD28,CD86,LGALS9,SLC7A5,HAVCR2	5/27	5	277	0.0180505
HIVEP3	-1.02045	0.00110048	No		STS	-1.20969	0.000455343	No		MYCL	1.01391	0.0389316	No		ISL2	1.87654	0.0285685	Yes		12_Member	GO Biological Processes	GO:0010875	positive regulation of cholesterol efflux	-6.40323	-4.69505	2.01814e-05	4035,5360,5468,10062,54209	LRP1,PLTP,PPARG,NR1H3,TREM2	5/27	5	277	0.0180505
HAVCR2	-1.21095	0.00113785	Yes		LAMP1	-1.65893	0.000472556	Yes		TRAM2	1.07117	0.0396558	No		XAF1	1.06826	0.0291587	No		6_Member	GO Biological Processes	GO:0050729	positive regulation of inflammatory response	-6.39647	-4.68978	2.04277e-05	136,940,2167,2209,3606,4023,5603,8792,54209	ADORA2B,CD28,FABP4,FCGR1A,IL18,LPL,MAPK13,TNFRSF11A,TREM2	9/163	9	277	0.032491
RTN4R	-3.06034	0.00116896	Yes		LGALS9	-1.11346	0.000490918	Yes		C9orf3	1.33673	0.0405641	Yes		C9orf3	1.23633	0.0291692	Yes		1_Member	GO Biological Processes	GO:1903556	negative regulation of tumor necrosis factor superfamily cytokine production	-6.36573	-4.66052	2.18516e-05	3965,10457,10859,11006,26191,54209,84868	LGALS9,GPNMB,LILRB1,LILRB4,PTPN22,TREM2,HAVCR2	7/82	7	277	0.0252708
MFI2	-1.84632	0.0011723	Yes		LRRC61	-1.88559	0.000493674	No		IL3RA	1.00976	0.0410761	No		MYO15B	1.54688	0.0307566	Yes		10_Member	GO Biological Processes	GO:0051345	positive regulation of hydrolase activity	-6.348	-4.6466	2.25633e-05	344,1378,3655,3965,4609,5322,6352,7052,10062,10344,65078	APOC2,CR1,ITGA6,LGALS9,MYC,PLA2G5,CCL5,TGM2,NR1H3,CCL26,RTN4R	11/271	11	277	0.0397112
MFSD12	-1.19946	0.00123365	Yes		LILRB1	-1.73302	0.000500379	Yes		CA11	1.65102	0.0416805	Yes		NME8	1.56519	0.0309501	No		5_Member	GO Biological Processes	GO:1990868	response to chemokine	-6.32952	-4.63681	2.30778e-05	6352,6354,6355,6357,6367,10344,54209	CCL5,CCL7,CCL8,CCL13,CCL22,CCL26,TREM2	7/83	7	277	0.0252708
SLC31A1	-1.20589	0.00126033	No		AFF3	-6.90771	0.00050995	No		PRSS3	2.09019	0.0417722	Yes		FOXH1	1.03243	0.0312231	No		5_Member	GO Biological Processes	GO:1990869	cellular response to chemokine	-6.32952	-4.63681	2.30778e-05	6352,6354,6355,6357,6367,10344,54209	CCL5,CCL7,CCL8,CCL13,CCL22,CCL26,TREM2	7/83	7	277	0.0252708
ENHO	-1.71689	0.00126147	Yes		LDHB	-1.14943	0.000514683	Yes		FAIM2	1.6201	0.0430992	Yes		DMPK	1.16631	0.0333703	No		19_Member	GO Biological Processes	GO:0046394	carboxylic acid biosynthetic process	-6.30073	-4.61295	2.43808e-05	586,875,4023,5322,6507,8309,8854,10170,11057,11343,26227	BCAT1,CBS,LPL,PLA2G5,SLC1A3,ACOX2,ALDH1A2,DHRS9,ABHD2,MGLL,PHGDH	11/274	11	277	0.0397112
VEGFA	-1.05179	0.00128426	Yes		CPEB1	-1.88571	0.000522125	Yes		CRIM1	1.27621	0.0435963	Yes		ST8SIA4	1.05178	0.0360763	No		11_Member	GO Biological Processes	GO:0015748	organophosphate ester transport	-6.28587	-4.59951	2.5147e-05	341,344,950,1378,3783,5360,84879,219855,388121	APOC1,APOC2,SCARB2,CR1,KCNN4,PLTP,MFSD2A,SLC37A2,TNFAIP8L3	9/168	9	277	0.032491
AKAP2	-1.90638	0.00135867	Yes		ASAH1	-1.27097	0.000559761	Yes		RTN2	1.12505	0.0435963	No		VCAN	2.43462	0.0378803	No		1_Member	GO Biological Processes	GO:0051251	positive regulation of lymphocyte activation	-6.2699	-4.58778	2.58358e-05	940,942,1378,3606,3965,4860,6352,7037,10451,10859,11006,84868	CD28,CD86,CR1,IL18,LGALS9,PNP,CCL5,TFRC,VAV3,LILRB1,LILRB4,HAVCR2	12/337	12	277	0.0433213
RAB20	-2.10966	0.0014606	Yes		CLDN12	-2.03064	0.000570988	Yes		STXBP1	1.13053	0.0448753	No		RAB11FIP5	1.98841	0.0386745	No		19_Member	GO Biological Processes	GO:0016053	organic acid biosynthetic process	-6.25405	-4.57613	2.6538e-05	586,875,4023,5322,6507,8309,8854,10170,11057,11343,26227	BCAT1,CBS,LPL,PLA2G5,SLC1A3,ACOX2,ALDH1A2,DHRS9,ABHD2,MGLL,PHGDH	11/277	11	277	0.0397112
CHST15	-2.621	0.00147894	Yes		C15orf27	-2.08959	0.000588854	Yes		MYO15B	1.76878	0.0449422	Yes		CD1A	1.05983	0.0386778	No		12_Member	GO Biological Processes	GO:0010874	regulation of cholesterol efflux	-6.21296	-4.54147	2.8743e-05	4035,5360,5468,10062,54209,158219	LRP1,PLTP,PPARG,NR1H3,TREM2,TTC39B	6/54	6	277	0.0216606
ASTN2	-1.87295	0.00148579	Yes		BDH2	-1.35014	0.000596797	Yes		RASAL1	1.23499	0.0456403	Yes		ILDR2	5.55327	0.0393036	No		11_Member	GO Biological Processes	GO:0019216	regulation of lipid metabolic process	-6.18906	-4.52349	2.9958e-05	341,344,427,950,2170,2171,5468,9023,10062,54209,84879,158219	APOC1,APOC2,ASAH1,SCARB2,FABP3,FABP5,PPARG,CH25H,NR1H3,TREM2,MFSD2A,TTC39B	12/343	12	277	0.0433213
BCAT1	-3.15727	0.00149566	Yes		PHLDA1	-1.34195	0.000601985	Yes		N4BP2L2-IT2	2.41523	0.0462015	No		GRIN3B	1.41923	0.0393159	No		12_Member	GO Biological Processes	GO:0010883	regulation of lipid storage	-6.16482	-4.50729	3.10963e-05	4023,4481,5468,10062,54209,158219	LPL,MSR1,PPARG,NR1H3,TREM2,TTC39B	6/55	6	277	0.0216606
ID2	-1.05323	0.001532	No		CABLES1	-2.83978	0.000612363	Yes		ATP7B	1.44117	0.0468426	No		SEC14L5	1.69913	0.0393159	No		9_Member	GO Biological Processes	GO:0071219	cellular response to molecule of bacterial origin	-6.15839	-4.50218	3.14641e-05	942,3394,3606,4064,8140,10062,10859,26191,54209,84868	CD86,IRF8,IL18,CD180,SLC7A5,NR1H3,LILRB1,PTPN22,TREM2,HAVCR2	10/226	10	277	0.0361011
CABLES1	-3.13375	0.00157764	Yes		PVRL4	-3.65218	0.000654209	Yes		CST6	2.25969	0.0476122	Yes		PPL	4.62957	0.0406311	No		1_Member	GO Biological Processes	GO:1903039	positive regulation of leukocyte cell-cell adhesion	-6.1324	-4.48276	3.29031e-05	940,942,1378,3606,3965,4860,6352,7037,10859,11006,84868	CD28,CD86,CR1,IL18,LGALS9,PNP,CCL5,TFRC,LILRB1,LILRB4,HAVCR2	11/285	11	277	0.0397112
KRT17	-1.50162	0.00165836	Yes		SLC2A5	-3.02823	0.00066087	Yes		ZNF34	1.30356	0.0495558	Yes		KIAA1467	1.34091	0.0409523	Yes		15_Member	GO Biological Processes	GO:0002761	regulation of myeloid leukocyte differentiation	-6.10054	-4.45738	3.48833e-05	1435,4286,4609,8792,10859,11006,54209,81501	CSF1,MITF,MYC,TNFRSF11A,LILRB1,LILRB4,TREM2,DCSTAMP	8/130	8	277	0.0288809
SLC29A1	-2.22897	0.00171859	Yes		CYP19A1	-3.19761	0.000693928	No							SLC25A48	1.15977	0.0413192	No		19_Member	GO Biological Processes	GO:0008610	lipid biosynthetic process	-6.0928	-4.45092	3.54063e-05	427,2171,3074,4023,5066,8309,8854,8871,9023,9429,10170,11057,11343,23659,27306,55711,79154,84668,84879,122970	ASAH1,FABP5,HEXB,LPL,PAM,ACOX2,ALDH1A2,SYNJ2,CH25H,ABCG2,DHRS9,ABHD2,MGLL,PLA2G15,HPGDS,FAR2,DHRS11,HYCC1,MFSD2A,ACOT4	20/602	20	277	0.0722022
MTUS1	-2.42582	0.00173256	No		MT1G	-4.15968	0.000701845	Yes							HAPLN3	1.61347	0.0420038	No		3_Member	GO Biological Processes	GO:0050864	regulation of B cell activation	-6.00065	-4.37015	4.26433e-05	933,940,1378,1493,7037,10451,11314,27242	CD22,CD28,CR1,CTLA4,TFRC,VAV3,CD300A,TNFRSF21	8/134	8	277	0.0288809
TNFAIP8L3	-1.94743	0.00183143	Yes		TTC9	-1.78235	0.000701845	No							CLEC4F	1.78841	0.0427479	No		5_Member	GO Biological Processes	GO:0002685	regulation of leukocyte migration	-5.98757	-4.35831	4.38213e-05	1435,1893,3958,3965,6352,6354,6355,7422,11314,54209	CSF1,ECM1,LGALS3,LGALS9,CCL5,CCL7,CCL8,VEGFA,CD300A,TREM2	10/236	10	277	0.0361011
IRF8	-1.90871	0.00184357	Yes		CCL8	-1.75612	0.000742414	Yes							CDKN2A	2.6899	0.0439731	No		15_Member	GO Biological Processes	GO:0030316	osteoclast differentiation	-5.93767	-4.3109	4.88766e-05	1435,4286,7037,8792,54209,81501	CSF1,MITF,TFRC,TNFRSF11A,TREM2,DCSTAMP	6/60	6	277	0.0216606
C15orf48	-2.27799	0.00187718	Yes		PDE3B	-1.33694	0.000779884	No							FSTL3	1.33175	0.0446999	No		12_Member	GO Biological Processes	GO:0001959	regulation of cytokine-mediated signaling pathway	-5.85867	-4.2429	5.71612e-05	1435,1893,3557,4938,5468,6352,10062,54209,146722	CSF1,ECM1,IL1RN,OAS1,PPARG,CCL5,NR1H3,TREM2,CD300LF	9/189	9	277	0.032491
CD300LF	-2.31703	0.00195135	Yes		PODXL	-2.19522	0.000784668	Yes							ERMN	4.67236	0.0447992	No		1_Member	GO Biological Processes	GO:0032673	regulation of interleukin-4 production	-5.81474	-4.20733	6.20394e-05	940,942,3965,8140,84868	CD28,CD86,LGALS9,SLC7A5,HAVCR2	5/35	5	277	0.0180505
APOC2	-2.89938	0.00201653	Yes		TNFAIP8L3	-1.95047	0.000784668	Yes							PTK6	1.16241	0.0449712	No		17_Member	GO Biological Processes	GO:0031342	negative regulation of cell killing	-5.81474	-4.20733	6.20394e-05	1378,3965,10859,81607,84868	CR1,LGALS9,LILRB1,NECTIN4,HAVCR2	5/35	5	277	0.0180505
CALU	-1.09798	0.00206403	Yes		CENPV	-3.3874	0.000805557	No							ZNF354B	1.28457	0.045697	Yes		11_Member	GO Biological Processes	GO:0015914	phospholipid transport	-5.80783	-4.20278	6.26926e-05	341,344,950,3783,5360,84879,388121	APOC1,APOC2,SCARB2,KCNN4,PLTP,MFSD2A,TNFAIP8L3	7/99	7	277	0.0252708
BDH2	-1.51668	0.00231311	Yes		HS3ST1	-1.06691	0.000813086	Yes							MYRF	1.5028	0.0463301	No		2_Member	GO Biological Processes	GO:0034154	toll-like receptor 7 signaling pathway	-5.75589	-4.15668	6.97139e-05	84868,118788,388325	HAVCR2,PIK3AP1,SCIMP	3/5	3	277	0.0108303
CCL5	-2.70254	0.00231708	Yes		MAP4K3	-2.1482	0.000858929	Yes							NPDC1	1.21989	0.0467646	No		12_Member	GO Biological Processes	GO:0032373	positive regulation of sterol transport	-5.75179	-4.1549	7.0001e-05	4035,5360,5468,10062,54209	LRP1,PLTP,PPARG,NR1H3,TREM2	5/36	5	277	0.0180505
CDH23	-1.62112	0.00234456	Yes		CNIH3	-1.20434	0.000872294	Yes							SND1-IT1	1.24296	0.0474927	No		12_Member	GO Biological Processes	GO:0032376	positive regulation of cholesterol transport	-5.75179	-4.1549	7.0001e-05	4035,5360,5468,10062,54209	LRP1,PLTP,PPARG,NR1H3,TREM2	5/36	5	277	0.0180505
DDO	-1.70323	0.00237186	Yes		TMEM117	-1.23941	0.000896461	Yes							SLC26A9	3.121	0.0477198	No		17_Member	GO Biological Processes	GO:0002707	negative regulation of lymphocyte mediated immunity	-5.73034	-4.13805	7.27694e-05	1378,3965,10859,11006,81607,84868	CR1,LGALS9,LILRB1,LILRB4,NECTIN4,HAVCR2	6/65	6	277	0.0216606
GPC4	-1.79759	0.00248244	Yes		CCDC71L	-1.09639	0.000911735	Yes							NCF1C	1.36787	0.0478441	No		20_Member	GO Biological Processes	GO:0072348	sulfur compound transport	-5.73034	-4.13805	7.27694e-05	6509,8140,9429,55244,126321,284129	SLC1A4,SLC7A5,ABCG2,SLC47A1,MFSD12,SLC26A11	6/65	6	277	0.0216606
C1orf162	-1.11892	0.00251626	No		SCARB2	-1.43597	0.000934855	Yes							PROCA1	1.76901	0.0479324	No		6_Member	GO Biological Processes	GO:0032653	regulation of interleukin-10 production	-5.69098	-4.10635	7.82799e-05	940,3965,10859,11006,27242,54209	CD28,LGALS9,LILRB1,LILRB4,TNFRSF21,TREM2	6/66	6	277	0.0216606
GPRIN3	-1.46244	0.00261202	Yes		EPB41L1	-2.27698	0.000941183	Yes							MAMLD1	2.99196	0.0489085	Yes		15_Member	GO Biological Processes	GO:0097028	dendritic cell differentiation	-5.69072	-4.10635	7.82799e-05	3394,10537,10859,54209,81501	IRF8,UBD,LILRB1,TREM2,DCSTAMP	5/37	5	277	0.0180505
PAM	-2.50983	0.00267801	Yes		OSGIN1	-1.35565	0.00100222	Yes												12_Member	GO Biological Processes	GO:0001960	negative regulation of cytokine-mediated signaling pathway	-5.66369	-4.08384	8.24449e-05	1893,3557,4938,5468,6352,10062,54209	ECM1,IL1RN,OAS1,PPARG,CCL5,NR1H3,TREM2	7/104	7	277	0.0252708
CCL17	-1.671	0.00268483	Yes		RNASE1	-1.28381	0.00101085	Yes												1_Member	GO Biological Processes	GO:0032663	regulation of interleukin-2 production	-5.65226	-4.07568	8.40087e-05	940,942,1378,4860,11006,84868	CD28,CD86,CR1,PNP,LILRB4,HAVCR2	6/67	6	277	0.0216606
GTF2IRD1	-2.28637	0.00284652	Yes		TUBB3	-1.91645	0.00108156	Yes												12_Member	GO Biological Processes	GO:0060759	regulation of response to cytokine stimulus	-5.63803	-4.06365	8.63679e-05	1435,1893,3557,4938,5468,6352,10062,54209,146722	CSF1,ECM1,IL1RN,OAS1,PPARG,CCL5,NR1H3,TREM2,CD300LF	9/201	9	277	0.032491
HEXB	-1.23279	0.00286777	Yes		ZBTB7C	-4.46214	0.00108156	No												17_Member	GO Biological Processes	GO:0045589	regulation of regulatory T cell differentiation	-5.63143	-4.05814	8.74699e-05	940,1378,1493,3965,11006	CD28,CR1,CTLA4,LGALS9,LILRB4	5/38	5	277	0.0180505
TNFRSF11A	-2.03293	0.0028851	Yes		PLTP	-1.75448	0.00115415	Yes												3_Member	GO Biological Processes	GO:0030888	regulation of B cell proliferation	-5.61416	-4.04197	9.07884e-05	933,1493,7037,10451,11314,27242	CD22,CTLA4,TFRC,VAV3,CD300A,TNFRSF21	6/68	6	277	0.0216606
CSF1	-1.40289	0.00301916	Yes		LY9	-2.38096	0.0011598	Yes												5_Member	GO Biological Processes	GO:0002687	positive regulation of leukocyte migration	-5.58893	-4.02215	9.5027e-05	1435,3958,3965,6352,6354,6355,7422,54209	CSF1,LGALS3,LGALS9,CCL5,CCL7,CCL8,VEGFA,TREM2	8/152	8	277	0.0288809
NR1H3	-2.0516	0.00301985	Yes		MAPK13	-1.15645	0.0013045	Yes												6_Member	GO Biological Processes	GO:0002822	regulation of adaptive immune response based on somatic recombination of immune receptors built from immunoglobulin superfamily domains	-5.58521	-4.01969	9.55673e-05	940,1378,2209,3606,7037,10859,11006,54209,84868	CD28,CR1,FCGR1A,IL18,TFRC,LILRB1,LILRB4,TREM2,HAVCR2	9/204	9	277	0.032491
PRAM1	-1.18441	0.00306313	Yes		KCNN4	-1.03808	0.00130647	Yes												12_Member	GO Biological Processes	GO:1905953	negative regulation of lipid localization	-5.57668	-4.01313	9.70223e-05	341,344,5468,10062,54209,158219	APOC1,APOC2,PPARG,NR1H3,TREM2,TTC39B	6/69	6	277	0.0216606
PLA2G5	-7.19631	0.00325578	Yes		ASTN2	-1.70934	0.00135209	Yes												10_Member	GO Biological Processes	GO:0010517	regulation of phospholipase activity	-5.54926	-3.98785	0.000102838	344,4035,5322,6352	APOC2,LRP1,PLA2G5,CCL5	4/18	4	277	0.0144404
PPAP2B	-1.00183	0.00338187	No		CD300LF	-1.78759	0.00136941	Yes												11_Member	GO Biological Processes	GO:0019217	regulation of fatty acid metabolic process	-5.52701	-3.97061	0.000107001	341,344,2170,2171,5468,10062,84879	APOC1,APOC2,FABP3,FABP5,PPARG,NR1H3,MFSD2A	7/109	7	277	0.0252708
CD22	-2.51435	0.00344504	Yes		SDC3	-1.06918	0.00136941	No												12_Member	GO Biological Processes	GO:0060761	negative regulation of response to cytokine stimulus	-5.52701	-3.97061	0.000107001	1893,3557,4938,5468,6352,10062,54209	ECM1,IL1RN,OAS1,PPARG,CCL5,NR1H3,TREM2	7/109	7	277	0.0252708
FAM110B	-1.41362	0.00359998	Yes		CDK1	-3.40384	0.00139551	No												9_Member	GO Biological Processes	GO:0071222	cellular response to lipopolysaccharide	-5.44858	-3.90072	0.000125684	942,3394,3606,4064,8140,10062,10859,26191,84868	CD86,IRF8,IL18,CD180,SLC7A5,NR1H3,LILRB1,PTPN22,HAVCR2	9/212	9	277	0.032491
TBC1D2	-1.26359	0.00384384	Yes		COL4A2	-6.79328	0.00149391	No												15_Member	GO Biological Processes	GO:0045670	regulation of osteoclast differentiation	-5.43248	-3.88776	0.00012949	1435,4286,8792,10859,11006,54209	CSF1,MITF,TNFRSF11A,LILRB1,LILRB4,TREM2	6/73	6	277	0.0216606
SLC15A3	-1.52389	0.00391008	Yes		DHRS9	-1.62384	0.00150161	Yes												1_Member	GO Biological Processes	GO:0022409	positive regulation of cell-cell adhesion	-5.42795	-3.88426	0.000130538	940,942,1378,3606,3965,4860,6352,7037,10859,11006,84868	CD28,CD86,CR1,IL18,LGALS9,PNP,CCL5,TFRC,LILRB1,LILRB4,HAVCR2	11/337	11	277	0.0397112
RMDN2	-1.36835	0.00402067	Yes		SLC29A1	-1.6793	0.00165093	Yes												1_Member	GO Biological Processes	GO:0046635	positive regulation of alpha-beta T cell activation	-5.39778	-3.8595	0.000138197	940,942,3606,3965,4860,11006	CD28,CD86,IL18,LGALS9,PNP,LILRB4	6/74	6	277	0.0216606
SLC29A3	-1.45325	0.00419731	Yes		ACOT11	-1.58972	0.00165733	Yes												6_Member	GO Biological Processes	GO:0002819	regulation of adaptive immune response	-5.33379	-3.80516	0.000156616	940,1378,2209,3606,7037,10859,11006,54209,84868	CD28,CR1,FCGR1A,IL18,TFRC,LILRB1,LILRB4,TREM2,HAVCR2	9/219	9	277	0.032491
ASAH1	-1.1946	0.00430206	Yes		ADARB1	-1.88511	0.00180493	Yes												17_Member	GO Biological Processes	GO:0032689	negative regulation of type II interferon production	-5.25896	-3.73329	0.000184803	1378,3965,10859,11006,84868	CR1,LGALS9,LILRB1,LILRB4,HAVCR2	5/45	5	277	0.0180505
DHRS11	-1.84065	0.0043577	Yes		MMP19	-1.52986	0.00180493	No												10_Member	GO Biological Processes	GO:0060193	positive regulation of lipase activity	-5.17843	-3.66627	0.00021564	344,5322,6352,10062	APOC2,PLA2G5,CCL5,NR1H3	4/22	4	277	0.0144404
STIP1	-1.03464	0.00447266	No		CTSZ	-1.0154	0.00192591	Yes												11_Member	GO Biological Processes	GO:0015850	organic hydroxy compound transport	-5.15443	-3.64605	0.000225916	341,344,366,4481,4864,5360,7052,55315	APOC1,APOC2,AQP9,MSR1,NPC1,PLTP,TGM2,SLC29A3	8/174	8	277	0.0288809
SLCO4A1	-2.64014	0.00467653	Yes		MT2A	-2.05221	0.00195023	Yes												12_Member	GO Biological Processes	GO:0010888	negative regulation of lipid storage	-5.09737	-3.59461	0.000254324	5468,10062,54209,158219	PPARG,NR1H3,TREM2,TTC39B	4/23	4	277	0.0144404
RNASE1	-1.22542	0.00499953	Yes		CR1	-2.38582	0.00195288	Yes												5_Member	GO Biological Processes	GO:0061844	antimicrobial humoral immune response mediated by antimicrobial peptide	-5.06461	-3.56529	0.00027209	3958,6352,6354,6355,6357,6367,10344	LGALS3,CCL5,CCL7,CCL8,CCL13,CCL22,CCL26	7/128	7	277	0.0252708
MCOLN3	-3.78372	0.00519068	Yes		APOC2	-2.08844	0.00197832	Yes												5_Member	GO Biological Processes	GO:0001906	cell killing	-5.06434	-3.56529	0.00027209	2209,3606,3958,6355,6357,6367,10870,57823	FCGR1A,IL18,LGALS3,CCL8,CCL13,CCL22,HCST,SLAMF7	8/179	8	277	0.0288809
CNIH3	-1.32224	0.00526979	Yes		MFI2	-1.25224	0.00201383	Yes												2_Member	GO Biological Processes	GO:0140894	endolysosomal toll-like receptor signaling pathway	-5.02011	-3.52746	0.000296854	4938,84868,118788,388325	OAS1,HAVCR2,PIK3AP1,SCIMP	4/24	4	277	0.0144404
SPATA12	-5.00931	0.00526979	No		FABP4	-3.67462	0.00211164	Yes												11_Member	GO Biological Processes	GO:0034381	plasma lipoprotein particle clearance	-5.02011	-3.52746	0.000296854	341,344,4481,57552	APOC1,APOC2,MSR1,NCEH1	4/24	4	277	0.0144404
TRAF5	-1.00382	0.00533304	No		KIF20A	-4.08133	0.00211164	Yes												17_Member	GO Biological Processes	GO:0031348	negative regulation of defense response	-4.9623	-3.47597	0.00033422	2,1378,3965,4938,5468,10062,10859,54209,81607,84868	A2M,CR1,LGALS9,OAS1,PPARG,NR1H3,LILRB1,TREM2,NECTIN4,HAVCR2	10/308	10	277	0.0361011
TNC	-2.07265	0.00548505	Yes		TREM1	-2.90199	0.00218858	No												19_Member	GO Biological Processes	GO:0006631	fatty acid metabolic process	-4.95941	-3.47486	0.000335075	427,4023,5095,5322,5468,8309,11057,11343,23659,26027,27306,56898,122970	ASAH1,LPL,PCCA,PLA2G5,PPARG,ACOX2,ABHD2,MGLL,PLA2G15,ACOT11,HPGDS,BDH2,ACOT4	13/327	13	277	0.0469314
ZMIZ1-AS1	-3.42078	0.00548505	Yes		SIGLEC8	-2.29504	0.00234312	No												17_Member	GO Biological Processes	GO:0042269	regulation of natural killer cell mediated cytotoxicity	-4.90395	-3.42648	0.000374559	3916,3965,10859,81607,84868	LAMP1,LGALS9,LILRB1,NECTIN4,HAVCR2	5/53	5	277	0.0180505
DENND2D	-1.99293	0.00579674	Yes		NINJ2	-1.215	0.00237531	No												20_Member	GO Biological Processes	GO:0015804	neutral amino acid transport	-4.90395	-3.42648	0.000374559	6507,6509,8140,9056,126321	SLC1A3,SLC1A4,SLC7A5,SLC7A7,MFSD12	5/53	5	277	0.0180505
UBD	-2.16987	0.00579867	Yes		FCGR1A	-5.837	0.00248499	Yes												17_Member	GO Biological Processes	GO:0045953	negative regulation of natural killer cell mediated cytotoxicity	-4.87566	-3.40169	0.000396564	3965,10859,81607,84868	LGALS9,LILRB1,NECTIN4,HAVCR2	4/26	4	277	0.0144404
LY9	-2.31288	0.00586649	Yes		SYNGR1	-1.5004	0.00250821	No												2_Member	GO Biological Processes	GO:0030522	intracellular receptor signaling pathway	-4.85936	-3.38625	0.000410912	4938,5468,8854,10062,81570,84868,118788,388325	OAS1,PPARG,ALDH1A2,NR1H3,CLPB,HAVCR2,PIK3AP1,SCIMP	8/191	8	277	0.0288809
PNP	-1.18087	0.00609835	Yes		RRAGD	-1.25989	0.00255299	Yes												1_Member	GO Biological Processes	GO:0045580	regulation of T cell differentiation	-4.84294	-3.37157	0.000425039	940,942,1378,1493,3606,3965,4860,11006	CD28,CD86,CR1,CTLA4,IL18,LGALS9,PNP,LILRB4	8/192	8	277	0.0288809
ATP1A1	-1.00626	0.0061226	No		TMEM53	-1.38943	0.00263903	No												16_Member	GO Biological Processes	GO:0051051	negative regulation of transport	-4.81959	-3.3508	0.000445858	341,344,2171,3753,3958,3965,4828,9446,10062,10859,11314,146722	APOC1,APOC2,FABP5,KCNE1,LGALS3,LGALS9,NMB,GSTO1,NR1H3,LILRB1,CD300A,CD300LF	12/467	12	277	0.0433213
GPR34	-3.21299	0.00655747	Yes		ZMIZ1-AS1	-2.15785	0.0026666	Yes												17_Member	GO Biological Processes	GO:0002716	negative regulation of natural killer cell mediated immunity	-4.80794	-3.34258	0.000454379	3965,10859,81607,84868	LGALS9,LILRB1,NECTIN4,HAVCR2	4/27	4	277	0.0144404
FLNB	-1.44123	0.00666031	Yes		IGSF3	-2.14042	0.00271073	Yes												9_Member	GO Biological Processes	GO:0002702	positive regulation of production of molecular mediator of immune response	-4.7904	-3.33013	0.000467592	940,942,3606,7037,8140,10859,388325	CD28,CD86,IL18,TFRC,SLC7A5,LILRB1,SCIMP	7/141	7	277	0.0252708
RRAGD	-1.52712	0.00666865	Yes		SPARC	-2.19166	0.00278626	Yes												1_Member	GO Biological Processes	GO:0046638	positive regulation of alpha-beta T cell differentiation	-4.78568	-3.32709	0.000470878	942,3606,3965,4860,11006	CD86,IL18,LGALS9,PNP,LILRB4	5/56	5	277	0.0180505
ITGA6	-2.57108	0.00674115	Yes		PCDHGC3	-4.44989	0.00288023	Yes												5_Member	GO Biological Processes	GO:0071677	positive regulation of mononuclear cell migration	-4.76892	-3.31534	0.000483789	1435,3958,3965,6352,6354,54209	CSF1,LGALS3,LGALS9,CCL5,CCL7,TREM2	6/95	6	277	0.0216606
PLIN2	-1.11196	0.00674115	No		MID2	-1.12543	0.00304589	Yes												11_Member	GO Biological Processes	GO:0010565	regulation of ketone metabolic process	-4.75075	-3.29966	0.000501583	341,344,2170,2171,5468,10062,84879	APOC1,APOC2,FABP3,FABP5,PPARG,NR1H3,MFSD2A	7/143	7	277	0.0252708
SIGLEC15	-2.66712	0.00696831	Yes		FCGR2A	-1.11516	0.00314652	No												19_Member	GO Biological Processes	GO:0046503	glycerolipid catabolic process	-4.74778	-3.29834	0.000503105	4023,5322,11057,11343,23659	LPL,PLA2G5,ABHD2,MGLL,PLA2G15	5/57	5	277	0.0180505
ITPKB	-1.13278	0.00717967	No		LOC100507642	-1.16528	0.00323614	No												20_Member	GO Biological Processes	GO:0015695	organic cation transport	-4.7172	-3.27429	0.000531756	6509,8140,9056,55244,55315,126321	SLC1A4,SLC7A5,SLC7A7,SLC47A1,SLC29A3,MFSD12	6/97	6	277	0.0216606
PHGDH	-3.725	0.00721504	Yes		VAV3	-1.20492	0.00323614	Yes												5_Member	GO Biological Processes	GO:0050921	positive regulation of chemotaxis	-4.69243	-3.25194	0.000559838	1435,3965,6352,6354,7422,10344,54209	CSF1,LGALS9,CCL5,CCL7,VEGFA,CCL26,TREM2	7/146	7	277	0.0252708
LDHB	-1.26955	0.00729673	Yes		SATB1	-2.07631	0.00333505	No												11_Member	GO Biological Processes	GO:0150172	regulation of phosphatidylcholine metabolic process	-4.68575	-3.24767	0.000565363	341,2170,84879	APOC1,FABP3,MFSD2A	3/10	3	277	0.0108303
IL1RN	-1.50268	0.00782824	Yes		MIR4435-2HG	-1.18305	0.00336261	Yes												17_Member	GO Biological Processes	GO:0002715	regulation of natural killer cell mediated immunity	-4.67413	-3.23845	0.0005775	3916,3965,10859,81607,84868	LAMP1,LGALS9,LILRB1,NECTIN4,HAVCR2	5/59	5	277	0.0180505
CCL2	-2.23918	0.0079806	No		SIGLEC15	-2.31286	0.00340749	Yes												2_Member	GO Biological Processes	GO:0002758	innate immune response-activating signaling pathway	-4.67329	-3.2384	0.000577563	4938,11027,81570,84868,118788,146722,388325	OAS1,LILRA2,CLPB,HAVCR2,PIK3AP1,CD300LF,SCIMP	7/147	7	277	0.0252708
RND3	-3.33884	0.00811286	Yes		RAB20	-2.2564	0.00353629	Yes												20_Member	GO Biological Processes	GO:0003333	amino acid transmembrane transport	-4.66665	-3.23256	0.000585384	6507,6509,8140,9056,55244,126321	SLC1A3,SLC1A4,SLC7A5,SLC7A7,SLC47A1,MFSD12	6/99	6	277	0.0216606
LMAN1	-1.15917	0.00813206	Yes		CORO2A	-1.88215	0.00362858	Yes												5_Member	GO Biological Processes	GO:0071675	regulation of mononuclear cell migration	-4.65429	-3.22099	0.000601181	1435,1893,3958,3965,6352,6354,54209	CSF1,ECM1,LGALS3,LGALS9,CCL5,CCL7,TREM2	7/148	7	277	0.0252708
BACE1	-1.1095	0.00819413	Yes		LINC00504	-4.05225	0.0037673	No												13_Member	GO Biological Processes	GO:0006874	intracellular calcium ion homeostasis	-4.65332	-3.22082	0.000601429	3074,6352,6354,6355,6357,7052,7466,64072	HEXB,CCL5,CCL7,CCL8,CCL13,TGM2,WFS1,CDH23	8/204	8	277	0.0288809
FHL1	-2.07395	0.00827964	Yes		C15orf48	-1.79127	0.00392379	Yes												6_Member	GO Biological Processes	GO:0002712	regulation of B cell mediated immunity	-4.56861	-3.15012	0.000707752	940,1378,2209,7037,54209	CD28,CR1,FCGR1A,TFRC,TREM2	5/62	5	277	0.0180505
CCDC71L	-1.05238	0.00857699	Yes		TIAM2	-1.7034	0.00393964	No												6_Member	GO Biological Processes	GO:0002889	regulation of immunoglobulin mediated immune response	-4.56861	-3.15012	0.000707752	940,1378,2209,7037,54209	CD28,CR1,FCGR1A,TFRC,TREM2	5/62	5	277	0.0180505
LINC00847	-1.18815	0.00890654	No		TMCC3	-1.41201	0.00403896	No												6_Member	GO Biological Processes	GO:0002705	positive regulation of leukocyte mediated immunity	-4.52527	-3.11311	0.0007707	940,2209,3606,3916,7037,54209,388325	CD28,FCGR1A,IL18,LAMP1,TFRC,TREM2,SCIMP	7/155	7	277	0.0252708
LAPTM4B	-2.50143	0.00899888	Yes		PTRF	-1.26966	0.00408842	Yes												7_Member	GO Biological Processes	GO:0061024	membrane organization	-4.50714	-3.09806	0.000797883	1378,1514,2209,3783,4481,4864,5322,5360,10451,54209,55353,55647,81501,84879,388121	CR1,CTSL,FCGR1A,KCNN4,MSR1,NPC1,PLA2G5,PLTP,VAV3,TREM2,LAPTM4B,RAB20,DCSTAMP,MFSD2A,TNFAIP8L3	15/764	15	277	0.0541516
SPARC	-2.65638	0.00899888	Yes		IRF8	-1.47112	0.00412499	Yes												17_Member	GO Biological Processes	GO:0001911	negative regulation of leukocyte mediated cytotoxicity	-4.50596	-3.09806	0.000797883	3965,10859,81607,84868	LGALS9,LILRB1,NECTIN4,HAVCR2	4/32	4	277	0.0144404
MT1H	-5.84118	0.00908361	Yes		LOC100506585	-2.97838	0.00424554	No												1_Member	GO Biological Processes	GO:1901222	regulation of non-canonical NF-kappaB signal transduction	-4.47521	-3.07028	0.000850581	942,3606,3965,26191,54209,84868	CD86,IL18,LGALS9,PTPN22,TREM2,HAVCR2	6/107	6	277	0.0216606
CD300A	-1.28169	0.00934488	Yes		SLC7A5	-1.4685	0.00452377	Yes												1_Member	GO Biological Processes	GO:1901224	positive regulation of non-canonical NF-kappaB signal transduction	-4.4363	-3.03947	0.000913125	942,3606,3965,54209,84868	CD86,IL18,LGALS9,TREM2,HAVCR2	5/66	5	277	0.0180505
CTSV	-2.9157	0.00943355	Yes		KRT17	-1.31421	0.00452625	Yes												10_Member	GO Biological Processes	GO:0010518	positive regulation of phospholipase activity	-4.42612	-3.03292	0.000926999	344,5322,6352	APOC2,PLA2G5,CCL5	3/12	3	277	0.0108303
FAM86DP	-2.05653	0.00951368	Yes		SLC2A11	-2.23204	0.00475989	No												17_Member	GO Biological Processes	GO:0140105	interleukin-10-mediated signaling pathway	-4.42612	-3.03292	0.000926999	10859,11006,11027	LILRB1,LILRB4,LILRA2	3/12	3	277	0.0108303
LAT	-1.5228	0.00977953	No		NREP	-2.40559	0.00493571	No												20_Member	GO Biological Processes	GO:0000101	sulfur amino acid transport	-4.42612	-3.03292	0.000926999	6509,8140,126321	SLC1A4,SLC7A5,MFSD12	3/12	3	277	0.0108303
SMOX	-1.21381	0.0101922	Yes		UBD	-1.59865	0.00499452	Yes												15_Member	GO Biological Processes	GO:0045637	regulation of myeloid cell differentiation	-4.41963	-3.02859	0.000936296	1435,4286,4609,8792,10859,11006,54209,81501	CSF1,MITF,MYC,TNFRSF11A,LILRB1,LILRB4,TREM2,DCSTAMP	8/220	8	277	0.0288809
DYRK4	-1.26307	0.0107854	No		NME1	-1.09183	0.0050732	Yes												17_Member	GO Biological Processes	GO:0031341	regulation of cell killing	-4.40749	-3.01788	0.000959659	1378,3916,3965,10859,81607,84868	CR1,LAMP1,LGALS9,LILRB1,NECTIN4,HAVCR2	6/110	6	277	0.0216606
SLC7A5	-1.81997	0.0107854	Yes		CD1D	-5.58774	0.00515525	No												3_Member	GO Biological Processes	GO:0050869	negative regulation of B cell activation	-4.39931	-3.01114	0.000974679	1378,1493,11314,27242	CR1,CTLA4,CD300A,TNFRSF21	4/34	4	277	0.0144404
RAB42	-2.01348	0.0108044	Yes		ALOX15B	-1.69526	0.00519778	No												1_Member	GO Biological Processes	GO:0045619	regulation of lymphocyte differentiation	-4.35063	-2.97024	0.00107093	940,942,1378,1493,3606,3965,4860,11006	CD28,CD86,CR1,CTLA4,IL18,LGALS9,PNP,LILRB4	8/225	8	277	0.0288809
SSBP3	-1.38048	0.0111729	No		YES1	-7.41024	0.00519778	No												19_Member	GO Biological Processes	GO:0072329	monocarboxylic acid catabolic process	-4.32034	-2.94135	0.00114459	3074,5095,8309,11057,23659,56898	HEXB,PCCA,ACOX2,ABHD2,PLA2G15,BDH2	6/114	6	277	0.0216606
HAGHL	-1.88878	0.0113561	No		SYNJ2	-1.12598	0.00520803	Yes												2_Member	GO Biological Processes	GO:0002753	cytoplasmic pattern recognition receptor signaling pathway	-4.28276	-2.91345	0.00122052	4938,81570,84868,118788,388325	OAS1,CLPB,HAVCR2,PIK3AP1,SCIMP	5/71	5	277	0.0180505
GBA	-1.03066	0.0114979	No		FICD	-1.20939	0.00534654	Yes												19_Member	GO Biological Processes	GO:0016054	organic acid catabolic process	-4.2834	-2.91345	0.00122052	875,3074,5095,8309,8528,11057,23659,56898	CBS,HEXB,PCCA,ACOX2,DDO,ABHD2,PLA2G15,BDH2	8/230	8	277	0.0288809
JAKMIP2	-2.08567	0.0117289	Yes		BLK	-6.55314	0.00542703	No												19_Member	GO Biological Processes	GO:0046395	carboxylic acid catabolic process	-4.2834	-2.91345	0.00122052	875,3074,5095,8309,8528,11057,23659,56898	CBS,HEXB,PCCA,ACOX2,DDO,ABHD2,PLA2G15,BDH2	8/230	8	277	0.0288809
CLDN12	-1.91129	0.0122677	Yes		TBC1D2	-1.20878	0.00549767	Yes												20_Member	GO Biological Processes	GO:1902475	L-alpha-amino acid transmembrane transport	-4.28276	-2.91345	0.00122052	6507,6509,8140,9056,55244	SLC1A3,SLC1A4,SLC7A5,SLC7A7,SLC47A1	5/71	5	277	0.0180505
ZNF507	-6.56915	0.012365	No		EPB41L2	-1.03391	0.00562324	No												19_Member	GO Biological Processes	GO:0044248	cellular catabolic process	-4.2639	-2.898	0.00126473	875,2990,3074,5095,8309,8528,11057,23659,56898	CBS,GUSB,HEXB,PCCA,ACOX2,DDO,ABHD2,PLA2G15,BDH2	9/299	9	277	0.032491
RGCC	-1.51643	0.0125534	Yes		ADAMTS15	-3.59411	0.00580755	Yes												13_Member	GO Biological Processes	GO:0055074	calcium ion homeostasis	-4.25698	-2.89406	0.00127625	3074,6352,6354,6355,6357,7052,7466,64072	HEXB,CCL5,CCL7,CCL8,CCL13,TGM2,WFS1,CDH23	8/232	8	277	0.0288809
PHLDA1	-1.45195	0.0125588	Yes		MEF2C	-2.50302	0.00583602	No												11_Member	GO Biological Processes	GO:1903725	regulation of phospholipid metabolic process	-4.2515	-2.88965	0.00128928	341,344,2170,84879	APOC1,APOC2,FABP3,MFSD2A	4/37	4	277	0.0144404
MT1G	-4.30777	0.0127409	Yes		CYP27A1	-1.63419	0.0058897	No												2_Member	GO Biological Processes	GO:0002218	activation of innate immune response	-4.22182	-2.86399	0.00136777	4938,11027,81570,84868,118788,146722,388325	OAS1,LILRA2,CLPB,HAVCR2,PIK3AP1,CD300LF,SCIMP	7/173	7	277	0.0252708
APOC1	-3.03697	0.0129844	Yes		NDFIP2	-1.11489	0.00598007	Yes												2_Member	GO Biological Processes	GO:0034138	toll-like receptor 3 signaling pathway	-4.21106	-2.85522	0.00139565	4938,84868,388325	OAS1,HAVCR2,SCIMP	3/14	3	277	0.0108303
FICD	-1.39346	0.0134853	Yes		SULT1C2	-2.97943	0.00609055	No												11_Member	GO Biological Processes	GO:0051004	regulation of lipoprotein lipase activity	-4.21106	-2.85522	0.00139565	341,344,10062	APOC1,APOC2,NR1H3	3/14	3	277	0.0108303
FCGR1A	-6.29268	0.0134992	Yes		COL22A1	-2.94536	0.00609141	No												5_Member	GO Biological Processes	GO:0019730	antimicrobial humoral response	-4.20603	-2.85388	0.00139996	3958,6352,6354,6355,6357,6367,10344	LGALS3,CCL5,CCL7,CCL8,CCL13,CCL22,CCL26	7/174	7	277	0.0252708
ACOT11	-1.61622	0.013506	Yes		CDK18	-2.86512	0.00622625	No												12_Member	GO Biological Processes	GO:0055094	response to lipoprotein particle	-4.2051	-2.85388	0.00139996	4023,4864,5468,54209	LPL,NPC1,PPARG,TREM2	4/38	4	277	0.0144404
ADD2	-1.54717	0.0140015	Yes		FLNB	-1.11927	0.00633677	Yes												12_Member	GO Biological Processes	GO:0071404	cellular response to low-density lipoprotein particle stimulus	-4.2051	-2.85388	0.00139996	4023,4864,5468,54209	LPL,NPC1,PPARG,TREM2	4/38	4	277	0.0144404
CXCR4	-1.04785	0.0145675	No		COL8A2	-3.4532	0.00643944	No												20_Member	GO Biological Processes	GO:0089718	amino acid import across plasma membrane	-4.2051	-2.85388	0.00139996	6507,6509,8140,55244	SLC1A3,SLC1A4,SLC7A5,SLC47A1	4/38	4	277	0.0144404
CLPB	-1.26513	0.0145817	Yes		LAPTM4B	-1.98674	0.00644662	Yes												1_Member	GO Biological Processes	GO:0045582	positive regulation of T cell differentiation	-4.15587	-2.81374	0.00153554	942,1378,3606,3965,4860,11006	CD86,CR1,IL18,LGALS9,PNP,LILRB4	6/122	6	277	0.0216606
KCNN4	-1.13395	0.015137	Yes		KIAA1462	-1.4569	0.00681038	Yes												12_Member	GO Biological Processes	GO:0010889	regulation of sequestering of triglyceride	-4.11595	-2.78146	0.001654	4023,5468,54209	LPL,PPARG,TREM2	3/15	3	277	0.0108303
GUCA1A	-1.15364	0.0155832	No		P2RX1	-1.62337	0.00695621	No												6_Member	GO Biological Processes	GO:0002637	regulation of immunoglobulin production	-4.08667	-2.75522	0.00175705	933,940,942,1378,7037	CD22,CD28,CD86,CR1,TFRC	5/78	5	277	0.0180505
PFKM	-1.27391	0.0157761	No		MRTO4	-1.01669	0.00755851	No												11_Member	GO Biological Processes	GO:0015918	sterol transport	-4.06025	-2.73821	0.00182724	341,344,4481,4864,5360	APOC1,APOC2,MSR1,NPC1,PLTP	5/79	5	277	0.0180505
MYC	-1.85487	0.01598	Yes		OR8G5	-1.84451	0.00767166	No												2_Member	GO Biological Processes	GO:0002221	pattern recognition receptor signaling pathway	-4.04028	-2.7219	0.00189714	4938,81570,84868,118788,146722,388325	OAS1,CLPB,HAVCR2,PIK3AP1,CD300LF,SCIMP	6/128	6	277	0.0216606
CD79B	-2.71806	0.0163594	Yes		ATP6V0D2	-3.55302	0.00768996	Yes												1_Member	GO Biological Processes	GO:0002250	adaptive immune response	-4.01939	-2.70585	0.00196855	942,1378,1493,1514,2209,3606,4063,8792,10859,11006,27242,57823,84868	CD86,CR1,CTLA4,CTSL,FCGR1A,IL18,LY9,TNFRSF11A,LILRB1,LILRB4,TNFRSF21,SLAMF7,HAVCR2	13/655	13	277	0.0469314
GIMAP4	-1.42289	0.0167636	Yes		SYT6	-2.16187	0.00778501	Yes												1_Member	GO Biological Processes	GO:0046637	regulation of alpha-beta T cell differentiation	-4.00849	-2.69579	0.00201471	942,3606,3965,4860,11006	CD86,IL18,LGALS9,PNP,LILRB4	5/81	5	277	0.0180505
LOC101928304	-4.79642	0.0168473	Yes		GGT1	-1.14425	0.00780567	No												6_Member	GO Biological Processes	GO:0002714	positive regulation of B cell mediated immunity	-3.99144	-2.68209	0.00207925	940,2209,7037,54209	CD28,FCGR1A,TFRC,TREM2	4/43	4	277	0.0144404
MYOF	-1.13172	0.0168473	No		RTN4R	-2.52766	0.00796162	Yes												6_Member	GO Biological Processes	GO:0002891	positive regulation of immunoglobulin mediated immune response	-3.99144	-2.68209	0.00207925	940,2209,7037,54209	CD28,FCGR1A,TFRC,TREM2	4/43	4	277	0.0144404
KIF20A	-4.4383	0.0170393	Yes		FGD4	-1.00261	0.00816653	No												18_Member	GO Biological Processes	GO:0070328	triglyceride homeostasis	-3.95196	-2.65029	0.00223725	344,3606,4023,10062	APOC2,IL18,LPL,NR1H3	4/44	4	277	0.0144404
SH3RF3	-2.13916	0.017089	Yes		OTUB2	-1.84936	0.00827941	No												6_Member	GO Biological Processes	GO:0002708	positive regulation of lymphocyte mediated immunity	-3.94853	-2.64745	0.00225193	940,2209,3606,3916,7037,54209	CD28,FCGR1A,IL18,LAMP1,TFRC,TREM2	6/133	6	277	0.0216606
KIAA1462	-1.73489	0.0182162	Yes		STARD13	-2.18313	0.00835847	No												12_Member	GO Biological Processes	GO:0071402	cellular response to lipoprotein particle stimulus	-3.91344	-2.61816	0.00240904	4023,4864,5468,54209	LPL,NPC1,PPARG,TREM2	4/45	4	277	0.0144404
PHKA1	-4.36698	0.0183137	No		HDDC2	-1.57136	0.00896193	No												18_Member	GO Biological Processes	GO:0055090	acylglycerol homeostasis	-3.91344	-2.61816	0.00240904	344,3606,4023,10062	APOC2,IL18,LPL,NR1H3	4/45	4	277	0.0144404
FAM20C	-1.16537	0.0185905	No		CD28	-2.40749	0.00915393	Yes												1_Member	GO Biological Processes	GO:0045621	positive regulation of lymphocyte differentiation	-3.8779	-2.58435	0.00260406	942,1378,3606,3965,4860,11006	CD86,CR1,IL18,LGALS9,PNP,LILRB4	6/137	6	277	0.0216606
MGLL	-1.55083	0.0188267	Yes		MCOLN3	-3.80541	0.0095737	Yes												20_Member	GO Biological Processes	GO:0006865	amino acid transport	-3.8779	-2.58435	0.00260406	6507,6509,8140,9056,55244,126321	SLC1A3,SLC1A4,SLC7A5,SLC7A7,SLC47A1,MFSD12	6/137	6	277	0.0216606
PCCA	-1.18898	0.0198816	Yes		NUP210	-1.70306	0.0095737	No												17_Member	GO Biological Processes	GO:0002701	negative regulation of production of molecular mediator of immune response	-3.87584	-2.58286	0.00261302	933,1378,10859,11006	CD22,CR1,LILRB1,LILRB4	4/46	4	277	0.0144404
C15orf27	-2.15646	0.0201014	Yes		RAB42	-1.74523	0.00971258	Yes												3_Member	GO Biological Processes	GO:0030889	negative regulation of B cell proliferation	-3.86769	-2.57528	0.002659	1493,11314,27242	CTLA4,CD300A,TNFRSF21	3/18	3	277	0.0108303
MID2	-1.10937	0.0205824	Yes		DDO	-1.49061	0.00995414	Yes												20_Member	GO Biological Processes	GO:1905039	carboxylic acid transmembrane transport	-3.84346	-2.55505	0.00278582	6507,6509,8140,9056,55244,126321	SLC1A3,SLC1A4,SLC7A5,SLC7A7,SLC47A1,MFSD12	6/139	6	277	0.0216606
TUBB3	-2.03116	0.0206113	Yes		PHGDH	-2.46802	0.010429	Yes												11_Member	GO Biological Processes	GO:0046890	regulation of lipid biosynthetic process	-3.84225	-2.55497	0.00278633	341,344,427,2170,2171,10062,84879	APOC1,APOC2,ASAH1,FABP3,FABP5,NR1H3,MFSD2A	7/199	7	277	0.0252708
NDST1	-1.00228	0.0206741	No		PNP	-1.02603	0.0104479	Yes												1_Member	GO Biological Processes	GO:2000516	positive regulation of CD4-positive, alpha-beta T cell activation	-3.83912	-2.5524	0.00280285	940,942,3606,3965	CD28,CD86,IL18,LGALS9	4/47	4	277	0.0144404
VAMP5	-1.12786	0.0206741	No		SH3RF3	-1.58591	0.0105639	Yes												19_Member	GO Biological Processes	GO:0009062	fatty acid catabolic process	-3.81474	-2.53085	0.00294546	5095,8309,11057,23659,56898	PCCA,ACOX2,ABHD2,PLA2G15,BDH2	5/89	5	277	0.0180505
MIR4435-2HG	-1.12206	0.0210148	Yes		TBX21	-5.96557	0.0105963	No												20_Member	GO Biological Processes	GO:0015807	L-amino acid transport	-3.81474	-2.53085	0.00294546	6507,6509,8140,9056,55244	SLC1A3,SLC1A4,SLC7A5,SLC7A7,SLC47A1	5/89	5	277	0.0180505
BCL2A1	-2.69371	0.0212902	Yes		DEXI	-1.28974	0.01091	Yes												17_Member	GO Biological Processes	GO:0002507	tolerance induction	-3.79486	-2.51543	0.00305187	3965,11006,84868	LGALS9,LILRB4,HAVCR2	3/19	3	277	0.0108303
PHLDA3	-1.03512	0.0212902	No		CAPG	-1.20937	0.0109915	Yes												20_Member	GO Biological Processes	GO:1903825	organic acid transmembrane transport	-3.77624	-2.49903	0.00316934	6507,6509,8140,9056,55244,126321	SLC1A3,SLC1A4,SLC7A5,SLC7A7,SLC47A1,MFSD12	6/143	6	277	0.0216606
ACOT4	-2.20835	0.0223708	Yes		LINC01010	-1.31715	0.0114439	No												19_Member	GO Biological Processes	GO:0072330	monocarboxylic acid biosynthetic process	-3.73591	-2.4631	0.00344269	4023,8309,8854,10170,11057,11343,27306,122970	LPL,ACOX2,ALDH1A2,DHRS9,ABHD2,MGLL,HPGDS,ACOT4	8/171	8	277	0.0288809
METTL21B	-1.18718	0.0225463	Yes		TIMP3	-3.0183	0.0115079	Yes												15_Member	GO Biological Processes	GO:0045655	regulation of monocyte differentiation	-3.72608	-2.4571	0.00349064	1435,4609,81501	CSF1,MYC,DCSTAMP	3/20	3	277	0.0108303
PLA2G4A	-1.16846	0.0228517	No		LOC101928304	-4.03378	0.0120791	Yes												19_Member	GO Biological Processes	GO:0044282	small molecule catabolic process	-3.70092	-2.43518	0.00367133	875,3074,4860,5095,8309,8528,11057,23659,56898	CBS,HEXB,PNP,PCCA,ACOX2,DDO,ABHD2,PLA2G15,BDH2	9/355	9	277	0.032491
TIMP3	-3.02495	0.0229506	Yes		CPNE9	-3.83274	0.0120849	No												1_Member	GO Biological Processes	GO:0032656	regulation of interleukin-13 production	-3.66094	-2.40059	0.00397563	3606,3965,27242	IL18,LGALS9,TNFRSF21	3/21	3	277	0.0108303
LDLRAD3	-2.22329	0.024603	No		MGLL	-1.27518	0.0120849	Yes												5_Member	GO Biological Processes	GO:0002690	positive regulation of leukocyte chemotaxis	-3.66045	-2.40059	0.00397563	1435,3965,6352,6354,7422	CSF1,LGALS9,CCL5,CCL7,VEGFA	5/96	5	277	0.0180505
NMB	-1.81757	0.024603	Yes		PTCRA	-2.16674	0.0121051	Yes												11_Member	GO Biological Processes	GO:0034375	high-density lipoprotein particle remodeling	-3.66094	-2.40059	0.00397563	341,4023,5360	APOC1,LPL,PLTP	3/21	3	277	0.0108303
DNAJC5B	-1.72174	0.024608	No		MEST	-2.65408	0.0123033	No												19_Member	GO Biological Processes	GO:0006639	acylglycerol metabolic process	-3.61866	-2.36304	0.00433475	341,4023,11057,11343,23659	APOC1,LPL,ABHD2,MGLL,PLA2G15	5/98	5	277	0.0180505
MT2A	-2.07965	0.0248119	Yes		NR1H3	-1.84421	0.0123861	Yes												5_Member	GO Biological Processes	GO:0050920	regulation of chemotaxis	-3.61186	-2.35676	0.00439785	1435,3965,6352,6354,7422,10344,54209	CSF1,LGALS9,CCL5,CCL7,VEGFA,CCL26,TREM2	7/217	7	277	0.0252708
CD28	-2.74978	0.0251094	Yes		SERPINB6	-1.01204	0.0126916	No												11_Member	GO Biological Processes	GO:0042304	regulation of fatty acid biosynthetic process	-3.60374	-2.35011	0.00446574	341,344,2171,10062	APOC1,APOC2,FABP5,NR1H3	4/54	4	277	0.0144404
CTLA4	-2.25613	0.025183	Yes		GPC4	-1.3938	0.0128193	Yes												11_Member	GO Biological Processes	GO:0090208	positive regulation of triglyceride metabolic process	-3.59907	-2.34803	0.00448711	344,10062,84879	APOC2,NR1H3,MFSD2A	3/22	3	277	0.0108303
IGSF3	-2.60832	0.025183	Yes		SLC12A8	-2.35545	0.0130455	No												19_Member	GO Biological Processes	GO:0006638	neutral lipid metabolic process	-3.59812	-2.34803	0.00448711	341,4023,11057,11343,23659	APOC1,LPL,ABHD2,MGLL,PLA2G15	5/99	5	277	0.0180505
ADAM12	-1.02438	0.0251997	No		FAIM	-2.02211	0.0132441	Yes												20_Member	GO Biological Processes	GO:0015802	basic amino acid transport	-3.59907	-2.34803	0.00448711	8140,9056,55244	SLC7A5,SLC7A7,SLC47A1	3/22	3	277	0.0108303
ADORA2B	-1.40218	0.0252637	Yes		KCNE1	-2.72718	0.0132441	Yes												17_Member	GO Biological Processes	GO:0001910	regulation of leukocyte mediated cytotoxicity	-3.57781	-2.33156	0.00466055	3916,3965,10859,81607,84868	LAMP1,LGALS9,LILRB1,NECTIN4,HAVCR2	5/100	5	277	0.0180505
SLC1A4	-1.43773	0.0256844	Yes		LAMB1	-1.99693	0.0134781	Yes												15_Member	GO Biological Processes	GO:0060143	positive regulation of syncytium formation by plasma membrane fusion	-3.54018	-2.29685	0.00504832	8536,54209,81501	CAMK1,TREM2,DCSTAMP	3/23	3	277	0.0108303
CD109	-1.34633	0.0271703	No		JAKMIP2	-2.02319	0.0137924	Yes												3_Member	GO Biological Processes	GO:0050851	antigen receptor-mediated signaling pathway	-3.52735	-2.28469	0.00519172	940,1493,10451,26191,27242,84106	CD28,CTLA4,VAV3,PTPN22,TNFRSF21,PRAM1	6/159	6	277	0.0216606
ALDH1A1	-2.47014	0.0274784	No		FOXD2-AS1	-1.21512	0.0142728	No												1_Member	GO Biological Processes	GO:0046641	positive regulation of alpha-beta T cell proliferation	-3.48399	-2.24993	0.00562435	940,3606,3965	CD28,IL18,LGALS9	3/24	3	277	0.0108303
DEPDC1	-7.50906	0.0274858	No		RAPGEF3	-1.93786	0.014464	No												11_Member	GO Biological Processes	GO:0034377	plasma lipoprotein particle assembly	-3.48399	-2.24993	0.00562435	341,5567,84879	APOC1,PRKACB,MFSD2A	3/24	3	277	0.0108303
SLC1A3	-2.32024	0.0274858	Yes		CCRL2	-1.17004	0.0154595	No												17_Member	GO Biological Processes	GO:0045591	positive regulation of regulatory T cell differentiation	-3.48399	-2.24993	0.00562435	1378,3965,11006	CR1,LGALS9,LILRB4	3/24	3	277	0.0108303
LAMB1	-2.15877	0.0276114	Yes		LGALS3	-1.08104	0.0157399	Yes												15_Member	GO Biological Processes	GO:0036005	response to macrophage colony-stimulating factor	-3.45516	-2.2226	0.00598964	1435,2321,6696,81501	CSF1,FLT1,SPP1,DCSTAMP	4/59	4	277	0.0144404
LRRC32	-6.39556	0.0276714	No		SHROOM3	-5.87333	0.0158619	Yes												17_Member	GO Biological Processes	GO:0032693	negative regulation of interleukin-10 production	-3.43027	-2.20169	0.00628511	10859,11006,27242	LILRB1,LILRB4,TNFRSF21	3/25	3	277	0.0108303
VAV3	-1.17694	0.0282276	Yes		LINC00967	-2.10703	0.0159644	No												17_Member	GO Biological Processes	GO:0002823	negative regulation of adaptive immune response based on somatic recombination of immune receptors built from immunoglobulin superfamily domains	-3.37248	-2.1532	0.00702749	1378,10859,11006,84868	CR1,LILRB1,LILRB4,HAVCR2	4/62	4	277	0.0144404
VNN2	-6.58617	0.0288443	No		GIMAP4	-1.32753	0.0162797	Yes												11_Member	GO Biological Processes	GO:0065005	protein-lipid complex assembly	-3.32947	-2.11691	0.00763987	341,5567,84879	APOC1,PRKACB,MFSD2A	3/27	3	277	0.0108303
EXO1	-3.95849	0.0290725	Yes		CLPB	-1.03126	0.0165743	Yes												15_Member	GO Biological Processes	GO:0002763	positive regulation of myeloid leukocyte differentiation	-3.31977	-2.10864	0.00778681	1435,8792,54209,81501	CSF1,TNFRSF11A,TREM2,DCSTAMP	4/64	4	277	0.0144404
FAIM	-2.1063	0.0290816	Yes		ALDH18A1	-1.63315	0.01705	No												3_Member	GO Biological Processes	GO:0050852	T cell receptor signaling pathway	-3.31533	-2.10657	0.00782407	940,1493,26191,27242,84106	CD28,CTLA4,PTPN22,TNFRSF21,PRAM1	5/114	5	277	0.0180505
PLXNC1	-1.14998	0.0293922	No		GIMAP8	-2.19972	0.0172751	No												5_Member	GO Biological Processes	GO:0002931	response to ischemia	-3.29409	-2.08768	0.00817177	1435,2706,7345,54209	CSF1,GJB2,UCHL1,TREM2	4/65	4	277	0.0144404
CDS1	-3.09019	0.0295772	No		SPOCK1	-6.50718	0.0173145	No												5_Member	GO Biological Processes	GO:1905523	positive regulation of macrophage migration	-3.28205	-2.07753	0.00836517	1435,6352,54209	CSF1,CCL5,TREM2	3/28	3	277	0.0108303
TNIK	-1.5408	0.0305791	Yes		ADORA2B	-1.14943	0.0173571	Yes												9_Member	GO Biological Processes	GO:0032740	positive regulation of interleukin-17 production	-3.28205	-2.07753	0.00836517	3606,4063,8140	IL18,LY9,SLC7A5	3/28	3	277	0.0108303
TREML1	-1.16883	0.0310455	Yes		CCL17	-1.07574	0.0176456	Yes												2_Member	GO Biological Processes	GO:0002220	innate immune response activating cell surface receptor signaling pathway	-3.26884	-2.06757	0.00855909	4938,11027,118788,388325	OAS1,LILRA2,PIK3AP1,SCIMP	4/66	4	277	0.0144404
SYNJ2	-1.18428	0.0312222	Yes		TEC	-1.29027	0.0177293	No												11_Member	GO Biological Processes	GO:0030301	cholesterol transport	-3.244	-2.04696	0.00897503	341,344,4481,4864	APOC1,APOC2,MSR1,NPC1	4/67	4	277	0.0144404
TBC1D10C	-1.00524	0.0317026	No		IL18	-1.23822	0.018539	Yes												11_Member	GO Biological Processes	GO:0050994	regulation of lipid catabolic process	-3.244	-2.04696	0.00897503	341,344,950,84879	APOC1,APOC2,SCARB2,MFSD2A	4/67	4	277	0.0144404
BIRC7	-4.38124	0.0340304	No		MMP1	-3.83306	0.018539	No												17_Member	GO Biological Processes	GO:0002820	negative regulation of adaptive immune response	-3.244	-2.04696	0.00897503	1378,10859,11006,84868	CR1,LILRB1,LILRB4,HAVCR2	4/67	4	277	0.0144404
AIFM2	-1.05892	0.0343778	Yes		TREML1	-1.06085	0.01873	Yes												11_Member	GO Biological Processes	GO:0033344	cholesterol efflux	-3.23643	-2.04253	0.00906708	341,344,4864	APOC1,APOC2,NPC1	3/29	3	277	0.0108303
PTCRA	-1.79616	0.0344233	Yes		SKA3	-3.68563	0.018996	No												15_Member	GO Biological Processes	GO:0060142	regulation of syncytium formation by plasma membrane fusion	-3.23643	-2.04253	0.00906708	8536,54209,81501	CAMK1,TREM2,DCSTAMP	3/29	3	277	0.0108303
KIF18A	-2.86791	0.0344313	Yes		GTF2IRD1	-1.87887	0.0191321	Yes												17_Member	GO Biological Processes	GO:1902106	negative regulation of leukocyte differentiation	-3.21378	-2.02397	0.00946302	1378,1493,4609,10859,11006	CR1,CTLA4,MYC,LILRB1,LILRB4	5/120	5	277	0.0180505
TCHH	-2.96321	0.0347652	No		EXO1	-3.09294	0.0195065	Yes												15_Member	GO Biological Processes	GO:0045672	positive regulation of osteoclast differentiation	-3.19247	-2.00761	0.00982624	1435,8792,54209	CSF1,TNFRSF11A,TREM2	3/30	3	277	0.0108303
BHLHE41	-2.7727	0.0358539	No		LINC00520	-3.48893	0.0196052	No												17_Member	GO Biological Processes	GO:0032703	negative regulation of interleukin-2 production	-3.19247	-2.00761	0.00982624	1378,11006,84868	CR1,LILRB4,HAVCR2	3/30	3	277	0.0108303
LINC00607	-2.37525	0.0362018	No		APOC1	-2.27888	0.0197802	Yes												9_Member	GO Biological Processes	GO:0002718	regulation of cytokine production involved in immune response	-3.11784	-1.94793	0.0112738	3606,8140,10859,11006,388325	IL18,SLC7A5,LILRB1,LILRB4,SCIMP	5/126	5	277	0.0180505
HPGDS	-1.86639	0.0365787	Yes		RASGEF1B	-1.44062	0.0201581	No												2_Member	GO Biological Processes	GO:0034142	toll-like receptor 4 signaling pathway	-3.10911	-1.94049	0.0114685	4938,118788,388325	OAS1,PIK3AP1,SCIMP	3/32	3	277	0.0108303
CLEC5A	-1.38545	0.0369422	No		GPRIN3	-1.44526	0.0201619	Yes												17_Member	GO Biological Processes	GO:0032682	negative regulation of chemokine production	-3.10911	-1.94049	0.0114685	3965,4938,11006	LGALS9,OAS1,LILRB4	3/32	3	277	0.0108303
FXYD6	-1.77401	0.0379652	No		RND3	-3.18606	0.020211	Yes												5_Member	GO Biological Processes	GO:0002688	regulation of leukocyte chemotaxis	-3.10236	-1.93589	0.0115907	1435,3965,6352,6354,7422	CSF1,LGALS9,CCL5,CCL7,VEGFA	5/127	5	277	0.0180505
GJB2	-1.34351	0.0383491	Yes		GJB2	-1.13272	0.0203424	Yes												17_Member	GO Biological Processes	GO:1903707	negative regulation of hemopoiesis	-3.10236	-1.93589	0.0115907	1378,1493,4609,10859,11006	CR1,CTLA4,MYC,LILRB1,LILRB4	5/127	5	277	0.0180505
GGT8P	-7.29178	0.0392167	No		NMB	-1.49405	0.020456	Yes												19_Member	GO Biological Processes	GO:0046461	neutral lipid catabolic process	-3.06952	-1.90816	0.0123549	4023,11057,11343	LPL,ABHD2,MGLL	3/33	3	277	0.0108303
CAPG	-1.33505	0.0401315	Yes		IFITM10	-2.06547	0.0211571	Yes												19_Member	GO Biological Processes	GO:0046464	acylglycerol catabolic process	-3.06952	-1.90816	0.0123549	4023,11057,11343	LPL,ABHD2,MGLL	3/33	3	277	0.0108303
LGALS3	-1.17479	0.0413408	Yes		TIMP2	-1.19685	0.0213917	No												6_Member	GO Biological Processes	GO:0002824	positive regulation of adaptive immune response based on somatic recombination of immune receptors built from immunoglobulin superfamily domains	-3.05673	-1.89665	0.0126867	940,2209,3606,7037,54209	CD28,FCGR1A,IL18,TFRC,TREM2	5/130	5	277	0.0180505
DFNA5	-1.28704	0.0414524	No		FAM86DP	-2.10046	0.0214234	Yes												1_Member	GO Biological Processes	GO:0002828	regulation of type 2 immune response	-3.0312	-1.87865	0.0132236	942,1893,3606	CD86,ECM1,IL18	3/34	3	277	0.0108303
HS3ST1	-1.09837	0.0415376	Yes		FCRLB	-1.75437	0.0214234	No												11_Member	GO Biological Processes	GO:0045834	positive regulation of lipid metabolic process	-3.0123	-1.861	0.013772	344,2170,5468,10062,84879	APOC2,FABP3,PPARG,NR1H3,MFSD2A	5/133	5	277	0.0180505
NME1	-1.25641	0.0416805	Yes		CD79B	-2.07913	0.0216042	Yes												6_Member	GO Biological Processes	GO:0002821	positive regulation of adaptive immune response	-2.96901	-1.82428	0.0149871	940,2209,3606,7037,54209	CD28,FCGR1A,IL18,TFRC,TREM2	5/136	5	277	0.0180505
FABP4	-3.74736	0.0417722	Yes		MYC	-1.36266	0.0233018	Yes												1_Member	GO Biological Processes	GO:0032743	positive regulation of interleukin-2 production	-2.95808	-1.81579	0.0152829	940,942,4860	CD28,CD86,PNP	3/36	3	277	0.0108303
SHROOM3	-6.88412	0.0431524	Yes		CCL5	-1.74938	0.0239565	Yes												2_Member	GO Biological Processes	GO:0140895	cell surface toll-like receptor signaling pathway	-2.95808	-1.81579	0.0152829	4938,118788,388325	OAS1,PIK3AP1,SCIMP	3/36	3	277	0.0108303
C11orf45	-3.35599	0.0432371	No		ATP9A	-3.29132	0.0241357	No												11_Member	GO Biological Processes	GO:0010984	regulation of lipoprotein particle clearance	-2.95808	-1.81579	0.0152829	341,344,54209	APOC1,APOC2,TREM2	3/36	3	277	0.0108303
SLC39A4	-1.23346	0.0435935	No		BCL2A1	-2.2897	0.024522	Yes												6_Member	GO Biological Processes	GO:0070661	leukocyte proliferation	-2.95482	-1.81302	0.0153807	940,1435,4064,10859,54209	CD28,CSF1,CD180,LILRB1,TREM2	5/137	5	277	0.0180505
DEXI	-1.48436	0.0436167	Yes		DSCC1	-3.20658	0.0245337	No												1_Member	GO Biological Processes	GO:0043372	positive regulation of CD4-positive, alpha-beta T cell differentiation	-2.88923	-1.75697	0.0174998	942,3606,3965	CD86,IL18,LGALS9	3/38	3	277	0.0108303
IFNLR1	-2.35455	0.0437045	No		EGFL7	-1.8445	0.0247255	No												1_Member	GO Biological Processes	GO:2000514	regulation of CD4-positive, alpha-beta T cell activation	-2.85629	-1.73146	0.0185582	940,942,3606,3965	CD28,CD86,IL18,LGALS9	4/85	4	277	0.0144404
PLD3	-1.39328	0.044305	No		AKR1C3	-1.97651	0.0252508	No												9_Member	GO Biological Processes	GO:0002720	positive regulation of cytokine production involved in immune response	-2.85629	-1.73146	0.0185582	3606,8140,10859,388325	IL18,SLC7A5,LILRB1,SCIMP	4/85	4	277	0.0144404
IL18	-1.54114	0.0444699	Yes		THRA	-2.18186	0.0268188	No												11_Member	GO Biological Processes	GO:0045923	positive regulation of fatty acid metabolic process	-2.8242	-1.70328	0.0198026	344,5468,10062	APOC2,PPARG,NR1H3	3/40	3	277	0.0108303
LINC00900	-5.36774	0.0449422	No		CDCA5	-2.12668	0.0268748	No												1_Member	GO Biological Processes	GO:0032814	regulation of natural killer cell activation	-2.793	-1.674	0.0211838	3606,26191,84868	IL18,PTPN22,HAVCR2	3/41	3	277	0.0108303
GAREM	-3.55769	0.0463369	Yes		NLRP3	-1.47802	0.0279939	No												18_Member	GO Biological Processes	GO:0120161	regulation of cold-induced thermogenesis	-2.76795	-1.65163	0.0223034	2167,2171,3606,7422,10062	FABP4,FABP5,IL18,VEGFA,NR1H3	5/151	5	277	0.0180505
CDA	-1.10234	0.0465529	No		GPR34	-2.56556	0.0282139	Yes												6_Member	GO Biological Processes	GO:0032733	positive regulation of interleukin-10 production	-2.7626	-1.64933	0.0224217	940,3965,54209	CD28,LGALS9,TREM2	3/42	3	277	0.0108303
DHRS9	-1.53343	0.0476122	Yes		TM4SF19	-2.79662	0.0282139	No												1_Member	GO Biological Processes	GO:0046640	regulation of alpha-beta T cell proliferation	-2.73299	-1.62349	0.0237962	940,3606,3965	CD28,IL18,LGALS9	3/43	3	277	0.0108303
TMEM255A	-1.59492	0.048241	No		TK1	-1.48136	0.0286761	No												1_Member	GO Biological Processes	GO:0046006	regulation of activated T cell proliferation	-2.70411	-1.59836	0.0252139	3606,3965,11006	IL18,LGALS9,LILRB4	3/44	3	277	0.0108303
AK6	-1.03966	0.0491772	No		ITGA3	-1.3368	0.0289078	No												11_Member	GO Biological Processes	GO:0090207	regulation of triglyceride metabolic process	-2.67594	-1.57464	0.0266294	344,10062,84879	APOC2,NR1H3,MFSD2A	3/45	3	277	0.0108303
					SPNS3	-3.61798	0.0289078	No												2_Member	GO Biological Processes	GO:0002752	cell surface pattern recognition receptor signaling pathway	-2.64844	-1.55118	0.0281073	4938,118788,388325	OAS1,PIK3AP1,SCIMP	3/46	3	277	0.0108303
					C11orf63	-1.34235	0.0292016	No												4_Member	GO Biological Processes	GO:0071715	icosanoid transport	-2.62159	-1.52833	0.0296259	4828,5322,28231	NMB,PLA2G5,SLCO4A1	3/47	3	277	0.0108303
					IL22RA2	-1.76929	0.0292016	No												5_Member	GO Biological Processes	GO:1905521	regulation of macrophage migration	-2.62159	-1.52833	0.0296259	1435,6352,54209	CSF1,CCL5,TREM2	3/47	3	277	0.0108303
					PRKCA	-1.14053	0.0294194	No												5_Member	GO Biological Processes	GO:0031640	killing of cells of another organism	-2.36894	-1.30393	0.0496668	3958,6355,6357,6361,6367	LGALS3,CCL8,CCL13,CCL17,CCL22	5/116	5	277	0.0180505
					ABLIM3	-3.81385	0.0294864	No												5_Member	GO Biological Processes	GO:0141061	disruption of cell in another organism	-2.36894	-1.30393	0.0496668	3958,6355,6357,6361,6367	LGALS3,CCL8,CCL13,CCL17,CCL22	5/116	5	277	0.0180505
					LARGE	-3.27992	0.0296697	No
					UCHL3	-1.02847	0.0297242	No
					CADM1	-4.50867	0.0301396	No
					TNIK	-1.0908	0.0308878	Yes
					AKR7A3	-5.9478	0.031325	No
					SLC1A4	-1.03301	0.031325	Yes
					GPNMB	-2.60255	0.0320282	Yes
					ICAM2	-1.92094	0.0321539	No
					SLC6A12	-1.59698	0.0322463	No
					DUSP10	-1.27947	0.0336512	No
					ENO2	-2.70087	0.0338416	No
					ST5	-1.26961	0.0338638	No
					CLSPN	-2.23475	0.0339485	No
					KIF18A	-2.08702	0.0340495	Yes
					CD93	-1.23772	0.0347665	No
					ORC6	-1.94026	0.0350416	No
					C16orf74	-2.58056	0.0350474	No
					IL1B	-1.75345	0.0350474	No
					TM4SF19-TCTEX1D2	-3.45826	0.0350474	No
					CCNB2	-1.60247	0.035177	No
					PTK2	-1.49188	0.0358824	No
					ENPP2	-1.14465	0.0362088	No
					GAREM	-3.42146	0.0362774	Yes
					METTL21B	-1.22109	0.0367499	Yes
					TMIGD3	-1.00232	0.0401138	No
					GIMAP1	-1.11405	0.0409359	No
					USP2	-2.24983	0.0411171	No
					PAPSS2	-1.55707	0.0426344	Yes
					MAOB	-2.75761	0.04282	No
					SLC1A3	-1.60615	0.0437988	Yes
					ANKS6	-1.30667	0.0447992	No
					ITGB3	-2.67028	0.0455759	No
					MT1H	-3.61374	0.045697	Yes
					SLC11A1	-1.47165	0.0460137	No
					TAGLN	-1.49974	0.0475205	No
					HJURP	-2.39165	0.0482672	No
					ASF1B	-1.72532	0.0485344	No
					MT1X	-1.39076	0.0489502	No
					GYPC	-1.32916	0.0495382	No
					MYH3	-4.95711	0.0495561	No
					DTL	-2.44869	0.0496036	No
[truncated: 24 more columns]
