# Supplementary material for: Gut commensal bifidobacteria are associated with restrained inflammatory reprogramming in human monocyte-derived dendritic cells
Source: iScience. 2026 Jun 30;29(7):116583. doi: 10.1016/j.isci.2026.116583 (PMC13378373; doi:10.1016/j.isci.2026.116583)
Supplement: Table S7. CUT&Tag data, Related to Figure 4 [file mmc7.xlsx]

## Sheet: Table S7
Table S7. Genes nearest dynamic H3K4me1, H3K27ac, and H3K27me3 peaks, and enriched GO/KEGG terms (CUT&TAG, DESeq2, adj. p-value: Benjamini–Hochberg).
BL down (H3K4me1)						BP down (H3K4me1)						BL up (H3K4me1)						BP up (H3K4me1)						BP down (H3K27ac)					BP up (H3K27ac)					BL down (H3K27me3)					BP down (H3K27me3)					GO_down (H3K4me1)
peak	log2FoldChange	padj	Gene.Name	Downregulated in both BP- and BL-moDCs		peak	log2FoldChange	padj	Gene.Name	Downregulated in both BP- and BL-moDCs		peak	log2FoldChange	padj	Gene.Name	Upregulated in both BP- and BL-moDCs		peak	log2FoldChange	padj	Gene.Name	Upregulated in both BP- and BL-moDCs		peak	log2FoldChange	padj	Gene.Name		peak	log2FoldChange	padj	Gene.Name		peak	log2FoldChange	padj	Gene.Name		peak	log2FoldChange	padj	Gene.Name		GroupID	Category	Term	Description	LogP	Log(q-value)
chr1_25807283_25808954	-2.18195	2.14223e-13	SEPN1	Yes		chr1_25807283_25808954	-1.95601	2.03203e-25	SEPN1	Yes		chr17_57483531_57486139	1.49736	2.38137e-10	RP11-118E18.2	Yes		chr8_100867735_100870876	1.68534	1.79173e-16	YWHAZ	Yes		chr12_24560404_24562460	-2.63345	6.08453e-06	NM_006940		chr16_29156767_29158924	3.12189	1.22264e-05	LOC101928215		chr12_24560404_24562460	-2.63795	3.17371e-07	SOX5		chr16_29157198_29158924	3.28359	3.54294e-06	LOC101928215		1_Member	GO Biological Processes	GO:0071363	cellular response to growth factor stimulus	-9.62223	-5.45015
chr11_119367080_119368954	-2.19742	2.95786e-09	USP2	Yes		chr2_20582410_20583305	-2.82072	2.72147e-12	HS1BP3-IT1	Yes		chr1_11671363_11673717	1.55528	4.05412e-09	FBXO6	Yes		chr17_57483531_57486139	1.58781	8.10498e-14	RP11-118E18.2	Yes		chr22_24425929_24428133	-2.76749	0.000121068	ADORA2A		chr10_89206398_89208497	1.90435	0.0177162	CH25H		chr22_24425929_24428133	-2.77316	1.05455e-05	ADORA2A		chr10_89206398_89208497	1.89781	0.0017696	CH25H		1_Member	GO Biological Processes	GO:0070848	response to growth factor	-9.31215	-5.4411
chr11_77153731_77155466	-1.69865	8.9873e-08	MYO7A	Yes		chr8_142442209_142443993	-2.15099	2.72147e-12	TSNARE1	Yes		chr8_100867735_100870876	1.50746	9.47356e-07	YWHAZ	Yes		chr17_78364728_78366804	2.08613	7.49899e-13	RP11-806H10.4	Yes							chr7_2979417_2981161	2.0303	0.0300648	CARD11							chr7_2979417_2981161	2.01874	0.00542619	CARD11		2_Member	GO Biological Processes	GO:0019752	carboxylic acid metabolic process	-7.59291	-3.89795
chr9_34495997_34498438	-2.17135	1.56079e-07	DNAI1	Yes		chr8_11548588_11550384	-1.66966	1.22662e-11	BLK	Yes		chr9_128222712_128226112	1.44344	1.14296e-05	CIZ1	Yes		chr1_205941600_205944046	1.39274	2.63219e-12	SLC26A9	Yes																	chr16_29129222_29130316	2.95229	0.0111293	LOC101928215		3_Member	GO Biological Processes	GO:0010466	negative regulation of peptidase activity	-7.07061	-3.5006
chr15_68272531_68275639	-2.32253	2.95647e-06	FEM1B	Yes		chr22_20268949_20271019	-2.21344	1.58953e-11	RTN4R	Yes		chr7_151784708_151787083	1.226	1.81021e-05	PRKAG2	Yes		chr1_11671363_11673717	1.44953	2.72147e-12	FBXO6	Yes																						1_Member	GO Biological Processes	GO:0007167	enzyme-linked receptor protein signaling pathway	-6.69284	-3.26753
chr22_20210457_20212218	-2.33109	2.95647e-06	LINC00896	Yes		chr2_128291914_128293857	-1.67587	2.19931e-11	HS6ST1	Yes		chr1_205941600_205944046	1.26035	2.43691e-05	SLC26A9	Yes		chr7_151784708_151787083	1.45313	2.66838e-10	PRKAG2	Yes																						3_Member	GO Biological Processes	GO:0051248	negative regulation of protein metabolic process	-6.66146	-3.26753
chr11_61484348_61485575	-3.7721	4.56028e-06	PPP1R32	Yes		chr15_73708928_73711506	-1.93206	8.1953e-11	CD276	Yes		chr11_46271932_46274014	1.52626	2.43691e-05	LOC101928919	Yes		chr1_234234397_234236795	1.66196	1.43927e-09	SLC35F3	Yes																						4_Member	GO Biological Processes	GO:0000902	cell morphogenesis	-6.19741	-2.9009
chr17_75824051_75826033	-1.9876	1.11512e-05	LOC100507191	Yes		chr22_20210457_20212218	-1.899	9.44471e-11	LINC00896	Yes		chr17_78364728_78366804	1.88761	2.43691e-05	RP11-806H10.4	Yes		chr7_29105805_29106817	1.48126	1.4613e-08	LOC101928168	Yes																						5_Member	GO Biological Processes	GO:0050807	regulation of synapse organization	-6.16989	-2.9009
chr16_57756378_57759803	-1.02641	1.62489e-05	MIR6772	Yes		chr1_224722643_224723705	-2.01886	1.87132e-10	CNIH3	Yes		chrX_40630909_40633472	1.61746	2.49179e-05	MPC1L	Yes		chrX_40630909_40633472	1.52166	1.79578e-08	MPC1L	Yes																						5_Member	GO Biological Processes	GO:0050803	regulation of synapse structure or activity	-6.10835	-2.89052
chr22_32733525_32734811	-2.11632	2.31474e-05	TIMP3	Yes		chr4_6277944_6279759	-1.40496	2.66838e-10	WFS1	Yes		chr1_33042920_33043395	2.7138	0.000142908	AK2	Yes		chr19_45783222_45784130	2.35476	1.95998e-08	DMPK	Yes																						3_Member	GO Biological Processes	GO:0051346	negative regulation of hydrolase activity	-6.0092	-2.87353
chr17_57096411_57097030	-3.44654	2.43691e-05	AKAP1	Yes		chr10_599476_600670	-2.08328	1.10923e-09	LOC101930421	Yes		chr13_51935589_51937806	1.80178	0.000243112	ATP7B	Yes		chr15_57302369_57303298	2.41616	1.43333e-07	LINC00926	Yes																						3_Member	GO Biological Processes	GO:0051336	regulation of hydrolase activity	-5.96643	-2.87353
chr2_25335973_25337039	-3.15699	2.43691e-05	DNMT3A	Yes		chr5_138952628_138955650	-1.19418	2.09481e-09	CTNNA1	Yes		chr2_96356621_96357117	2.01355	0.00040778	NCAPH	Yes		chr5_353231_356078	1.30711	1.5143e-07	AHRR	Yes																						6_Member	GO Biological Processes	GO:0140056	organelle localization by membrane tethering	-5.97606	-2.87353
chr8_144184355_144185354	-2.77665	2.43691e-05	MROH1	Yes		chr11_77153731_77155466	-1.5476	2.86335e-09	MYO7A	Yes		chr10_127397846_127401245	1.20839	0.000408523	NPS	No		chr7_101973539_101975888	1.34438	1.5536e-07	LOC101927772	Yes																						3_Member	GO Biological Processes	GO:0010951	negative regulation of endopeptidase activity	-5.81566	-2.75752
chr8_11548588_11550384	-1.73309	3.01541e-05	BLK	Yes		chr5_151490464_151493337	-1.56709	5.53423e-09	SLC36A1	Yes		chr9_69250624_69251657	1.19466	0.000634296	TJP2	Yes		chr1_25688329_25689525	1.45308	2.14394e-07	MAN1C1	Yes																						6_Member	GO Biological Processes	GO:0022406	membrane docking	-5.71531	-2.74735
chr12_123059358_123059816	-3.88245	3.90647e-05	PITPNM2	Yes		chr6_105364059_105365975	-2.10908	6.56187e-09	PREP	Yes		chr15_57302369_57303298	2.36236	0.00067832	LINC00926	Yes		chr8_141334154_141334991	1.80109	2.3075e-07	LOC731779	Yes																						7_Member	GO Biological Processes	GO:2000147	positive regulation of cell motility	-5.73851	-2.74735
chr8_142442209_142443993	-2.16982	4.19465e-05	TSNARE1	Yes		chr22_32733525_32734811	-1.93639	1.24716e-08	TIMP3	Yes		chr16_67024043_67025925	1.51305	0.000680421	CBFB	Yes		chr1_25657228_25659425	1.30082	2.39643e-07	MAN1C1	Yes																						8_Member	GO Biological Processes	GO:0019852	L-ascorbic acid metabolic process	-5.71543	-2.74735
chr5_179955710_179957385	-1.95814	6.92882e-05	TBC1D9B	Yes		chr14_104735367_104736804	-2.00301	1.72851e-08	ADSSL1	Yes		chr3_32582471_32583271	2.09977	0.000714168	DYNC1LI1	Yes		chr7_151822362_151822824	2.03694	3.17271e-07	PRKAG2	Yes																						1_Member	GO Biological Processes	GO:0071560	cellular response to transforming growth factor beta stimulus	-5.66026	-2.72465
chr9_98924735_98925882	-3.1552	7.24682e-05	COL15A1	Yes		chr9_98924735_98925882	-2.40387	1.89256e-08	COL15A1	Yes		chr3_156309341_156310484	2.29575	0.000767299	KCNAB1	Yes		chr1_33042920_33043395	2.49919	4.50825e-07	AK2	Yes																						7_Member	GO Biological Processes	GO:0040017	positive regulation of locomotion	-5.64145	-2.72465
chr15_76065359_76066419	-2.45076	7.47616e-05	C15orf27	Yes		chr9_34495997_34498438	-1.54231	2.2118e-08	DNAI1	Yes		chr15_42009419_42011284	0.836683	0.000830316	LOC101928388	Yes		chr7_102124995_102125727	3.21562	7.79532e-07	SH2B2	No																						9_Member	GO Biological Processes	GO:0120035	regulation of plasma membrane bounded cell projection organization	-5.61761	-2.72429
chr16_1354984_1358490	-1.36962	7.51602e-05	GNPTG	Yes		chr1_180267036_180268926	-1.23092	2.47226e-08	RP5-1180C10.2	Yes		chr17_42282949_42285000	0.980931	0.000830316	STAT5A	Yes		chr8_54226435_54228325	1.24719	9.44463e-07	MRPL15	Yes																						1_Member	GO Biological Processes	GO:0071559	response to transforming growth factor beta	-5.55451	-2.68346
chr15_73708928_73711506	-1.99336	7.74514e-05	CD276	Yes		chr11_119367080_119368954	-1.45268	2.47226e-08	USP2	Yes		chr3_179454536_179456910	1.15388	0.000850163	GNB4	Yes		chr17_79027538_79028555	2.83591	1.85787e-06	C1QTNF1-AS1	No																						9_Member	GO Biological Processes	GO:0031344	regulation of cell projection organization	-5.51815	-2.66829
chr2_128307826_128308820	-1.83796	8.02081e-05	HS6ST1	Yes		chr20_51354375_51355323	-2.43641	3.88884e-08	MIR3194	Yes		chr15_85748944_85753012	0.720159	0.00102032	RP11-158M2.5	Yes		chr5_178403719_178405902	1.29245	2.81387e-06	PHYKPL	No																						1_Member	GO Biological Processes	GO:0141091	transforming growth factor beta receptor superfamily signaling pathway	-5.42519	-2.59983
chr22_20865679_20867935	-1.11725	8.07392e-05	SNAP29	Yes		chr2_26521378_26523674	-2.16336	5.08003e-08	OTOF	No		chr8_141415851_141417631	1.13778	0.00138816	PTP4A3	Yes		chr10_3133489_3135224	2.4303	4.24737e-06	LOC101927848	No																						1_Member	GO Biological Processes	GO:0007179	transforming growth factor beta receptor signaling pathway	-5.37775	-2.59983
chr5_138952628_138955650	-1.15435	9.75363e-05	CTNNA1	Yes		chr1_153687216_153688880	-1.48442	5.88091e-08	MIR8083	Yes		chr2_16714509_16718331	0.773492	0.00185193	FAM49A	Yes		chr3_156309341_156310484	2.12109	5.03779e-06	KCNAB1	Yes																						3_Member	GO Biological Processes	GO:0030162	regulation of proteolysis	-5.38758	-2.59983
chr2_26730544_26731848	-3.50472	0.000123332	KCNK3	Yes		chr22_20245788_20247211	-2.04226	1.15175e-07	MIR1286	Yes		chr17_14330198_14331037	1.41924	0.00189321	MGC12916	Yes		chr20_63698524_63699882	1.13446	5.93807e-06	TNFRSF6B	Yes																						8_Member	GO Biological Processes	GO:1901334	lactone metabolic process	-5.37397	-2.59983
chr16_4239229_4241274	-2.30365	0.000125976	SRL	Yes		chr14_103072760_103075200	-0.96933	1.25478e-07	CDC42BPB	Yes		chr1_25688329_25689525	1.46356	0.00202023	MAN1C1	Yes		chr2_230808710_230809652	1.64366	6.33794e-06	ITM2C	No																						1_Member	GO Biological Processes	GO:0007178	cell surface receptor protein serine/threonine kinase signaling pathway	-5.26321	-2.50611
chr14_93092570_93095146	-0.964744	0.000144315	ITPK1	Yes		chr17_81655188_81656559	-1.79279	1.26891e-07	PDE6G	No		chr17_57629013_57631239	0.914672	0.00264255	RP11-118E18.2	Yes		chr3_52405896_52407174	1.51171	8.00692e-06	BAP1	Yes																						10_Member	GO Biological Processes	GO:0034616	response to laminar fluid shear stress	-5.18832	-2.45561
chr5_151490464_151493337	-1.37276	0.000144315	SLC36A1	Yes		chr11_61484348_61485575	-2.14892	1.54369e-07	PPP1R32	Yes		chr7_25585725_25586879	1.8497	0.00289755	LOC646588	Yes		chr7_25585725_25586879	1.78356	1.18748e-05	LOC646588	Yes																						11_Member	GO Biological Processes	GO:0046942	carboxylic acid transport	-5.17458	-2.45561
chr1_180267036_180268926	-1.34138	0.000153867	RP5-1180C10.2	Yes		chr16_4239229_4241274	-1.78173	1.56135e-07	SRL	Yes		chr6_26494862_26495925	2.10373	0.00309546	BTN1A1	Yes		chr2_96356621_96357117	1.81063	1.40876e-05	NCAPH	Yes																						11_Member	GO Biological Processes	GO:0015849	organic acid transport	-5.16529	-2.45561
chr22_20243312_20245245	-1.57712	0.000153867	MIR1286	Yes		chr12_123059358_123059816	-2.43134	2.3075e-07	PITPNM2	Yes		chr7_29105805_29106817	1.27842	0.00309546	LOC101928168	Yes		chr16_67024043_67025925	1.41405	1.86591e-05	CBFB	Yes																						1_Member	GO Biological Processes	GO:0090101	negative regulation of transmembrane receptor protein serine/threonine kinase signaling pathway	-5.07547	-2.40303
chr1_226697414_226699168	-1.56785	0.000169423	ITPKB-IT1	Yes		chr7_30914369_30915932	-1.60271	2.63878e-07	AQP1	Yes		chr1_25657228_25659425	1.21942	0.00349643	MAN1C1	Yes		chr8_54230072_54230656	1.86234	1.86591e-05	MRPL15	Yes																						3_Member	GO Biological Processes	GO:0045861	negative regulation of proteolysis	-5.08752	-2.40303
chr2_20187931_20188931	-2.26263	0.000169423	SDC1	Yes		chr9_96883515_96884608	-3.10094	2.63878e-07	LOC100132781	No		chr8_54230072_54230656	2.0337	0.00349643	MRPL15	Yes		chr8_141415851_141417631	1.07331	2.41538e-05	PTP4A3	Yes																						8_Member	GO Biological Processes	GO:0005975	carbohydrate metabolic process	-5.06112	-2.40303
chr3_9676189_9679238	-1.68961	0.000169423	CPNE9	Yes		chr12_123492401_123495236	-2.09882	2.75407e-07	RILPL1	Yes		chr12_24660315_24662013	1.38827	0.00360838	LINC00477	Yes		chr15_51770564_51772013	1.76034	2.53736e-05	TMOD2	Yes																						12_Member	GO Biological Processes	GO:0010719	negative regulation of epithelial to mesenchymal transition	-5.05659	-2.40303
chr6_53464768_53465772	-2.5865	0.000169423	GCLC	Yes		chr1_48569319_48571404	-1.74858	2.82616e-07	SPATA6	Yes		chr16_66984239_66985596	1.6642	0.00360838	CES4A	No		chr9_126429831_126431982	0.94728	2.90982e-05	NRON	Yes																						1_Member	GO Biological Processes	GO:0032926	negative regulation of activin receptor signaling pathway	-5.02626	-2.39825
chr15_49061305_49064414	-1.39616	0.000174039	SECISBP2L	Yes		chr2_17644250_17646159	-1.17576	2.9721e-07	VSNL1	Yes		chr8_54226435_54228325	1.16306	0.00360838	MRPL15	Yes		chr11_46271932_46274014	1.15703	2.9293e-05	LOC101928919	Yes																						4_Member	GO Biological Processes	GO:0048667	cell morphogenesis involved in neuron differentiation	-5.03296	-2.39825
chr3_43758806_43760347	-2.26182	0.000211006	ABHD5	Yes		chr19_33514343_33515879	-2.3674	3.64653e-07	PEPD	Yes		chr1_202987895_202989926	0.884484	0.00407916	LOC100506747	Yes		chr3_179454536_179456910	1.02929	3.0691e-05	GNB4	Yes																						7_Member	GO Biological Processes	GO:0030335	positive regulation of cell migration	-5.00737	-2.39159
chr11_93483108_93484240	-2.08539	0.000233526	SMCO4	Yes		chr8_144184355_144185354	-1.83494	3.92545e-07	MROH1	Yes		chr18_36184648_36186234	1.11028	0.0042962	LOC101927809	Yes		chr6_39321483_39322920	1.24165	3.0691e-05	KCNK16	Yes																						3_Member	GO Biological Processes	GO:0052547	regulation of peptidase activity	-4.98127	-2.3774
chr1_21584568_21585793	-1.9224	0.00024423	ALPL	No		chr1_53495508_53497822	-2.18615	4.09277e-07	DMRTB1	Yes		chr8_54747306_54748516	1.54146	0.00468018	LOC100287651	No		chr16_84087562_84089190	1.01557	3.21904e-05	LOC729887	Yes																						12_Member	GO Biological Processes	GO:0010717	regulation of epithelial to mesenchymal transition	-4.95002	-2.35772
chr6_125197592_125198672	-2.41623	0.000270453	LOC100126584	Yes		chr7_131543992_131545355	-2.23141	4.09277e-07	PODXL	No		chr7_101973539_101975888	1.25209	0.00509629	LOC101927772	Yes		chr1_46539597_46541358	1.61259	3.35317e-05	MKNK1-AS1	No																						4_Member	GO Biological Processes	GO:0060749	mammary gland alveolus development	-4.88249	-2.32045
chr10_103618188_103620113	-1.46806	0.000336703	SH3PXD2A	Yes		chr2_240946203_240948028	-1.11064	4.15266e-07	LOC728763	Yes		chr10_47408909_47410928	0.926935	0.00531885	ZNF488	Yes		chr5_438561_440179	1.13959	3.61987e-05	C5orf55	No																						4_Member	GO Biological Processes	GO:0061377	mammary gland lobule development	-4.88249	-2.32045
chr11_73333447_73335268	-2.01729	0.000358165	ARHGEF17	Yes		chr19_46977543_46978373	-1.63848	7.46559e-07	NPAS1	Yes		chr1_234234397_234236795	1.31019	0.00543303	SLC35F3	Yes		chr18_79586069_79587979	1.10887	3.65366e-05	LOC284240	Yes																						13_Member	GO Biological Processes	GO:0009612	response to mechanical stimulus	-4.87975	-2.32045
chr19_46977543_46978373	-1.91961	0.000358165	NPAS1	Yes		chr3_9676189_9679238	-1.29565	7.46559e-07	CPNE9	Yes		chr12_1840685_1841498	1.18269	0.00543303	LRTM2	Yes		chr7_41692939_41693826	1.35769	3.65366e-05	INHBA-AS1	No																						8_Member	GO Biological Processes	GO:0006767	water-soluble vitamin metabolic process	-4.85189	-2.30307
chr10_69358838_69361325	-1.18462	0.000391942	HK1	Yes		chr5_137563596_137567029	-1.04008	7.46559e-07	SPOCK1	Yes		chr18_79586069_79587979	1.22531	0.0057196	LOC284240	Yes		chr7_102001850_102003530	1.10262	4.35111e-05	LOC101927772	Yes																						3_Member	GO Biological Processes	GO:0043086	negative regulation of catalytic activity	-4.8107	-2.29183
chr1_48569319_48571404	-2.04441	0.00040778	SPATA6	Yes		chr8_11447992_11449689	-1.42096	7.96048e-07	FAM167A	Yes		chr5_175670554_175671367	0.907634	0.00611362	HRH2	Yes		chr17_57629013_57631239	0.8544	5.41125e-05	RP11-118E18.2	Yes																						13_Member	GO Biological Processes	GO:0007610	behavior	-4.81747	-2.29183
chr1_110607742_110610618	-1.97714	0.000434226	KCNA2	Yes		chr6_53464768_53465772	-1.80581	1.0049e-06	GCLC	Yes		chr1_10582561_10584444	1.3962	0.00613283	PEX14	No		chr9_129671637_129674782	1.1219	5.41125e-05	PRRX2	No																						14_Member	GO Biological Processes	GO:0002763	positive regulation of myeloid leukocyte differentiation	-4.82462	-2.29183
chr1_38029299_38031830	-1.23019	0.000593287	POU3F1	Yes		chr17_75824051_75826033	-1.28011	1.05484e-06	LOC100507191	Yes		chr12_8120954_8122770	1.14699	0.00616918	CLEC4A	Yes		chr15_73687489_73689631	0.957258	5.65362e-05	CD276	Yes																						15_Member	GO Biological Processes	GO:0019233	sensory perception of pain	-4.7714	-2.26208
chr20_31536368_31538255	-1.68323	0.000647114	PSIMCT-1	Yes		chr3_43758806_43760347	-1.7171	1.47598e-06	ABHD5	Yes		chr15_73687489_73689631	0.956286	0.00628397	CD276	Yes		chr17_57287261_57289350	1.2145	6.29349e-05	MSI2	Yes																						5_Member	GO Biological Processes	GO:1904861	excitatory synapse assembly	-4.75331	-2.25333
chr6_43798142_43800160	-1.11578	0.000647114	VEGFA	No		chr3_10443359_10446083	-1.42928	2.23848e-06	MIR885	No		chr2_74863529_74865865	0.697077	0.00746754	HK2	Yes		chr13_51994900_51996661	0.962712	7.25164e-05	ATP7B	No																						11_Member	GO Biological Processes	GO:1905039	carboxylic acid transmembrane transport	-4.74358	-2.25274
chr1_153687216_153688880	-1.50287	0.000680421	MIR8083	Yes		chr11_19727074_19728773	-2.2554	2.27999e-06	LOC100126784	Yes		chr8_124711067_124712238	0.97796	0.00760019	MTSS1	No		chr6_190004_193314	0.902691	7.38518e-05	RP3-416J7.4	Yes																						1_Member	GO Biological Processes	GO:0060395	SMAD protein signal transduction	-4.69334	-2.2222
chr1_211339228_211340082	-1.87335	0.000680918	TRAF5	Yes		chr4_139763655_139765367	-1.50345	2.55953e-06	MGST2	Yes		chr9_19020493_19022461	1.30892	0.00812494	FAM154A	Yes		chr14_64408209_64410542	0.897312	7.58447e-05	MTHFD1	No																						4_Member	GO Biological Processes	GO:0120039	plasma membrane bounded cell projection morphogenesis	-4.67827	-2.2222
chr12_50102520_50104765	-1.48793	0.000688727	GPD1	Yes		chr15_49061305_49064414	-1.11393	2.81387e-06	SECISBP2L	Yes		chr9_69252441_69252932	1.72687	0.00812494	TJP2	Yes		chr9_112028412_112029134	1.96291	7.62185e-05	MIR4668	No																						11_Member	GO Biological Processes	GO:1903825	organic acid transmembrane transport	-4.68418	-2.2222
chr15_70154381_70155294	-1.92076	0.000714118	TLE3	Yes		chr12_110365647_110367552	-1.16493	3.06517e-06	ANAPC7	Yes		chr15_51770564_51772013	1.81023	0.00862689	TMOD2	Yes		chr15_85740256_85741779	1.03373	8.98295e-05	RP11-158M2.5	No																						16_Member	GO Biological Processes	GO:0045785	positive regulation of cell adhesion	-4.70303	-2.2222
chr1_224722643_224723705	-1.93223	0.000767299	CNIH3	Yes		chr16_1354984_1358490	-1.04347	3.06517e-06	GNPTG	Yes		chrX_24099584_24101245	1.7839	0.00909627	EIF2S3	No		chr11_74691559_74692350	1.74983	9.75189e-05	MIR4696	Yes																						4_Member	GO Biological Processes	GO:0048858	cell projection morphogenesis	-4.63547	-2.18767
chr22_20245788_20247211	-2.21387	0.000767299	MIR1286	Yes		chr9_91855129_91857585	-1.01664	3.22213e-06	LOC101927935	Yes		chr12_49917445_49918989	1.46951	0.00913634	RP11-70F11.11	Yes		chr2_143700408_143702044	1.36986	0.00010034	LOC101928361	Yes																						5_Member	GO Biological Processes	GO:0099175	regulation of postsynapse organization	-4.61238	-2.17269
chr6_37619014_37620785	-1.59775	0.000767299	MIR4462	Yes		chr5_116534614_116535799	-2.28011	4.26377e-06	SEMA6A	Yes		chr6_39169685_39170500	1.66285	0.00913634	KCNK5	Yes		chr10_47408909_47410928	0.999725	0.00011042	ZNF488	Yes																						4_Member	GO Biological Processes	GO:0007589	body fluid secretion	-4.5285	-2.09679
chr19_45101159_45102148	-1.40685	0.000812128	PPP1R37	Yes		chr15_66744462_66746650	-1.15895	4.51174e-06	SMAD6	Yes		chr2_28610635_28611797	1.36674	0.00947076	PLB1	Yes		chr15_42009419_42011284	0.762806	0.000121993	LOC101928388	Yes																						1_Member	GO Biological Processes	GO:0001568	blood vessel development	-4.49365	-2.06976
chr2_128291914_128293857	-1.59287	0.000830316	HS6ST1	Yes		chr15_70154381_70155294	-1.54892	5.01706e-06	TLE3	Yes		chr5_151255764_151256485	1.35994	0.00953117	GM2A	No		chr2_28610635_28611797	1.37219	0.000123323	PLB1	Yes																						1_Member	GO Biological Processes	GO:0032925	regulation of activin receptor signaling pathway	-4.47831	-2.06211
chr2_240946203_240948028	-1.16091	0.000844422	LOC728763	Yes		chr20_40810251_40811894	-1.63836	5.01706e-06	LOC101927098	No		chr11_10287801_10290647	0.780689	0.00959439	SBF2	Yes		chr6_26494862_26495925	1.85855	0.000145508	BTN1A1	Yes																						4_Member	GO Biological Processes	GO:0140962	multicellular organismal-level chemical homeostasis	-4.46217	-2.05352
chr6_43668272_43671034	-1.24722	0.000850163	MRPS18A	Yes		chr2_128307826_128308820	-1.26733	5.74681e-06	HS6ST1	Yes		chr3_52405896_52407174	1.38885	0.00962806	BAP1	Yes		chr6_157800578_157802589	1.1596	0.000151653	SNX9	No																						5_Member	GO Biological Processes	GO:1901888	regulation of cell junction assembly	-4.41315	-2.01192
chr14_103072760_103075200	-0.832606	0.000850418	CDC42BPB	Yes		chr2_9248865_9250188	-1.67857	5.89761e-06	ASAP2	Yes		chr7_73829122_73830282	0.973988	0.00978316	CLDN4	Yes		chr6_106187834_106189375	1.89425	0.000171798	PRDM1	No																						4_Member	GO Biological Processes	GO:0031175	neuron projection development	-4.39956	-2.00563
chr15_66744462_66746650	-1.21261	0.00102032	SMAD6	Yes		chr2_27281321_27282919	-1.68181	5.93807e-06	TRIM54	Yes		chr17_9203343_9206214	0.987926	0.0103224	RP11-85B7.2	Yes		chr17_75001446_75003024	0.918109	0.000173518	ICT1	Yes																						1_Member	GO Biological Processes	GO:0060390	regulation of SMAD protein signal transduction	-4.37775	-2.00403
chr11_11289697_11292391	-1.49135	0.00107583	CSNK2A3	Yes		chr6_43668272_43671034	-1.11462	5.93807e-06	MRPS18A	Yes		chr20_50193282_50195563	0.939859	0.0106428	CEBPB	Yes		chr12_1840685_1841498	1.09477	0.000182865	LRTM2	Yes																						1_Member	GO Biological Processes	GO:0001944	vasculature development	-4.36992	-2.00403
chr2_25255777_25257618	-1.99841	0.00107583	DNMT3A	Yes		chr12_50102520_50104765	-1.19205	5.9861e-06	GPD1	Yes		chr10_92265542_92267578	1.23993	0.0107289	CPEB3	Yes		chr11_62011959_62014617	0.855712	0.000215434	LOC102723745	No																						8_Member	GO Biological Processes	GO:0014823	response to activity	-4.37775	-2.00403
chr10_599476_600670	-1.91341	0.00119776	LOC101930421	Yes		chr11_112610955_112611761	-1.52467	7.02129e-06	RP11-65M17.3	Yes		chr7_130836_132556	0.708066	0.0114716	LOC102723672	Yes		chr9_128222712_128226112	1.61376	0.000230347	CIZ1	Yes																						5_Member	GO Biological Processes	GO:0051963	regulation of synapse assembly	-4.3368	-1.99775
chr1_109246122_109248310	-1.5062	0.00123429	CELSR2	Yes		chr15_66646056_66647260	-1.59391	7.02129e-06	SMAD6	No		chr17_4884930_4886674	0.912537	0.0120601	MINK1	Yes		chr20_3727474_3730702	0.891181	0.00024187	HSPA12B	No																						9_Member	GO Biological Processes	GO:0001558	regulation of cell growth	-4.3412	-1.99775
chr1_27521094_27522672	-1.13173	0.00123457	WASF2	Yes		chr7_151403977_151405561	-1.20942	7.83512e-06	WDR86-AS1	No		chr2_43157337_43161007	0.614942	0.0121449	LOC101929763	Yes		chr17_4884930_4886674	0.901589	0.000251989	MINK1	Yes																						11_Member	GO Biological Processes	GO:0015711	organic anion transport	-4.32124	-1.99775
chr10_124129106_124130792	-1.3317	0.00123457	CHST15	No		chr7_131632897_131633765	-2.02399	8.00692e-06	PODXL	Yes		chr17_14331832_14332639	1.57033	0.0122603	MGC12916	Yes		chr16_2811560_2812529	1.46306	0.000260832	LOC102724707	Yes																						13_Member	GO Biological Processes	GO:0043524	negative regulation of neuron apoptotic process	-4.3125	-1.99775
chr15_65277096_65278244	-2.47024	0.00123457	PARP16	Yes		chr8_104342573_104343306	-1.98497	8.00692e-06	DCSTAMP	Yes		chr20_57691111_57693250	0.575032	0.0125346	PMEPA1	No		chr12_8120954_8122770	1.13744	0.000273327	CLEC4A	Yes																						17_Member	GO Biological Processes	GO:0044272	sulfur compound biosynthetic process	-4.34907	-1.99775
chr7_30914369_30915932	-1.72607	0.00123457	AQP1	Yes		chr9_108034506_108036216	-1.75343	8.00692e-06	KLF4	Yes		chr5_318521_319684	1.25022	0.0128308	AHRR	Yes		chr9_69253930_69254828	1.43954	0.000286045	TJP2	No																						18_Member	GO Biological Processes	GO:0009226	nucleotide-sugar biosynthetic process	-4.33807	-1.99775
chr1_61533199_61533824	-3.22189	0.00139841	MGC34796	Yes		chr8_95200143_95200838	-2.61509	8.47482e-06	C8orf69	Yes		chr8_141334154_141334991	1.70085	0.0128308	LOC731779	Yes		chr11_66005278_66008007	0.926451	0.00029049	EIF1AD	Yes																						19_Member	GO Biological Processes	GO:0007268	chemical synaptic transmission	-4.31463	-1.99775
chr17_28398375_28398934	-2.63363	0.00145872	SLC46A1	Yes		chr2_25335973_25337039	-1.67899	9.164e-06	DNMT3A	Yes		chr11_65045520_65046786	0.840106	0.013196	SAC3D1	Yes		chr22_17385354_17386929	1.41012	0.000313676	CECR2	No																						19_Member	GO Biological Processes	GO:0098916	anterograde trans-synaptic signaling	-4.31463	-1.99775
chr3_188929404_188931534	-1.05348	0.00161139	LOC102724756	Yes		chr7_150401340_150403339	-1.08112	9.48611e-06	LOC101928806	Yes		chr17_9222955_9224037	1.45888	0.013196	RP11-85B7.2	Yes		chr19_38052212_38053194	1.11914	0.000321191	SIPA1L3	No																						2_Member	GO Biological Processes	GO:0046461	neutral lipid catabolic process	-4.21188	-1.92061
chr15_77606706_77608104	-2.94979	0.00161576	LINGO1	Yes		chr13_41919167_41920065	-2.63708	9.62355e-06	VWA8	No		chr6_39321483_39322920	1.20567	0.013196	KCNK16	Yes		chr11_33707477_33708364	1.52138	0.00032197	C11orf91	No																						2_Member	GO Biological Processes	GO:0046464	acylglycerol catabolic process	-4.21188	-1.92061
chr22_32753056_32753964	-2.98321	0.00164371	TIMP3	Yes		chr1_153629866_153630925	-1.1246	1.15714e-05	S100A13	Yes		chr3_179464139_179464963	1.35057	0.0135256	GNB4	Yes		chr22_24398149_24398839	1.7713	0.000324877	ADORA2A	No																						8_Member	GO Biological Processes	GO:0014850	response to muscle activity	-4.21188	-1.92061
chr1_23591372_23592259	-2.8741	0.00172895	ID3	Yes		chr22_16954881_16956747	-1.47766	1.1703e-05	GAB4	Yes		chr7_102001850_102003530	1.15212	0.0136207	LOC101927772	Yes		chr2_199764404_199765026	2.90229	0.000326123	FTCDNL1	No																						20_Member	GO Biological Processes	GO:0035115	embryonic forelimb morphogenesis	-4.21188	-1.92061
chr10_86411302_86413884	-1.27463	0.00239772	GRID1	Yes		chr15_68272531_68275639	-1.30243	1.34696e-05	FEM1B	Yes		chr3_52060466_52062912	0.615531	0.0136842	LINC00696	No		chr15_78079255_78080321	1.02114	0.000331291	TBC1D2B	Yes																						14_Member	GO Biological Processes	GO:0035924	cellular response to vascular endothelial growth factor stimulus	-4.18421	-1.90423
chr2_17644250_17646159	-1.16391	0.00248106	VSNL1	Yes		chr18_48018985_48020970	-1.30747	1.45249e-05	ZBTB7C	No		chr5_175675524_175676312	1.17337	0.0136842	HRH2	Yes		chr17_9222955_9224037	1.35923	0.000332561	RP11-85B7.2	Yes																						19_Member	GO Biological Processes	GO:0099537	trans-synaptic signaling	-4.18599	-1.90423
chr20_48637154_48639015	-1.51189	0.00261803	PREX1	Yes		chr15_65277096_65278244	-1.89366	1.49359e-05	PARP16	Yes		chr16_49527142_49528711	1.43455	0.0139963	LOC101927228	Yes		chr4_9924067_9925365	1.28353	0.000351469	SLC2A9	No																						8_Member	GO Biological Processes	GO:0005996	monosaccharide metabolic process	-4.16163	-1.88718
chr8_134865627_134866715	-2.06781	0.00269732	RP11-1057B8.2	Yes		chr7_91851455_91852696	-1.83673	1.49359e-05	MTERF	No		chr3_187083897_187085502	1.805	0.0143842	ST6GAL1	Yes		chr17_9203343_9206214	0.943178	0.00035823	RP11-85B7.2	Yes																						11_Member	GO Biological Processes	GO:0098660	inorganic ion transmembrane transport	-4.1186	-1.8656
chr12_110365647_110367552	-1.27933	0.00321439	ANAPC7	Yes		chr14_71122907_71124117	-2.30984	1.57559e-05	PCNX	Yes		chr3_179461837_179462498	1.2546	0.0144835	GNB4	Yes		chr17_57482204_57482746	1.81447	0.000358623	RP11-118E18.2	No																						7_Member	GO Biological Processes	GO:1902745	positive regulation of lamellipodium organization	-4.09721	-1.85963
chr9_107173433_107176285	-1.97481	0.00333421	RP11-508N12.2	Yes		chr6_166635772_166637561	-1.30018	1.86757e-05	RPS6KA2	No		chr19_45783222_45784130	1.96415	0.0148409	DMPK	Yes		chr12_49917445_49918989	1.27102	0.000378992	RP11-70F11.11	Yes																						9_Member	GO Biological Processes	GO:0010975	regulation of neuron projection development	-4.09988	-1.85963
chr7_150401340_150403339	-1.26946	0.0034466	LOC101928806	Yes		chr10_71975639_71976250	-2.47254	2.28698e-05	CHST3	Yes		chr2_143700408_143702044	1.32941	0.0148409	LOC101928361	Yes		chr1_209705735_209706730	1.34303	0.0004235	HSD11B1	No																						10_Member	GO Biological Processes	GO:0034405	response to fluid shear stress	-4.09721	-1.85963
chr2_217940980_217941863	-1.29616	0.00349564	TNS1	No		chr13_110507370_110508383	-1.8854	2.72603e-05	COL4A2-AS1	No		chr5_178349278_178351708	0.651962	0.0148806	PHYKPL	Yes		chr16_11212646_11213670	1.92547	0.000425678	SOCS1	No																						3_Member	GO Biological Processes	GO:0052548	regulation of endopeptidase activity	-4.05321	-1.83538
chr4_25433128_25435397	-1.51991	0.00360838	ANAPC4	Yes		chr2_128305016_128305859	-2.1022	2.72603e-05	HS6ST1	Yes		chr1_12144879_12145300	1.04048	0.0150296	MIR7846	No		chr17_74998337_75000064	0.75047	0.000439811	CDR2L	Yes																						9_Member	GO Biological Processes	GO:0040008	regulation of growth	-4.05932	-1.83538
chr2_25294055_25295558	-0.931587	0.00361696	DNMT3A	Yes		chr2_20204939_20207389	-1.03378	2.72603e-05	SDC1	Yes		chr11_10936764_10937903	1.44168	0.0152825	ZBED5-AS1	Yes		chr19_44986003_44988410	0.809558	0.000446795	RELB	No																						1_Member	GO Biological Processes	GO:0060840	artery development	-3.99528	-1.79168
chr9_134055106_134056914	-0.761639	0.00372359	RP11-374P20.4	No		chr9_88528895_88530741	-3.04102	2.72603e-05	NXNL2	No		chr1_203282161_203283044	0.926685	0.0155398	RP11-134P9.3	Yes		chr2_43049041_43050804	1.33269	0.000455202	LOC102723854	No																						8_Member	GO Biological Processes	GO:0006766	vitamin metabolic process	-3.96321	-1.76468
chr18_48137314_48140325	-0.990939	0.00374099	ZBTB7C	No		chr1_226697414_226699168	-1.04929	3.08772e-05	ITPKB-IT1	Yes		chr3_4758387_4760300	0.907188	0.0158795	EGOT	Yes		chr6_39169685_39170500	1.51256	0.000465677	KCNK5	Yes																						14_Member	GO Biological Processes	GO:0045639	positive regulation of myeloid cell differentiation	-3.94742	-1.75761
chr11_112610955_112611761	-1.65017	0.00430129	RP11-65M17.3	Yes		chr16_27761289_27762455	-2.38742	3.08772e-05	LOC100128079	No		chr9_120918863_120921953	0.603035	0.0161289	TRAF1	Yes		chr9_120918863_120921953	0.659526	0.000477765	TRAF1	Yes																						7_Member	GO Biological Processes	GO:0010762	regulation of fibroblast migration	-3.92675	-1.7459
chr9_91855129_91857585	-0.916973	0.00430129	LOC101927935	Yes		chr11_64669411_64671178	-0.933772	3.19273e-05	NRXN2	Yes		chr16_3650950_3653100	0.838464	0.0162474	DNASE1	Yes		chr15_45183177_45184117	1.22742	0.000480888	SHF	No																						17_Member	GO Biological Processes	GO:0006040	amino sugar metabolic process	-3.89528	-1.72199
chr17_74503117_74504652	-2.5151	0.00456954	CD300LB	Yes		chr2_64401051_64401787	-1.93619	3.19317e-05	LGALSL	Yes		chr20_857927_860171	0.998342	0.0162474	FAM110A	Yes		chr13_51935589_51937806	1.41677	0.000505707	ATP7B	Yes																						5_Member	GO Biological Processes	GO:0150052	regulation of postsynapse assembly	-3.86459	-1.71371
chr1_55333519_55335987	-1.85249	0.00472577	MIR4422	Yes		chr3_12938930_12941572	-1.30445	3.19317e-05	IQSEC1	Yes		chr3_4753314_4754786	1.05043	0.0162474	EGOT	Yes		chr22_24425929_24428133	1.1251	0.000519815	ADORA2A	No																						7_Member	GO Biological Processes	GO:1900026	positive regulation of substrate adhesion-dependent cell spreading	-3.86459	-1.71371
chr2_237979327_237981126	-1.77736	0.00477052	UBE2F	Yes		chr5_150210443_150212258	-1.1438	4.03042e-05	SLC6A7	Yes		chr1_66412283_66414497	0.81059	0.0165385	PDE4B	Yes		chr5_175675524_175676312	1.04329	0.000519815	HRH2	Yes																						11_Member	GO Biological Processes	GO:0030001	metal ion transport	-3.87125	-1.71371
chr10_103616468_103617647	-1.41445	0.00482277	SH3PXD2A	No		chr1_211339228_211340082	-1.30629	4.35111e-05	TRAF5	Yes		chr11_65968446_65970551	0.745521	0.0166283	SART1	Yes		chr6_6746867_6747493	1.18478	0.00052541	LOC101928047	No																						4_Member	GO Biological Processes	GO:0048812	neuron projection morphogenesis	-3.81568	-1.66891
chr2_120550376_120552353	-1.4493	0.00482277	LINC01101	Yes		chr7_42077121_42078219	-2.21819	4.48597e-05	GLI3	No		chr7_99004604_99007015	1.62596	0.0167155	AC004893.11	Yes		chr7_151819782_151820371	1.18524	0.000549841	PRKAG2	No																						18_Member	GO Biological Processes	GO:0009225	nucleotide-sugar metabolic process	-3.77683	-1.64138
chr2_196100008_196102127	-1.36803	0.00483969	DNAH7	Yes		chr9_129223566_129224902	-1.33183	4.73074e-05	IER5L	Yes		chr5_180799463_180800513	1.11535	0.0171024	MGAT1	Yes		chr8_100903227_100903694	1.43108	0.000549841	YWHAZ	No																						19_Member	GO Biological Processes	GO:0035249	synaptic transmission, glutamatergic	-3.7489	-1.61822
chr1_156539422_156541614	-1.492	0.00493313	LOC102724180	Yes		chr20_2133299_2134142	-2.00804	4.94482e-05	STK35	Yes		chr3_69518303_69519585	1.34549	0.0175441	FRMD4B	Yes		chr13_51999296_51999901	1.92471	0.000551593	ATP7B	No																						11_Member	GO Biological Processes	GO:0098662	inorganic cation transmembrane transport	-3.73887	-1.61392
chr10_79189068_79190443	-1.0089	0.00509896	ZMIZ1	Yes		chr9_91853879_91854669	-1.44231	4.94482e-05	LOC101927935	Yes		chr2_39216468_39217776	1.61542	0.0181363	CDKL4	Yes		chr12_24660315_24662013	1.11879	0.0005542	LINC00477	Yes																						16_Member	GO Biological Processes	GO:0022407	regulation of cell-cell adhesion	-3.73678	-1.61392
chr16_68227240_68228486	-1.49643	0.00516377	MIR6773	Yes		chr11_82868637_82870468	-1.22665	4.96952e-05	PRCP	No		chr3_194096889_194098827	0.919047	0.0181363	LOC102724877	No		chr3_179461837_179462498	1.13264	0.000620429	GNB4	Yes																						11_Member	GO Biological Processes	GO:0098657	import into cell	-3.69204	-1.57687
chr20_2985957_2987788	-1.07999	0.00520444	GNRH2	Yes		chr5_133265951_133267758	-1.94489	4.96952e-05	MIR1289-2	No		chr4_55617311_55618505	1.48855	0.0181801	NMU	No		chr10_78541565_78544239	0.822071	0.000632366	LINC00595	Yes																						2_Member	GO Biological Processes	GO:0032787	monocarboxylic acid metabolic process	-3.67556	-1.56761
chr5_150210443_150212258	-1.24098	0.00520444	SLC6A7	Yes		chr9_107173433_107176285	-1.45813	4.96952e-05	RP11-508N12.2	Yes		chr20_51411479_51413710	0.765704	0.0181903	MIR3194	No		chr9_69250624_69251657	0.948303	0.000663075	TJP2	Yes																						11_Member	GO Biological Processes	GO:0098655	monoatomic cation transmembrane transport	-3.67523	-1.56761
chr8_11447992_11449689	-1.38379	0.00520444	FAM167A	Yes		chr7_127903727_127904997	-0.926905	5.25655e-05	SND1-IT1	Yes		chr17_74998337_75000064	0.774246	0.0182304	CDR2L	Yes		chr2_43157337_43161007	0.629928	0.000686663	LOC101929763	Yes																						4_Member	GO Biological Processes	GO:0050878	regulation of body fluid levels	-3.66399	-1.5601
chr9_98822077_98823220	-1.93712	0.00531885	GALNT12	Yes		chr6_158698379_158699439	-1.67112	5.26606e-05	SYTL3	Yes		chr9_95150520_95151990	0.976973	0.0185415	FANCC	No		chr2_112847935_112849223	1.56783	0.000695108	IL1B	No																						7_Member	GO Biological Processes	GO:1902743	regulation of lamellipodium organization	-3.61802	-1.52873
chr2_27281321_27282919	-1.87044	0.00542908	TRIM54	Yes		chr11_93483108_93484240	-1.40404	5.70255e-05	SMCO4	Yes		chr10_78541565_78544239	0.753667	0.0190009	LINC00595	Yes		chr12_65934494_65935097	1.61086	0.000706649	LOC100129940	Yes																						11_Member	GO Biological Processes	GO:0015804	neutral amino acid transport	-3.59343	-1.51126
chr10_100338920_100341750	-0.931136	0.00543303	SCD	Yes		chr2_160220248_160221972	-1.52655	5.95842e-05	ITGB6	Yes		chr10_71300149_71301025	1.15443	0.0191711	SLC29A3	Yes		chr14_75369390_75370714	1.33073	0.000707245	LOC101928377	No																						14_Member	GO Biological Processes	GO:0036006	cellular response to macrophage colony-stimulating factor stimulus	-3.54569	-1.48082
chr11_36454021_36456575	-0.758179	0.00543303	PRR5L	Yes		chr10_86979698_86981015	-2.32793	6.76147e-05	LOC102723625	Yes		chr20_35502022_35503902	0.889267	0.0195126	C20orf173	Yes		chr3_4753314_4754786	0.955224	0.000714076	EGOT	Yes																						2_Member	GO Biological Processes	GO:0046503	glycerolipid catabolic process	-3.49973	-1.44133
chr2_160220248_160221972	-1.84205	0.00599742	ITGB6	Yes		chr8_134865627_134866715	-1.64936	8.40455e-05	RP11-1057B8.2	Yes		chr3_98762924_98764090	0.863471	0.0195971	ST3GAL6	Yes		chr20_50193282_50195563	0.821572	0.000726697	CEBPB	Yes																						19_Member	GO Biological Processes	GO:0006836	neurotransmitter transport	-3.49946	-1.44133
chr7_139662756_139664601	-1.05394	0.00609097	LOC101928984	Yes		chr19_46976424_46977079	-1.56997	8.82374e-05	NPAS1	Yes		chr11_66005278_66008007	1.03748	0.0197814	EIF1AD	Yes		chr4_77176819_77178102	1.02752	0.000726697	CCNG2	Yes																						12_Member	GO Biological Processes	GO:0071456	cellular response to hypoxia	-3.47606	-1.42125
chr16_57050060_57051407	-2.08621	0.00628397	NLRC5	Yes		chr1_110607742_110610618	-1.32895	8.97828e-05	KCNA2	Yes		chr7_1916364_1920825	0.514967	0.0201349	MIR4655	Yes		chr5_318521_319684	1.14419	0.000726697	AHRR	Yes																						12_Member	GO Biological Processes	GO:0036294	cellular response to decreased oxygen levels	-3.39686	-1.35189
chr19_46976424_46977079	-1.9672	0.00628397	NPAS1	Yes		chr17_19248392_19249858	-1.80167	8.98295e-05	EPN2	No		chr19_33260464_33262357	0.533078	0.0207226	SLC7A10	No		chr8_54224550_54225025	2.22963	0.000727642	MRPL15	No																						3_Member	GO Biological Processes	GO:0044092	negative regulation of molecular function	-3.34213	-1.30994
chr22_20136377_20138809	-0.83444	0.00628397	ZDHHC8	Yes		chr22_20146763_20147493	-2.27383	8.98295e-05	LOC388849	No		chr8_11860036_11861446	0.890342	0.022118	CTSB	Yes		chr7_29110967_29111343	1.56625	0.000787208	LOC101928168	No																						14_Member	GO Biological Processes	GO:0002521	leukocyte differentiation	-3.33829	-1.30923
chr22_20143994_20145647	-2.85149	0.00628397	LOC388849	Yes		chr11_11289697_11292391	-1.19888	9.03939e-05	CSNK2A3	Yes		chr10_71378465_71379220	1.08019	0.0226006	CDH23	No		chr18_36149688_36150618	1.48758	0.000802959	ELP2	No																						1_Member	GO Biological Processes	GO:0045667	regulation of osteoblast differentiation	-3.32158	-1.30179
chr4_139763655_139765367	-1.50555	0.00636103	MGST2	Yes		chr15_76065359_76066419	-1.46457	9.09409e-05	C15orf27	Yes		chr17_36088527_36090534	0.934833	0.0226006	CCL3	Yes		chr17_31566220_31566834	1.63699	0.000818633	MIR193A	No
chr10_77602676_77604300	-1.56122	0.00668874	KCNMA1	Yes		chr9_120729615_120731838	-1.25678	9.09409e-05	MEGF9	No		chr14_91227965_91230184	0.586646	0.0226582	GPR68	Yes		chr2_29720749_29722194	1.39824	0.000901964	ALK	No
chr7_151727009_151728452	-1.97061	0.00668874	PRKAG2	Yes		chr2_95316229_95317797	-1.234	9.26246e-05	KCNIP3	Yes		chr2_105390089_105391046	1.51149	0.0231006	FHL2	Yes		chr20_857927_860171	0.846858	0.000924172	FAM110A	Yes
chr7_1816350_1818647	-1.0451	0.00671028	LOC100128374	Yes		chr15_84839690_84841437	-1.80511	9.45316e-05	ALPK3	Yes		chr5_353231_356078	0.949778	0.0233341	AHRR	Yes		chr2_179176964_179178554	1.5662	0.000926382	SESTD1	Yes
chr19_33514343_33515879	-2.30518	0.00689043	PEPD	Yes		chr9_75993320_75994237	-2.38623	9.48446e-05	PCSK5	No		chr3_187760328_187760961	1.2732	0.0236983	BCL6	No		chr2_24068812_24070164	1.11832	0.000978512	SF3B14	No
chr2_20594554_20597271	-0.812662	0.00689043	HS1BP3-IT1	Yes		chr6_125197592_125198672	-1.44369	0.000109808	LOC100126584	Yes		chr2_74856808_74858951	0.67653	0.0239342	HK2	Yes		chr2_16714509_16718331	0.633276	0.00100425	FAM49A	Yes
chr14_94027814_94029465	-1.89542	0.00699998	OTUB2	No		chr22_20271043_20272634	-1.36378	0.00011042	RTN4R	Yes		chr8_124707921_124708595	1.20316	0.0239769	MTSS1	No		chr2_239226738_239228477	0.785153	0.0010548	MGC16025	No
chr13_111177026_111178654	-1.475	0.00712965	ARHGEF7	Yes		chr15_63015032_63016718	-1.73905	0.00011128	TPM1	No		chr9_94799599_94800254	1.64847	0.0240519	MIR2278	No		chr22_40668034_40670262	1.08442	0.00106585	LOC102723646	Yes
chr4_168868188_168869849	-1.75419	0.00719479	LOC102723331	Yes		chr12_48765305_48767157	-1.06934	0.000120876	MIR4701	No		chr20_19685955_19686730	1.46545	0.0242985	RIN2	Yes		chr6_166823875_166825330	1.04268	0.00107736	RPS6KA2	No
chr8_142753909_142756016	-1.02143	0.00734338	LYPD2	Yes		chr17_57096411_57097030	-1.62709	0.000122911	AKAP1	Yes		chr17_75001446_75003024	0.906793	0.0246432	ICT1	Yes		chr8_141386975_141388590	1.03734	0.00120335	PTP4A3	No
chr4_56649504_56650527	-1.71036	0.00742957	LOC101928815	Yes		chr1_46000268_46001698	-1.97554	0.000138207	MAST2	Yes		chr16_67016050_67017124	1.37295	0.0246446	CBFB	Yes		chr17_42282949_42285000	0.745967	0.00124728	STAT5A	Yes
chr11_19727074_19728773	-2.44651	0.00746754	LOC100126784	Yes		chr1_110506201_110507060	-1.27412	0.000143464	KCNA10	Yes		chr16_84087562_84089190	0.900724	0.0247951	LOC729887	Yes		chr21_36428803_36431460	0.812576	0.00126616	CLDN14	No
chr11_64669411_64671178	-0.936904	0.00760019	NRXN2	Yes		chr22_20143994_20145647	-2.05322	0.000143464	LOC388849	Yes		chr2_217553508_217554546	1.1094	0.0250977	DIRC3	No		chr12_50040578_50044646	0.79194	0.00128224	RACGAP1	No
chr15_66750967_66752306	-1.75916	0.00760019	SMAD6	Yes		chr8_138595811_138597783	-2.417	0.000145508	LOC102724215	No		chr17_57287261_57289350	1.15665	0.0252998	MSI2	Yes		chr7_73829122_73830282	0.861232	0.00134517	CLDN4	Yes
chr2_109265723_109267953	-1.02205	0.00760019	LOC102724819	Yes		chr6_29762902_29765092	-1.37002	0.000146305	IFITM4P	Yes		chr8_140588868_140589967	0.91636	0.0253077	AGO2	Yes		chr15_85748944_85753012	0.653063	0.00134546	RP11-158M2.5	Yes
chr22_20212731_20213567	-2.23963	0.00760019	LINC00896	Yes		chr13_110486131_110487279	-1.87581	0.000157231	COL4A2-AS1	Yes		chr12_8129608_8130226	1.92681	0.0255661	POU5F1P3	Yes		chr19_51252708_51254046	1.21614	0.00141146	SIGLECL1	No
chr5_170095318_170096885	-1.62581	0.00760019	FOXI1	Yes		chr10_71974160_71975493	-1.66697	0.00016245	CHST3	Yes		chr17_83125018_83126783	0.782223	0.0255661	LOC102723913	Yes		chr14_91197108_91199134	0.719262	0.00142734	GPR68	No
chr1_54248128_54249381	-1.35623	0.00767329	SSBP3-AS1	Yes		chr2_20617140_20619754	-0.80562	0.000163467	HS1BP3-IT1	No		chr9_126429831_126431982	0.842053	0.0255661	NRON	Yes		chr5_178349278_178351708	0.676649	0.00143762	PHYKPL	Yes
chr4_6277944_6279759	-0.947645	0.00767329	WFS1	Yes		chr15_66750967_66752306	-1.42543	0.00017273	SMAD6	Yes		chr4_77176819_77178102	1.06376	0.0256962	CCNG2	Yes		chr17_79023224_79025435	1.86277	0.00145011	C1QTNF1	No
chr20_35317502_35318910	-1.57735	0.0076978	FAM83C	Yes		chr14_93092570_93095146	-0.738554	0.000179706	ITPK1	Yes		chr1_160375071_160376094	1.07846	0.0263939	NHLH1	Yes		chr10_92265542_92267578	1.03133	0.00146868	CPEB3	Yes
chr11_68041515_68043733	-1.09719	0.00784318	TCIRG1	No		chr1_19053937_19055280	-1.59885	0.000182865	IFFO2	Yes		chr19_7763226_7764061	1.41949	0.0263939	CLEC4M	No		chr5_335138_336250	1.50594	0.00150548	AHRR	No
chr14_81285314_81287581	-1.87157	0.00794028	STON2	Yes		chr5_133697337_133698385	-3.00675	0.000186447	FSTL4	No		chrX_150352012_150353279	1.36501	0.0263939	MAMLD1	Yes		chr15_85741838_85743750	0.907117	0.00156895	RP11-158M2.5	No
chr2_25296747_25297545	-1.28207	0.00799371	DNMT3A	Yes		chr4_6749054_6750876	-0.921035	0.000202587	KIAA0232	Yes		chr1_66167842_66169460	1.56548	0.026937	RP11-397C12.1	No		chr18_36184648_36186234	0.909076	0.00157491	LOC101927809	Yes
chr12_123492401_123495236	-1.90014	0.00802417	RILPL1	Yes		chr3_108001199_108002079	-1.40131	0.000209491	CD47	Yes		chr6_33266572_33268820	0.863076	0.026937	VPS52	Yes		chr9_112848156_112850581	0.666918	0.00157502	SLC46A2	No
chr1_156698782_156699908	-1.69784	0.0080686	CRABP2	Yes		chr16_57050060_57051407	-1.49912	0.000211046	NLRC5	Yes		chr1_35682583_35685135	1.12583	0.0269468	C1orf216	Yes		chr20_60237581_60239586	1.27665	0.00162358	MIR646	No
chr6_105364059_105365975	-1.56297	0.0080686	PREP	Yes		chr5_116536516_116537509	-2.20758	0.000213856	SEMA6A	No		chr3_183231108_183232435	1.63755	0.0269468	B3GNT5	Yes		chr5_150487556_150491231	0.649114	0.0016807	NDST1	Yes
chr11_3147322_3149362	-1.40509	0.00812494	OSBPL5	No		chr11_120545870_120547441	-1.45388	0.000214831	GRIK4	No		chr5_150487556_150491231	0.641237	0.0269468	NDST1	Yes		chr8_26627683_26630646	0.674278	0.00179404	DPYSL2	No
chr17_2798980_2799884	-1.71168	0.00812494	RAP1GAP2	Yes		chr11_8342141_8342712	-3.02178	0.000215434	LMO1	No		chr22_17100422_17102417	0.582057	0.0276531	IL17RA	Yes		chr1_15694318_15695029	1.25829	0.00179653	PLEKHM2	No
chr5_151671823_151673205	-1.0263	0.00812494	CTB-113P19.1	No		chr2_21253367_21254001	-2.36262	0.000215434	TDRD15	No		chr1_224494966_224496657	0.735586	0.0277559	CNIH3	No		chr3_156316000_156316910	2.61345	0.00179653	KCNAB1	No
chr6_158020473_158022501	-1.17267	0.00870342	SYNJ2	Yes		chr10_100362416_100363675	-1.35526	0.000221839	LINC00263	Yes		chr3_32135798_32138798	0.631617	0.0277559	GPD1L	Yes		chr12_1819305_1822204	0.699048	0.00180772	LRTM2	No
chr5_172583796_172585238	-2.43314	0.0087798	NEURL1B	No		chr2_120550376_120552353	-1.10388	0.000222089	LINC01101	Yes		chr6_46052050_46053931	1.32616	0.0284029	CLIC5	Yes		chr14_101961435_101962952	1.03401	0.00180998	DYNC1H1	No
chr14_104735367_104736804	-1.57058	0.00910665	ADSSL1	Yes		chr17_49450652_49452227	-1.73571	0.000227732	RP11-1079K10.5	No		chr6_6682009_6682822	1.07179	0.0287397	LOC101928004	No		chr17_14331832_14332639	1.32064	0.0018264	MGC12916	Yes
chr22_45202126_45204369	-1.83812	0.00913634	MIR1249	No		chr20_38581197_38582360	-2.51914	0.000244598	ADIG	No		chr20_63698524_63699882	0.878139	0.0289017	TNFRSF6B	Yes		chr16_3650950_3653100	0.80352	0.00186949	DNASE1	Yes
chr1_11311850_11313014	-2.9767	0.00939774	UBIAD1	Yes		chr3_8648462_8649757	-1.43758	0.000246457	SSUH2	Yes		chr10_69056016_69058275	0.693311	0.0295334	SRGN	Yes		chr22_24443960_24445006	1.55523	0.00187736	ADORA2A	No
chr1_225459754_225461424	-1.11661	0.00939774	LBR	Yes		chr15_99708024_99709200	-1.56586	0.000251989	LYSMD4	No		chr16_56772608_56773353	1.44092	0.0297764	NUP93	No		chr5_172086428_172087124	1.46833	0.00188815	FBXW11	No
chr20_33531148_33533312	-1.61053	0.00953117	CBFA2T2	Yes		chr2_17648314_17650544	-0.858725	0.000251989	SMC6	Yes		chr1_247443778_247444678	1.5867	0.0297982	OR2B11	Yes		chr5_83526896_83528751	1.00771	0.00191113	VCAN	No
chr6_7218503_7220155	-1.53137	0.00954114	RREB1	Yes		chr14_39006393_39007112	-2.67514	0.00025899	LOC102723516	No		chr17_27631353_27632157	1.44302	0.0298002	LGALS9	Yes		chr1_25687138_25687480	1.7033	0.0019251	MAN1C1	No
chr1_110506201_110507060	-1.49046	0.00959439	KCNA10	Yes		chr3_122889738_122890467	-2.39489	0.00025899	LOC100129550	No		chr22_39274092_39274636	1.31968	0.0299381	PDGFB	Yes		chr22_17379495_17380899	1.23255	0.00194573	CECR2	No
chr11_77151697_77153064	-1.15309	0.00959439	MYO7A	Yes		chr14_38878570_38879774	-1.16981	0.000263116	LINC00639	No		chr19_39297797_39298599	1.26341	0.0307684	IFNL1	Yes		chr9_134914749_134916563	0.787667	0.00194573	FCN1	No
chr2_71603580_71606116	-0.768127	0.00970497	DYSF	Yes		chr3_122937256_122939914	-0.854495	0.000265053	SEMA5B	No		chr11_74691559_74692350	1.65508	0.0308493	MIR4696	Yes		chr4_74117211_74118779	2.13981	0.00206971	MTHFD2L	No
chr19_44892592_44894250	-1.70534	0.00996673	TOMM40	No		chr1_11311850_11313014	-2.27361	0.000281795	UBIAD1	Yes		chr8_2232025_2233860	1.52713	0.0308493	MIR7160	No		chr11_123427430_123429775	0.711475	0.00210781	GRAMD1B	No
chr1_156673237_156676538	-1.15468	0.0102643	NES	Yes		chr1_32861475_32862968	-2.06709	0.000285661	FNDC5	Yes		chr2_225013261_225014017	1.03647	0.0310844	MIR4439	Yes		chr11_65045520_65046786	0.785588	0.00210898	SAC3D1	Yes
chr12_93242726_93244884	-1.20218	0.0102643	LOC102724933	Yes		chr5_142981808_142983181	-1.07145	0.000286851	ARHGAP26-AS1	Yes		chr7_135681069_135683053	0.838917	0.0311545	C7orf73	Yes		chr18_58201793_58202960	1.21707	0.00211379	NEDD4L	No
chr17_64202165_64203281	-1.98418	0.0103224	TEX2	Yes		chr4_25433128_25435397	-1.11109	0.000292492	ANAPC4	Yes		chr7_151822362_151822824	1.50879	0.0320151	PRKAG2	Yes		chr17_77590963_77592277	1.36595	0.00213472	LOC102723805	No
chr11_72326447_72327998	-1.08653	0.0103754	PHOX2A	No		chr22_32753056_32753964	-1.86314	0.000301443	TIMP3	Yes		chr1_172476618_172477618	1.56419	0.0321547	C1orf105	Yes		chr22_24432186_24433036	1.13618	0.00213472	ADORA2A	No
chr22_20268949_20271019	-1.39506	0.0104192	RTN4R	Yes		chr22_18966827_18968350	-1.99069	0.000319163	DGCR5	No		chr17_27544930_27547283	0.653281	0.0321547	KSR1	Yes		chr6_143514824_143516780	0.737044	0.00213904	FUCA2	No
chr9_127971698_127972894	-1.09675	0.0104596	FAM102A	Yes		chr2_215431755_215433066	-3.78165	0.000324877	FN1	No		chr4_10020726_10024507	0.601912	0.0321547	SLC2A9	No		chr9_136688060_136689572	1.14173	0.00213904	AGPAT2	No
chr16_88232612_88233584	-2.17287	0.010598	LOC101928880	Yes		chr2_85389268_85390876	-1.64548	0.000331291	CAPG	No		chr1_17696086_17697923	1.01304	0.0322517	ACTL8	No		chr17_9227264_9229347	0.903114	0.00216384	RP11-85B7.2	Yes
chr6_2947159_2948287	-1.58605	0.0106428	SERPINB6	Yes		chr20_35317502_35318910	-1.26575	0.000331291	FAM83C	Yes		chr6_190004_193314	0.745017	0.03229	RP3-416J7.4	Yes		chr11_86459800_86462083	0.731992	0.0021833	CCDC81	No
chr15_63220896_63222209	-1.21403	0.0108435	RAB8B	No		chr6_169794588_169795326	-3.09359	0.000331291	LINC00242	No		chr3_39176267_39177258	1.25468	0.0325351	XIRP1	Yes		chr3_179464139_179464963	1.12448	0.00218385	GNB4	Yes
chr10_71975639_71976250	-2.73134	0.0112599	CHST3	Yes		chr2_215882627_215884056	-1.99195	0.000332977	LINC00607	No		chr8_124594353_124597047	0.784147	0.0326311	NDUFB9	Yes		chr6_39339837_39342433	0.780576	0.00222843	KCNK16	Yes
chr11_8010231_8012139	-1.6342	0.0112696	TUB	Yes		chr3_188929404_188931534	-0.798966	0.000342885	LOC102724756	Yes		chr3_98553634_98554255	1.67588	0.0331959	GPR15	Yes		chr5_55530671_55531395	2.16694	0.00223824	RNF138P1	No
chr10_71974160_71975493	-1.97032	0.0114258	CHST3	Yes		chr16_88232612_88233584	-1.76175	0.000349948	LOC101928880	Yes		chr22_40668034_40670262	1.1702	0.0341226	LOC102723646	Yes		chr16_4091421_4092713	1.41096	0.0022728	ADCY9	No
chr6_158698379_158699439	-2.00786	0.0114716	SYTL3	Yes		chr8_138641557_138642297	-1.76962	0.000351822	LOC102724215	No		chr5_176899258_176900917	0.752619	0.0342931	HK3	Yes		chr5_178566800_178567570	1.51059	0.00234391	COL23A1	No
chr2_217903816_217906084	-0.852871	0.0115531	MIR6809	Yes		chr18_44707588_44708381	-1.5002	0.000356947	SETBP1	Yes		chr19_4076865_4077914	0.82112	0.0345205	ZBTB7A	Yes		chr3_32135798_32138798	0.625483	0.0024269	GPD1L	Yes
chr5_173624646_173626455	-1.96001	0.0121449	BOD1	No		chr12_7133709_7135205	-1.07662	0.000358754	CLSTN3	Yes		chr10_70479778_70482822	0.607381	0.034833	PALD1	No		chr4_10032396_10034426	0.926175	0.00243868	SLC2A9	No
chr1_19053937_19055280	-1.90927	0.0122603	IFFO2	Yes		chr20_31536368_31538255	-1.04677	0.000364851	PSIMCT-1	Yes		chr10_7038197_7039532	1.29808	0.0361793	SFMBT2	No		chr1_203282161_203283044	0.851049	0.00244423	RP11-134P9.3	Yes
chr15_40053780_40056170	-0.673954	0.0122603	SRP14-AS1	No		chr2_109242001_109243288	-1.37085	0.000366229	LOC102724819	No		chr14_90610025_90610877	0.833333	0.0361793	LOC102724444	Yes		chr1_12145948_12146694	0.824207	0.00249032	MIR7846	No
chr17_49859675_49861259	-1.36817	0.0122603	TAC4	Yes		chr1_225459754_225461424	-0.92749	0.000368238	LBR	Yes		chr17_57462076_57463811	0.746146	0.0365985	RP11-118E18.2	Yes		chr4_184312530_184314748	0.644256	0.00263349	LOC391722	No
chr8_95200143_95200838	-2.62787	0.0122939	C8orf69	Yes		chr14_68561257_68562010	-1.47797	0.000372957	LOC102723923	No		chr7_148306776_148307853	1.18523	0.0366133	C7orf33	No		chr17_27460764_27462633	0.809025	0.00268484	KSR1	No
chr12_2382590_2384230	-1.47937	0.0126961	CACNA1C	Yes		chr7_1816350_1818647	-0.906893	0.00037894	LOC100128374	Yes		chr3_129615848_129617251	0.675554	0.0373252	PLXND1	Yes		chr6_139343090_139345007	0.709003	0.00268484	TXLNB	No
chr13_110486131_110487279	-2.25427	0.0128308	COL4A2-AS1	Yes		chr1_224677577_224678667	-2.56899	0.000388098	CNIH3	No		chr15_100940755_100942166	0.699834	0.0378441	LRRK1	No		chr2_74863529_74865865	0.620881	0.0027844	HK2	Yes
chr20_36102857_36104916	-1.16572	0.0128308	EPB41L1	Yes		chr7_151682701_151684490	-1.04213	0.000393293	PRKAG2	No		chr13_95057297_95058381	1.78398	0.0379304	ABCC4	No		chr1_33009806_33012090	0.979454	0.00279445	AK2	No
chr4_6749054_6750876	-1.03485	0.0128308	KIAA0232	Yes		chr11_128290582_128292382	-1.26769	0.000394906	ETS1	No		chr1_9894128_9894952	0.989867	0.0380924	CTNNBIP1	Yes		chr22_39274092_39274636	1.15578	0.00280815	PDGFB	Yes
chr3_50394443_50396095	-1.72975	0.0130343	LOC101928965	No		chr22_32744865_32745626	-2.83833	0.000405458	TIMP3	No		chr9_87515867_87517303	0.643042	0.0380924	DAPK1	Yes		chr17_31567796_31568771	1.11414	0.00285216	MIR4725	No
chr2_222811940_222814208	-1.22604	0.013196	ACSL3	Yes		chr7_6178468_6179038	-2.57574	0.000410262	USP42	No		chr2_179176964_179178554	1.62984	0.0385665	SESTD1	Yes		chr11_10287801_10290647	0.709053	0.00298423	SBF2	Yes
chr2_74746680_74748389	-2.01427	0.013196	LOC102724482	Yes		chr15_66820415_66821373	-2.54622	0.000418245	SMAD6	No		chr4_7742883_7744718	0.979675	0.0387685	AFAP1-AS1	No		chr22_24160216_24161868	0.738522	0.00302856	SUSD2	No
chr1_206723594_206724457	-1.8541	0.0133672	MAPKAPK2	No		chr6_37619014_37620785	-1.09368	0.000419985	MIR4462	Yes		chr20_57679973_57682072	0.662992	0.0390533	PMEPA1	Yes		chr11_10936764_10937903	1.11645	0.00314025	ZBED5-AS1	Yes
chr5_137563596_137567029	-0.941994	0.0139468	SPOCK1	Yes		chr2_21231914_21233428	-1.32112	0.000438623	TDRD15	Yes		chr20_32076184_32076464	1.71708	0.0398188	HCK	No		chr20_46112940_46113971	0.866619	0.00314025	CD40	No
chr15_72202937_72203672	-2.1903	0.0139963	GRAMD2	Yes		chr22_49779689_49781149	-1.55625	0.000446795	LOC90834	No		chr19_54630345_54633753	0.667349	0.0402002	LILRB1	Yes		chr17_14330198_14331037	1.01739	0.00317112	MGC12916	Yes
chr2_64401051_64401787	-2.06759	0.0141562	LGALSL	Yes		chr1_38029299_38031830	-0.966748	0.00044935	POU3F1	Yes		chr3_53743698_53744903	0.859985	0.0406115	LOC101929138	No		chr17_69239596_69241253	1.53164	0.00323133	ABCA10	No
chr18_48775887_48777834	-0.739735	0.0149384	MIR4743	No		chr5_179955710_179957385	-1.05629	0.000452327	TBC1D9B	Yes		chr1_234926864_234928153	0.719549	0.0411425	LOC731656	No		chr6_33266572_33268820	0.791275	0.00325777	VPS52	Yes
chr21_45131174_45131918	-1.61915	0.0150296	ADARB1	Yes		chr9_35267100_35268312	-1.47295	0.000452427	LOC102724286	Yes		chr6_39339837_39342433	0.767883	0.0412049	KCNK16	Yes		chr5_172081927_172082433	1.68104	0.00333189	FBXW11	No
chr9_35267100_35268312	-1.82764	0.0151408	LOC102724286	Yes		chr2_20187931_20188931	-1.24279	0.000455202	SDC1	Yes		chr5_151257031_151259513	0.730887	0.0413294	GM2A	No		chr17_79026613_79027039	2.76041	0.00336102	C1QTNF1-AS1	No
chr17_50904482_50905405	-2.82627	0.0160817	TOB1	Yes		chr9_98822077_98823220	-1.34454	0.000465677	GALNT12	Yes		chr3_138125570_138126310	1.44992	0.0417261	A4GNT	No		chr19_44755067_44757251	0.698537	0.00338823	MIR8085	No
chr15_72201103_72202307	-2.31623	0.0161977	GRAMD2	No		chr6_2947159_2948287	-1.29072	0.000469822	SERPINB6	Yes		chr2_230680697_230681001	1.6976	0.0418383	AC098823.3	No		chr20_35502022_35503902	0.826691	0.00343782	C20orf173	Yes
chr17_17021043_17022726	-1.08575	0.0161977	MPRIP	Yes		chr17_49859675_49861259	-1.10096	0.000474447	TAC4	Yes		chr11_124749843_124753798	0.583414	0.0422784	VSIG2	No		chr2_96359284_96360011	1.444	0.00349362	NCAPH	No
chr20_914584_916543	-1.25147	0.0162474	ANGPT4	Yes		chr8_25033222_25034369	-1.60366	0.000474447	NEFL	No		chr17_9227264_9229347	1.04881	0.0423195	RP11-85B7.2	Yes		chr15_57273077_57274126	1.16307	0.00349372	LINC00926	No
chr22_38286486_38287644	-1.52071	0.0162474	TMEM184B	Yes		chr1_54248128_54249381	-1.02727	0.000479449	SSBP3-AS1	Yes		chr20_32071282_32072332	1.00151	0.0424071	HCK	Yes		chr10_79335415_79337032	1.27639	0.00359033	PPIF	No
chr17_39208225_39210776	-1.16219	0.0162641	RPL19	No		chr3_16059148_16061406	-1.35799	0.000487908	LOC101927725	No		chr5_81420037_81421471	0.974991	0.0424071	ACOT12	Yes		chr20_47719383_47721459	0.710831	0.00359252	SULF2	No
chr1_31619007_31620077	-1.27652	0.0166283	HCRTR1	Yes		chr7_42074211_42074829	-3.33006	0.000489295	GLI3	No		chr1_39895706_39897225	0.673358	0.0427037	MYCL	No		chr22_24189631_24192141	0.738067	0.0036935	SUSD2	No
chr5_142981808_142983181	-1.19159	0.0167656	ARHGAP26-AS1	Yes		chr1_61533199_61533824	-1.76319	0.000501723	MGC34796	Yes		chr6_52561785_52563100	1.08014	0.0427037	TRAM2	No		chr3_53722664_53723636	1.31193	0.00374866	LOC101929138	No
chr2_25291085_25291597	-1.64566	0.0168209	DNMT3A	Yes		chr20_24784414_24787063	-0.791011	0.000512996	CST7	Yes		chr7_28732591_28733996	1.09926	0.0427037	CREB5	No		chr9_136395883_136397267	1.22504	0.00376572	SNAPC4	No
chr8_25344849_25346050	-2.1994	0.0169013	MIR6876	No		chr3_71708397_71710495	-1.38345	0.00051995	EIF4E3	Yes		chr7_101990710_101992530	1.00001	0.0427607	LOC101927772	Yes		chr21_43727021_43728634	0.764801	0.00379229	PDXK	No
chr10_71354495_71355220	-1.41515	0.0170858	SLC29A3	No		chr15_77606706_77608104	-1.96684	0.000526175	LINGO1	Yes		chr7_37674137_37675039	1.04752	0.042959	GPR141	No		chr1_110637474_110638174	0.937285	0.00394463	KCNA2	No
chr11_130549714_130550584	-2.22619	0.0174922	ADAMTS15	No		chr18_48829563_48830149	-1.18927	0.000530572	SMAD7	Yes		chr20_37363365_37365167	0.869549	0.0434071	SRC	Yes		chr12_55834643_55836090	1.00844	0.00394463	DNAJC14	Yes
chr16_29127494_29128284	-1.26748	0.0177571	LOC101928215	Yes		chr10_71817949_71819582	-1.09084	0.000537729	CDH23	Yes		chr8_141323279_141324897	0.723323	0.0434071	LOC731779	Yes		chr16_66978681_66979932	0.844839	0.00395447	CES4A	No
chr11_93481069_93482664	-1.11681	0.0181008	SMCO4	Yes		chr2_128270501_128271353	-1.84646	0.000537729	LOC102723551	No		chr3_36481241_36483501	0.646304	0.0445989	STAC	No		chr12_121520337_121521984	0.868041	0.004038	KDM2B	No
chr9_94940825_94941783	-1.72628	0.0182304	RP11-54O15.3	Yes		chr9_33011766_33012931	-2.21969	0.000548645	APTX	No		chr1_111199181_111200930	0.669637	0.0450412	DENND2D	Yes		chr3_4758387_4760300	0.737172	0.00403803	EGOT	Yes
chr10_96656269_96659053	-0.946291	0.0184187	PIK3AP1	No		chr1_23591372_23592259	-1.6474	0.000549841	ID3	Yes		chr2_16748638_16750010	1.09654	0.045141	FAM49A	No		chr14_90620096_90621343	0.785002	0.0040531	LOC102724444	No
chr2_7428864_7431300	-0.894165	0.0184187	LOC100506274	No		chr11_73333447_73335268	-1.1787	0.000549841	ARHGEF17	Yes		chr3_32128834_32130733	0.551961	0.045141	GPD1L	No		chr3_98762924_98764090	0.74493	0.00407382	ST3GAL6	Yes
chr1_180269750_180270451	-1.51363	0.0184377	RP5-1180C10.2	Yes		chr15_75660113_75661627	-0.937668	0.000549841	SNX33	No		chr3_99843437_99844471	1.57528	0.0463765	LOC102724841	Yes		chr22_43000832_43002104	0.747539	0.00409187	PACSIN2	No
chr10_71325859_71326667	-2.63582	0.0185415	SLC29A3	Yes		chr2_65396267_65397741	-1.204	0.000549841	SPRED2	Yes		chr6_78831063_78832503	1.34448	0.0464481	IRAK1BP1	No		chr11_65377934_65379997	0.644091	0.00413429	SLC25A45	No
chr22_30319530_30320342	-1.13769	0.0187113	TBC1D10A	Yes		chr3_195876884_195879026	-0.782079	0.000549841	MIR6829	No		chr9_94811603_94813752	1.09659	0.047064	MIR2278	Yes		chr1_160620797_160622545	0.757183	0.00414318	SLAMF1	No
chr16_23500095_23500711	-1.72401	0.0189378	GGA2	Yes		chr8_142753909_142756016	-0.986131	0.000549841	LYPD2	Yes		chr11_72717762_72721078	0.551032	0.0481043	ARAP1	Yes		chr21_25712817_25713397	2.24581	0.00418521	ATP5J	No
chr10_100362416_100363675	-1.48302	0.0190009	LINC00263	Yes		chr1_208047284_208049470	-0.950418	0.000551593	CD34	No		chr16_2811560_2812529	1.37599	0.0483814	LOC102724707	Yes		chr7_4850556_4852828	0.869909	0.00434645	PAPOLB	No
chr18_44770991_44772682	-1.37861	0.0190009	SETBP1	Yes		chr2_25291085_25291597	-1.34551	0.000551593	DNMT3A	Yes		chr17_45427672_45428462	0.991078	0.0489947	ARHGAP27	No		chr22_42534300_42535126	1.59607	0.00443557	RRP7A	No
chr20_24784414_24787063	-0.821529	0.0190009	CST7	Yes		chr3_134066998_134068779	-1.35663	0.000551593	LOC100507210	No		chr12_65934494_65935097	1.57699	0.0491305	LOC100129940	Yes		chr14_91178950_91179516	2.24011	0.00444599	SNORA11B	No
chr3_108001199_108002079	-1.56707	0.0190009	CD47	Yes		chr8_138647764_138648689	-1.97831	0.0005542	LOC102724215	Yes		chr15_78079255_78080321	0.970764	0.049251	TBC1D2B	Yes		chr2_105390089_105391046	1.29038	0.00447839	FHL2	Yes
chr7_131632897_131633765	-1.91628	0.0190538	PODXL	Yes		chr22_20136377_20138809	-0.743153	0.000580144	ZDHHC8	Yes		chr2_60498007_60500446	0.674399	0.049251	LOC102724155	No		chr11_73147488_73148830	0.696232	0.00449108	FCHSD2	No
chr1_30840535_30841654	-1.88102	0.019172	LOC400748	Yes		chr8_142029665_142031723	-1.23631	0.000589045	MIR4472-1	No		chr12_55834643_55836090	1.09433	0.0493879	DNAJC14	Yes		chr20_19685955_19686730	1.26055	0.00449305	RIN2	Yes
chr11_64196267_64196816	-2.02895	0.0194499	FERMT3	No		chr17_50904482_50905405	-2.07025	0.000589869	TOB1	Yes		chr22_17257179_17259216	0.747499	0.049507	CECR3	Yes		chr20_57678252_57678787	1.11413	0.00450337	PMEPA1	No
chr1_205668487_205670318	-0.765399	0.0195126	SLC45A3	Yes		chr9_99368139_99369699	-0.936548	0.000590784	NAMA	Yes								chr11_61337854_61338510	1.18488	0.00460983	DAK	No
chr20_51354375_51355323	-1.97391	0.0195126	MIR3194	Yes		chr8_41152864_41154386	-1.67653	0.000604777	MIR548AO	No								chr11_61341376_61342142	1.24623	0.00460983	DAK	No
chr10_77592698_77594560	-1.41121	0.0197814	KCNMA1	Yes		chr6_158020473_158022501	-0.972751	0.000619177	SYNJ2	Yes								chr1_28110833_28111467	1.18468	0.00462427	EYA3	No
chr2_20204939_20207389	-0.978788	0.0197814	SDC1	Yes		chr11_69008142_69009491	-1.22023	0.000622283	RP11-554A11.6	No								chr1_5574407_5575402	2.04008	0.00468287	MIR4417	No
chr1_116490314_116491949	-1.23635	0.0200589	RP4-655J12.4	Yes		chr11_11344271_11346201	-1.10421	0.000707245	CSNK2A3	No								chr7_106855065_106855883	1.30655	0.00468287	PIK3CG	No
chr1_19057103_19057975	-1.19911	0.0200589	IFFO2	Yes		chr3_124260227_124261016	-1.80298	0.000707245	MIR6083	No								chr1_11667130_11667684	1.3957	0.00472529	FBXO6	No
chr10_71496986_71498288	-2.34258	0.0200589	LOC102723377	Yes		chr1_2270713_2272531	-0.989391	0.000726697	SKI	No								chr16_19487482_19489228	0.8162	0.00474882	TMC5	No
chr3_12938930_12941572	-1.34475	0.0200589	IQSEC1	Yes		chr12_29210714_29211087	-2.30283	0.000727642	FAR2	No								chr1_39832251_39835420	0.661936	0.00479255	TRIT1	No
chr4_14879144_14880222	-1.63266	0.0200589	CPEB2-AS1	Yes		chr6_43812905_43813751	-1.71233	0.000741146	VEGFA	Yes								chr15_66940310_66942261	0.630242	0.00479255	LOC102723481	No
chr11_64091244_64094017	-1.01735	0.0202626	FLRT1	Yes		chr17_28398375_28398934	-1.52915	0.000753464	SLC46A1	Yes								chr14_73221142_73223542	1.05453	0.00493455	PAPLN	No
chr16_4392801_4393870	-2.63441	0.0204269	VASN	Yes		chr10_103441891_103442579	-1.73392	0.000758207	CALHM2	No								chr14_91227965_91230184	0.616681	0.00494527	GPR68	Yes
chr16_11083540_11084539	-1.18237	0.0207226	CLEC16A	No		chr1_110522684_110523385	-1.80179	0.000781138	KCNA10	Yes								chr9_93228763_93232067	0.89848	0.00497144	WNK2	No
chr7_1454514_1456099	-1.04355	0.0207226	MICALL2	Yes		chr2_47631852_47632976	-2.59175	0.000805983	KCNK12	No								chr1_153415592_153417425	1.56342	0.00501119	S100A7A	No
chr1_53495508_53497822	-1.75112	0.0212569	DMRTB1	Yes		chr22_20243312_20245245	-1.03776	0.0008109	MIR1286	Yes								chr3_186652227_186653913	0.888598	0.00504501	FETUB	No
chr11_74010309_74012110	-0.977168	0.0212569	UCP3	No		chr3_124257286_124258211	-2.19647	0.000816296	MIR6083	No								chr19_40311428_40312363	1.66962	0.0050472	AKT2	No
chr4_8237782_8239069	-1.93965	0.0212569	SH3TC1	No		chr2_21255127_21256864	-1.5028	0.00081674	TDRD15	No								chr7_18497772_18498298	1.94192	0.00505879	HDAC9	No
chr22_23255280_23257627	-1.49829	0.0217074	FBXW4P1	Yes		chr1_236343151_236344089	-2.78932	0.000825704	EDARADD	No								chr1_27868738_27869945	0.783998	0.00512952	THEMIS2	No
chr16_67958976_67960737	-2.49094	0.0218894	SLC12A4	No		chr8_20162029_20162769	-2.18586	0.000841184	SLC18A1	No								chr11_65968446_65970551	0.657839	0.00513015	SART1	Yes
chr8_138647764_138648689	-2.44228	0.0220664	LOC102724215	Yes		chr10_97861256_97861917	-1.91955	0.000842318	GOLGA7B	No								chr13_45395110_45397309	1.07247	0.00513015	SLC25A30	No
chr15_68304753_68305227	-2.22511	0.0233341	FEM1B	No		chr16_46907263_46908355	-2.7049	0.000871501	GPT2	No								chr1_205960925_205964067	0.653843	0.00520228	SLC26A9	No
chr19_4503989_4505547	-1.1519	0.0233838	PLIN4	Yes		chr14_81285314_81287581	-1.34495	0.000905992	STON2	Yes								chr9_69374761_69377248	0.796645	0.00527542	FAM189A2	No
chr22_20271043_20272634	-1.33295	0.0239342	RTN4R	Yes		chr7_139662756_139664601	-0.830557	0.000905992	LOC101928984	Yes								chr9_90022742_90026055	0.600371	0.00531924	MIR4290	No
chr2_241640521_241642239	-1.32982	0.0240207	ATG4B	Yes		chr5_150021431_150022333	-2.91573	0.000906594	HMGXB3	No								chr17_39568122_39570745	0.730655	0.00545117	NEUROD2	No
chr20_2133299_2134142	-2.12198	0.0240569	STK35	Yes		chr14_32601758_32603452	-1.82286	0.000914731	AKAP6	No								chr12_122721988_122723667	0.821862	0.00549309	HCAR3	No
chr5_158420731_158421678	-2.40354	0.0242456	LOC101927697	No		chr8_11451070_11451366	-2.75866	0.000926382	FAM167A	No								chr5_14332957_14334363	0.903499	0.00549673	TRIO	No
chr20_32449486_32451231	-0.986123	0.0245602	ASXL1	No		chr2_231162914_231163786	-2.12079	0.000938133	ARMC9	No								chr11_73257671_73259009	0.754965	0.00550669	P2RY6	No
chr1_110513609_110514488	-1.66509	0.0246446	KCNA10	No		chr3_152505231_152506719	-1.58644	0.00094116	MBNL1	No								chr1_25753757_25756518	1.03146	0.00551417	SEPN1	No
chr8_104336274_104337378	-1.71237	0.0246446	DCSTAMP	No		chr4_76289565_76291144	-2.43924	0.00094116	STBD1	Yes								chr5_14356606_14356977	2.12602	0.00551417	TRIO	No
chr5_10466564_10468435	-1.4391	0.0247899	LOC101929379	No		chr1_25805544_25806390	-1.00094	0.000978512	SEPN1	Yes								chr3_14431541_14432989	0.619067	0.00558328	SLC6A6	No
chr1_25805544_25806390	-1.14849	0.0248107	SEPN1	Yes		chr11_14258017_14259399	-2.25064	0.000978512	RRAS2	No								chr17_34355763_34356835	1.06538	0.00563639	CCL13	No
chr1_54240862_54242557	-0.909062	0.0248399	SSBP3-AS1	No		chr11_78851519_78852871	-1.34791	0.000991829	LOC101928921	No								chr22_36899899_36901821	0.815707	0.005748	CSF2RB	No
chr13_110509826_110510788	-1.835	0.0248399	COL4A2-AS1	Yes		chr10_86411302_86413884	-0.919408	0.00100645	GRID1	Yes								chr1_110221397_110222469	1.26751	0.00575736	KCNC4	No
chr14_71122907_71124117	-2.14096	0.0248399	PCNX	Yes		chr14_93986799_93987605	-1.42724	0.00102358	LINC00521	Yes								chr11_124662084_124664370	0.842461	0.00578305	SPA17	No
chr15_65275061_65276652	-1.11437	0.0248399	PARP16	Yes		chr15_89117956_89119682	-1.64359	0.00102358	ABHD2	Yes								chr20_23147910_23148409	0.807753	0.00578305	LINC00656	No
chr22_16954881_16956747	-1.26686	0.0248399	GAB4	Yes		chr17_17913428_17914720	-1.24416	0.00102638	TOM1L2	No								chr1_111199181_111200930	0.76586	0.00584163	DENND2D	Yes
chr22_46651748_46652758	-1.61587	0.0248399	GRAMD4	Yes		chr2_20579607_20580138	-2.06361	0.00102638	HS1BP3-IT1	No								chr8_11862171_11862960	0.901594	0.00585175	CTSB	No
chr6_31979436_31981080	-1.62645	0.0248399	C4A	No		chr2_216855397_216857587	-0.934844	0.00102638	TNP1	No								chr15_64882057_64884476	0.628548	0.00594645	ANKDD1A	No
chr3_158747233_158749056	-1.09712	0.0249084	LOC102724384	Yes		chr8_138680021_138681665	-1.07904	0.00102638	LOC102724215	No								chr4_146122482_146124641	0.996141	0.00604748	LINC01095	No
chr2_8643573_8645065	-2.06036	0.024989	AC011747.4	Yes		chr4_6839674_6840969	-1.56741	0.00102862	KIAA0232	No								chr7_22666586_22668191	0.733691	0.00609175	LOC401312	No
chr19_33413031_33414446	-0.748407	0.0250126	CEBPG	Yes		chr6_83905618_83906599	-2.06858	0.00105739	CYB5R4	No								chr12_69324694_69325358	1.11655	0.00619535	LYZ	No
chr2_128305016_128305859	-2.14145	0.0250309	HS6ST1	Yes		chr11_69001532_69003022	-2.52476	0.00107616	RP11-554A11.6	No								chr11_72717762_72721078	0.677079	0.00621993	ARAP1	Yes
chr15_65081961_65082764	-2.81641	0.0250977	KBTBD13	No		chr1_156539422_156541614	-1.03578	0.00110579	LOC102724180	Yes								chr5_180799463_180800513	0.910133	0.00621993	MGAT1	Yes
chr11_123518000_123520025	-1.21563	0.0252417	GRAMD1B	Yes		chr1_204477265_204478092	-1.1722	0.00110579	PIK3C2B	Yes								chr12_4414414_4415587	1.61285	0.00635448	FGF6	No
chr6_138653066_138654040	-2.26412	0.0252856	FLJ46906	Yes		chr11_93481069_93482664	-0.933997	0.00110579	SMCO4	Yes								chr9_69252441_69252932	1.37169	0.00635448	TJP2	Yes
chr15_60025696_60026654	-2.58131	0.0254509	FOXB1	Yes		chr8_138649524_138650637	-1.57005	0.00110821	LOC102724215	No								chr17_35017702_35019134	1.25875	0.00643212	LIG3	No
chr4_88239124_88241023	-1.14534	0.0254509	ABCG2	No		chr11_44526388_44526970	-1.2066	0.00112919	CD82	No								chr22_17268297_17270517	0.656564	0.00647934	CECR3	No
chr7_143352001_143353246	-1.1819	0.0254509	FAM131B	Yes		chr4_2942324_2943565	-1.53429	0.00112919	NOP14-AS1	Yes								chr7_135681069_135683053	0.697568	0.00648246	C7orf73	Yes
chr3_42746891_42748338	-1.83145	0.0256962	CCDC13-AS1	Yes		chr10_100338920_100341750	-0.728563	0.00114104	SCD	Yes								chr1_171221729_171222837	1.00648	0.00659018	FMO1	No
chr1_46000268_46001698	-2.14684	0.0258428	MAST2	Yes		chr3_177537831_177539568	-1.83123	0.00115988	LINC00578	No								chr21_41932379_41933694	0.761364	0.00659018	C2CD2	No
chr1_205670613_205671726	-1.19525	0.0263939	SLC45A3	Yes		chr15_55036368_55037276	-2.35409	0.00116309	RSL24D1	No								chr5_172418355_172419929	0.693014	0.0066323	SH3PXD2B	No
chr17_62110660_62112320	-2.46799	0.0263939	MED13	Yes		chr9_122393250_122394231	-1.9759	0.0011746	PTGS1	No								chr14_103505813_103507663	0.821539	0.0066838	CKB	No
chr1_84973672_84975392	-1.67449	0.0267751	MCOLN2	No		chr20_25302392_25302972	-1.05906	0.00121719	ABHD12	Yes								chr6_161139867_161140851	1.18774	0.0066838	AGPAT4-IT1	No
chr8_48818153_48818647	-1.46686	0.026937	EFCAB1	Yes		chr10_71325859_71326667	-1.9155	0.00123277	SLC29A3	Yes								chr15_78081928_78083384	0.674562	0.00671094	TBC1D2B	No
chr10_73227764_73228827	-2.18149	0.0269468	DNAJC9	Yes		chr19_33413031_33414446	-0.708226	0.00123445	CEBPG	Yes								chr21_35404875_35405729	1.70366	0.00678591	LOC100506403	No
chr2_12555599_12557581	-1.96564	0.0269468	TRIB2	Yes		chr17_47932826_47933569	-2.26702	0.00123564	AC003665.1	No								chr2_173244021_173245672	1.62806	0.00681208	MLK7-AS1	No
chr1_157843001_157844675	-2.14065	0.0271654	CD5L	No		chr1_31573179_31575033	-1.09664	0.00123619	TINAGL1	Yes								chr14_60987807_60988714	1.2837	0.006912	SLC38A6	No
chr9_129223566_129224902	-1.29513	0.0276531	IER5L	Yes		chr6_44202091_44203533	-2.32647	0.00123799	LOC101929726	No								chr3_4761853_4762325	1.25052	0.00693231	EGOT	No
chr16_57060638_57061908	-0.88737	0.0276891	CPNE2	No		chr9_94940825_94941783	-1.41446	0.0012516	RP11-54O15.3	Yes								chr14_21034173_21036112	0.682648	0.00698873	RNASE13	No
chr15_89117956_89119682	-1.96458	0.0277559	ABHD2	Yes		chr4_14879144_14880222	-1.27834	0.00129818	CPEB2-AS1	Yes								chr20_37363365_37365167	0.821689	0.00698873	SRC	Yes
chr19_34316521_34318276	-1.05887	0.0277559	GPI	Yes		chr18_44770991_44772682	-1.10496	0.00131871	SETBP1	Yes								chr1_205975077_205976231	0.942972	0.00708544	RAB7B	No
chr2_95316229_95317797	-1.23005	0.0277559	KCNIP3	Yes		chr6_80453406_80455152	-1.91505	0.00133601	LOC101928714	No								chr13_45206377_45207261	1.36965	0.00722567	KCTD4	No
chr9_130214455_130216237	-1.10212	0.0277559	NCS1	Yes		chr20_904957_907192	-0.83964	0.00134012	ANGPT4	No								chr17_57486931_57487778	0.911376	0.00722567	RP11-118E18.2	No
chr2_25305747_25307436	-0.656318	0.0280228	DNMT3A	No		chr1_109246122_109248310	-0.953133	0.00134564	CELSR2	Yes								chr5_176899258_176900917	0.798359	0.00722567	HK3	Yes
chr7_127903727_127904997	-0.864198	0.0284029	SND1-IT1	Yes		chr11_19669660_19671075	-1.24321	0.00139133	NAV2	No								chr8_140588868_140589967	0.776884	0.00722567	AGO2	Yes
chr15_84839690_84841437	-1.73518	0.0293957	ALPK3	Yes		chr17_58234514_58235084	-1.8098	0.00141102	LPO	No								chr11_129864536_129867515	0.686358	0.00734531	NFRKB	No
chr15_58441783_58442291	-2.03864	0.0297982	LIPC	Yes		chr2_29223221_29225511	-1.37167	0.00146078	CLIP4	No								chr3_184740269_184742648	0.626562	0.00736728	LOC100505710	No
chr2_157781679_157785008	-1.12918	0.0298002	ACVR1	Yes		chr5_122874226_122874950	-2.49515	0.00150781	SNX24	No								chr1_110634463_110635255	0.808001	0.00741943	KCNA2	No
chr9_108034506_108036216	-1.55701	0.0298002	KLF4	Yes		chr13_106663769_106664650	-1.99615	0.00152042	LINC00443	No								chr2_1990075_1991338	1.15178	0.00744333	MYT1L	No
chr1_53122588_53124034	-2.38312	0.0301335	SLC1A7	Yes		chr12_176533_177187	-1.45369	0.00153531	LOC101929384	Yes								chr11_46278180_46279869	1.40653	0.00758156	CREB3L1	No
chr12_7133709_7135205	-1.11148	0.0301335	CLSTN3	Yes		chr13_110509826_110510788	-1.48099	0.00153531	COL4A2-AS1	Yes								chr6_36642387_36645371	0.554165	0.00758156	MIR3925	No
chr18_10319741_10322401	-1.17908	0.0301839	RP11-243E13.1	Yes		chr3_49454618_49455804	-2.30272	0.00153531	DAG1	No								chr12_24749393_24750139	2.1454	0.00762805	BCAT1	No
chr3_138459870_138461959	-1.499	0.0301839	ESYT3	Yes		chr1_156698782_156699908	-1.19573	0.00154132	CRABP2	Yes								chr1_108049667_108051068	0.955265	0.00763907	VAV3	No
chr2_65396267_65397741	-1.40536	0.030278	SPRED2	Yes		chr12_104576778_104578187	-1.24759	0.00154777	MIR3922	No								chr8_11860036_11861446	0.711215	0.00766797	CTSB	Yes
chr1_110522684_110523385	-2.22291	0.0307684	KCNA10	Yes		chr10_86402327_86403459	-1.70792	0.00155441	GRID1	Yes								chr8_132991812_132992759	1.08364	0.00768764	MIR7848	No
chr5_116534614_116535799	-1.99463	0.031337	SEMA6A	Yes		chr6_39822950_39824212	-1.85636	0.00168764	DAAM2	No								chr17_27633111_27634215	0.871646	0.00773348	LGALS9	No
chr1_32861475_32862968	-2.34416	0.0314457	FNDC5	Yes		chr7_30905718_30906464	-1.78751	0.00170243	AQP1	Yes								chr15_90906649_90907241	2.16071	0.00784728	MAN2A2	No
chr10_79158037_79159873	-0.75898	0.031613	ZMIZ1	No		chr16_65727296_65728458	-1.94905	0.00173172	LINC00922	No								chr7_101998058_101999099	1.03065	0.00788083	LOC101927772	No
chr15_91913422_91914121	-2.11878	0.031613	SLCO3A1	Yes		chr17_47298540_47299692	-1.55673	0.00175971	LOC102724508	No								chr14_100347343_100349721	0.651059	0.00794318	SLC25A47	No
chr6_43812905_43813751	-1.97257	0.031613	VEGFA	Yes		chr3_172676682_172678342	-1.46552	0.00179653	NCEH1	No								chr16_28527566_28528475	1.14601	0.007981	NUPR1	No
chr1_31573179_31575033	-1.2328	0.0317432	TINAGL1	Yes		chr16_23528613_23529612	-1.50092	0.00184714	GGA2	No								chr1_149935205_149936489	0.781641	0.00807797	MTMR11	No
chr10_75510493_75512394	-1.60116	0.0317432	MIR606	Yes		chr13_80010485_80012671	-1.57425	0.00186325	LINC01080	No								chr18_58205778_58206891	1.00441	0.00820498	NEDD4L	No
chr2_20177874_20179090	-0.978431	0.03229	SDC1	Yes		chr2_217903816_217906084	-0.705081	0.00187346	MIR6809	Yes								chr2_26199407_26200108	1.59083	0.00823821	GAREML	No
chr11_78828172_78830278	-1.20713	0.0325351	NARS2	Yes		chr1_180269750_180270451	-1.26017	0.00191113	RP5-1180C10.2	Yes								chr9_94811603_94813752	0.907039	0.00830061	MIR2278	Yes
chr2_27716228_27717436	-2.01443	0.0325351	SUPT7L	Yes		chr1_25988898_25991348	-1.13512	0.00193639	PAFAH2	No								chr3_183877824_183878741	0.849631	0.00851469	PARL	No
chr12_176533_177187	-1.75759	0.0326311	LOC101929384	Yes		chr3_14867722_14868822	-1.69762	0.00195195	FGD5	No								chr6_36633660_36635814	0.699583	0.00852927	MIR3925	No
chr4_2942324_2943565	-1.74377	0.0326311	NOP14-AS1	Yes		chr15_60025696_60026654	-1.8509	0.00200065	FOXB1	Yes								chr6_42803465_42804746	1.77783	0.00854396	GLTSCR1L	No
chr3_58529169_58530111	-1.8791	0.033032	ACOX2	Yes		chr2_109265723_109267953	-0.840508	0.00202583	LOC102724819	Yes								chr18_35456215_35456566	1.52971	0.00860786	INO80C	No
chr8_142756581_142757841	-0.828247	0.033032	LYPD2	Yes		chr3_149180054_149180861	-2.28595	0.00204219	CP	No								chr22_41264915_41265935	1.56051	0.00865773	MIR6889	No
chr12_123106261_123107820	-1.27762	0.0331959	PITPNM2	No		chr2_9797232_9798098	-1.01914	0.00206577	LOC100996549	No								chr14_61636802_61638320	0.926633	0.00867641	HIF1A	No
chr15_89306996_89308762	-1.37206	0.0334041	MIR6766	No		chr2_134078384_134080133	-1.07167	0.00208233	MGAT5	Yes								chr21_42286592_42287588	0.887934	0.00868576	TFF3	No
chr21_45532681_45535651	-0.569138	0.0334041	SLC19A1	No		chr3_8632190_8633196	-2.20637	0.00210781	SSUH2	No								chrX_150352012_150353279	1.1399	0.00871044	MAMLD1	Yes
chr12_26282994_26284100	-1.32731	0.0339157	LOC101928554	Yes		chr16_19688625_19691649	-1.06822	0.00213472	IQCK	No								chr22_17100422_17102417	0.535326	0.00881603	IL17RA	Yes
chr2_128725153_128727699	-1.20847	0.0339297	LOC101927881	Yes		chr9_133737026_133738804	-0.858937	0.00213472	SARDH	No								chr5_359465_362162	0.617236	0.0089135	AHRR	No
chr2_20582410_20583305	-3.13318	0.0339297	HS1BP3-IT1	Yes		chr2_71603580_71606116	-0.688337	0.00214499	DYSF	Yes								chr17_27631353_27632157	1.25518	0.00912539	LGALS9	Yes
chr9_98082504_98083709	-0.96841	0.0346234	NANS	Yes		chr12_3804947_3806441	-1.31413	0.00215433	PARP11	No								chr6_46772647_46774977	0.667794	0.00913858	MEP1A	No
chr10_86402327_86403459	-2.0821	0.0348163	GRID1	Yes		chr15_76078137_76079100	-2.24317	0.00215631	C15orf27	No								chr17_57464301_57464921	0.973272	0.00923125	RP11-118E18.2	No
chr14_93986799_93987605	-1.81381	0.034833	LINC00521	Yes		chr10_73227764_73228827	-1.63201	0.00216871	DNAJC9	Yes								chr2_26879864_26881279	1.15811	0.00924156	DPYSL5	No
chr17_10144592_10145700	-1.40639	0.034833	GAS7	No		chr14_81365901_81366976	-2.10098	0.00218389	STON2	No								chr1_12125356_12127523	0.786713	0.0093012	MIR7846	No
chr17_29593966_29597045	-0.844611	0.0350888	ANKRD13B	No		chr2_217846309_217848008	-1.12968	0.00222202	TNS1	No								chr16_49527142_49528711	1.15378	0.0093012	LOC101927228	Yes
chr3_49803962_49806004	-0.823292	0.0356328	MIR5193	No		chr18_26708597_26709562	-1.61096	0.00222741	PCAT18	No								chr19_54630345_54633753	0.6252	0.00931224	LILRB1	Yes
chr2_17648314_17650544	-0.855241	0.0360232	SMC6	Yes		chr2_20483135_20484438	-0.826019	0.00225079	RHOB	No								chr6_226704_227455	0.936869	0.00933086	RP3-416J7.4	No
chr7_30905718_30906464	-2.28358	0.0360413	AQP1	Yes		chr3_42746891_42748338	-1.40684	0.00229238	CCDC13-AS1	Yes								chr7_112502139_112504669	0.755854	0.00933086	LSMEM1	No
chr16_57069751_57070648	-1.53258	0.0361793	CPNE2	Yes		chr2_25263536_25264411	-2.49811	0.00230104	DNMT3A	No								chr2_233164206_233166926	0.519932	0.00936276	ATG16L1	No
chr17_3737938_3740950	-1.22234	0.0372078	GSG2	Yes		chr20_36102857_36104916	-0.893989	0.00234391	EPB41L1	Yes								chr12_8507816_8509447	1.26573	0.00937014	CLEC4D	No
chr1_156866126_156867134	-1.91806	0.0372824	NTRK1	Yes		chr12_29216709_29217564	-1.75685	0.00244071	FAR2	No								chr17_57648861_57650028	1.77565	0.00942502	RP11-118E18.2	No
chr18_48758750_48760693	-0.773165	0.0372824	MIR4743	Yes		chr1_203520421_203521465	-0.987474	0.00244423	OPTC	No								chr18_79584328_79584916	1.14465	0.00942502	LOC284240	No
chr8_104342573_104343306	-1.72797	0.0372824	DCSTAMP	Yes		chr2_127646796_127647952	-1.04286	0.00244423	LIMS2	No								chr19_45781199_45782531	0.813843	0.00942502	DMPK	No
chr4_25854813_25855815	-1.68531	0.0376097	LOC102723733	Yes		chr16_68227240_68228486	-0.987169	0.00245199	MIR6773	Yes								chr17_1587189_1588074	0.772816	0.00951808	SLC43A2	No
chr11_64654156_64655924	-0.61515	0.0378036	NRXN2	No		chr10_71964920_71966336	-1.86792	0.00253281	CHST3	No								chr1_27631071_27631901	0.862254	0.00953496	FGR	No
chr16_27472762_27473900	-1.8607	0.0378036	IL21R-AS1	Yes		chr13_40163563_40164570	-2.3085	0.00258352	LINC00332	No								chr15_78925396_78927531	0.69815	0.00953496	CTSH	No
chr10_89095904_89096709	-1.87406	0.0378441	MIR4679-2	Yes		chr15_68640838_68641208	-2.8249	0.0025882	CORO2B	No								chr7_1916364_1920825	0.541151	0.00959509	MIR4655	Yes
chr12_7058392_7061255	-1.05415	0.0378441	C1S	Yes		chr2_26730544_26731848	-1.40336	0.00258825	KCNK3	Yes								chr7_30064500_30065247	1.28917	0.00963109	PLEKHA8	No
chr9_127541937_127543290	-0.909932	0.0378441	FAM129B	No		chr17_64001008_64002522	-0.692341	0.00276359	RP11-214C8.2	No								chr7_151851473_151852972	0.687047	0.00969819	PRKAG2-AS1	No
chr2_134078384_134080133	-1.27646	0.0387413	MGAT5	Yes		chr11_121887208_121888193	-1.40753	0.00280815	LOC100507165	No								chr9_90018293_90019218	1.19927	0.00976941	MIR4290	No
chr1_224725761_224727233	-1.36822	0.0387685	CNIH3	No		chr5_151719464_151722030	-0.967211	0.00283152	SPARC	No								chr7_130134889_130136710	0.984399	0.00977437	LOC100128325	No
chr7_27749049_27750553	-2.16095	0.0387685	TAX1BP1	No		chr10_48761818_48762574	-1.67701	0.00292121	WDFY4	No								chr11_11010484_11011814	1.03415	0.00982784	ZBED5-AS1	No
chr18_48829563_48830149	-1.20612	0.0389797	SMAD7	Yes		chr22_20212731_20213567	-1.53265	0.0029362	LINC00896	Yes								chr3_99843437_99844471	1.40482	0.00996633	LOC102724841	Yes
chr2_29072430_29074399	-0.981966	0.0389797	C2orf71	Yes		chr1_22827719_22829161	-0.93209	0.00298423	MIR4253	Yes								chr15_45184749_45187482	0.693489	0.00999216	SHF	No
chr1_56510916_56512093	-1.08938	0.0395021	PPAP2B	No		chr6_138653066_138654040	-1.75204	0.00298423	FLJ46906	Yes								chr1_66351475_66352301	1.00949	0.0100306	PDE4B	No
chr18_44707588_44708381	-1.60179	0.0397106	SETBP1	Yes		chr17_34532465_34533606	-1.67271	0.00300752	C17orf102	No								chr5_175688426_175689744	0.680056	0.0100306	HRH2	No
chr11_44301270_44302584	-2.20141	0.039781	ALX4	Yes		chr10_87550719_87551377	-2.18584	0.00303348	MINPP1	No								chr1_66401773_66402603	1.27321	0.0100785	PDE4B	No
chr3_102193308_102193952	-1.90932	0.039781	ZPLD1	No		chr3_171122505_171123459	-2.81511	0.00314193	MIR569	No								chr19_4076865_4077914	0.678886	0.0100894	ZBTB7A	Yes
chr3_8648462_8649757	-1.54413	0.039781	SSUH2	Yes		chr1_185488034_185489454	-0.848287	0.00318941	LOC102724897	No								chr17_83125018_83126783	0.650505	0.0101083	LOC102723913	Yes
chr9_98142190_98143546	-1.12823	0.0398188	TRIM14	Yes		chr1_204479772_204481327	-0.937659	0.00320774	PIK3C2B	No								chr10_6146683_6148825	0.659522	0.010311	PFKFB3	No
chr20_25302392_25302972	-1.12232	0.0404043	ABHD12	Yes		chr3_172651987_172652601	-2.23799	0.00321176	NCEH1	No								chr1_44752821_44754818	0.919863	0.0103615	KIF2C	No
chr10_71817949_71819582	-1.14188	0.0406821	CDH23	Yes		chr5_133698715_133699424	-2.84571	0.00323019	FSTL4	No								chr12_57118422_57119623	0.803479	0.0103615	STAT6	No
chr3_58520757_58521782	-1.68903	0.0406821	ACOX2	Yes		chr6_14671417_14672807	-1.52903	0.00337239	LOC102724463	No								chr14_56289030_56289535	1.85166	0.0103615	LOC102723699	No
chr7_5637017_5637539	-2.05681	0.0406821	RNF216-IT1	Yes		chr20_33531148_33533312	-1.06897	0.00337511	CBFA2T2	Yes								chr8_133010533_133011421	1.67985	0.0103928	MIR7848	No
chr7_150413019_150414207	-1.76051	0.0411963	LOC728743	Yes		chr20_3306759_3307866	-1.39374	0.00338823	C20orf194	Yes								chr9_694502_695632	1.21913	0.010616	KANK1	No
chr15_77740685_77741664	-2.01194	0.0412049	LINGO1	Yes		chr10_97521916_97522337	-2.10658	0.00338859	UBTD1	No								chr21_25713826_25714332	2.11251	0.0106312	ATP5J	No
chr17_64185886_64187167	-1.62585	0.0412049	SNORA76	Yes		chr12_123141652_123142611	-1.80463	0.00340264	PITPNM2	No								chr22_17280256_17281923	0.999192	0.0106312	CECR3	No
chr16_2849284_2850572	-1.54432	0.0412388	PRSS30P	No		chr18_10319741_10322401	-0.941645	0.00340264	RP11-243E13.1	Yes								chr5_158880864_158881949	1.20325	0.0106312	LOC101927713	No
chr3_43018962_43021119	-1.75969	0.0412388	FAM198A	Yes		chr11_130527579_130528554	-1.88371	0.00343782	ADAMTS15	No								chr22_37496783_37497393	1.43823	0.0106574	MFNG	No
chr7_73602618_73603561	-1.36276	0.0412388	MLXIPL	No		chr10_103618188_103620113	-1.6312	0.00343966	SH3PXD2A	Yes								chr5_175677347_175678469	0.905046	0.0106574	HRH2	No
chr3_188604549_188605400	-2.09623	0.04126	LPP-AS1	No		chr1_14995759_14996995	-1.53612	0.00344197	KAZN	No								chr19_35003129_35003998	1.04338	0.0107769	GRAMD1A	No
chr6_41694376_41695690	-1.83874	0.0413778	TFEB	Yes		chr11_13315207_13316681	-0.996029	0.00348486	ARNTL	No								chr12_104669923_104671385	0.672293	0.0108745	MIR3922	No
chr1_206716167_206717683	-1.19618	0.0414449	MAPKAPK2	No		chr9_128891881_128893183	-0.903654	0.00349372	LRRC8A	No								chr3_183231108_183232435	1.34724	0.0109135	B3GNT5	Yes
chr1_25928787_25929178	-2.17443	0.0417255	STMN1	No		chr16_894697_895790	-1.933	0.00349688	LOC101929409	No								chr16_89758384_89759019	1.41935	0.0109285	ZNF276	No
chr1_116637347_116638399	-1.72295	0.0417261	IGSF3	Yes		chr22_46084658_46086604	-1.436	0.00350043	MIRLET7BHG	No								chr14_69799399_69800252	2.46486	0.0109936	SLC10A1	No
chr9_91853879_91854669	-1.47497	0.0417261	LOC101927935	Yes		chr8_130086382_130087221	-2.29147	0.00354718	ASAP1-IT2	No								chr16_88814079_88814646	1.44261	0.0109936	APRT	No
chr19_38072264_38073833	-1.78462	0.0422784	SIPA1L3	No		chr11_73358939_73360200	-1.68035	0.00359192	RELT	No								chr9_127838129_127839639	0.599696	0.0109936	ENG	No
chr20_36754661_36755434	-1.56883	0.0423195	NDRG3	Yes		chr7_30894392_30896152	-0.723557	0.00359192	AQP1	No								chr22_17257179_17259216	0.679291	0.0110379	CECR3	Yes
chr6_43848671_43849696	-2.09058	0.0423195	LOC100132354	Yes		chr10_5293855_5294423	-1.56737	0.00359252	UCN3	No								chr21_34647393_34648210	1.54509	0.0111798	CLIC6	No
chr19_18382203_18383555	-0.862528	0.0424071	GDF15	No		chr22_32690887_32692871	-1.19319	0.00359349	TIMP3	No								chr22_43131976_43132435	1.25686	0.0111798	MCAT	No
chr2_191025664_191026980	-1.19101	0.0424071	STAT1	No		chr8_48833574_48834885	-0.994175	0.00365556	SNAI2	No								chr5_175489484_175490420	1.70975	0.0111798	SFXN1	No
chr16_73009983_73011143	-1.36139	0.0426184	LOC102723853	Yes		chr2_217805633_217807073	-1.03604	0.00366601	TNS1	No								chr20_57679973_57682072	0.584303	0.0113033	PMEPA1	Yes
chr1_18938237_18939191	-1.79016	0.0427037	IFFO2	Yes		chr2_64329737_64330350	-1.55396	0.0036935	MIR4433	No								chr2_199779278_199780954	0.691976	0.0113665	FTCDNL1	No
chr2_9248865_9250188	-1.35613	0.0427037	ASAP2	Yes		chr8_138646369_138647180	-2.03219	0.0036935	LOC102724215	No								chr2_96345352_96346814	0.640624	0.0114188	NCAPH	No
chr20_3306759_3307866	-1.67975	0.0427037	C20orf194	Yes		chr11_18749667_18751588	-1.72239	0.00374266	IGSF22	No								chr7_73831603_73832483	0.785443	0.0115337	CLDN4	No
chr1_204477265_204478092	-1.22779	0.0427916	PIK3C2B	Yes		chr2_127051589_127053306	-1.51512	0.00384903	BIN1	No								chr19_41807437_41811785	0.526286	0.0115412	CEACAM3	No
chr17_35185953_35186956	-2.0667	0.0427916	SLC35G3	No		chr2_24269043_24269673	-2.20577	0.00386921	ITSN2	No								chr6_5157883_5160061	0.763199	0.0116495	MIR3691	No
chr14_74934071_74935438	-0.850461	0.0429267	RPS6KL1	Yes		chr20_36127948_36129150	-1.89267	0.00389414	EPB41L1	No								chr15_43403018_43404868	1.28042	0.0117377	TUBGCP4	No
chr2_218644202_218646170	-0.847621	0.042965	LOC102723421	Yes		chr12_124632209_124633795	-1.15412	0.00389595	LOC101927436	No								chr17_57598799_57600236	0.7631	0.0117754	RP11-118E18.2	No
chr2_21231914_21233428	-1.3498	0.0432676	TDRD15	Yes		chr15_91913422_91914121	-1.54169	0.00389595	SLCO3A1	Yes								chr9_27380708_27381579	0.764668	0.0117754	EQTN	No
chr22_32754109_32755003	-2.24619	0.0432676	TIMP3	Yes		chr10_43961612_43962652	-1.2082	0.00389613	LINC00841	No								chr6_224880_225705	0.741793	0.0118578	RP3-416J7.4	No
chr3_44227563_44229880	-1.05671	0.0433493	TOPAZ1	Yes		chr16_30998020_30998682	-1.8106	0.00389613	STX1B	No								chr15_72375609_72376470	1.19174	0.0118649	HEXA-AS1	No
chr10_103666480_103669183	-0.663584	0.0434071	SH3PXD2A	Yes		chr6_56756029_56756680	-1.99567	0.00389613	DST	No								chr17_690980_691897	1.42601	0.0118686	VPS53	No
chr13_24251346_24254495	-1.09226	0.0434071	SPATA13-AS1	No		chr1_205670613_205671726	-1.01888	0.00389954	SLC45A3	Yes								chr1_154602020_154603937	1.05417	0.0118816	ADAR	No
chr2_119149878_119151176	-1.70497	0.0434071	C1QL2	Yes		chr16_28596574_28598111	-0.911715	0.00390228	SULT1A2	No								chr10_96263105_96264660	0.676772	0.0118819	BLNK	No
chr3_71708397_71710495	-1.43837	0.0434464	EIF4E3	Yes		chr13_29732375_29734347	-1.60669	0.00392822	LOC102723345	No								chr9_113187504_113188819	0.938034	0.0119972	FKBP15	No
chr10_103746444_103748608	-1.44295	0.0435756	SH3PXD2A-AS1	Yes		chr1_24567897_24569248	-1.65102	0.00394463	NCMAP	No								chr5_398503_400057	0.663539	0.0120711	C5orf55	No
chr3_128855555_128856552	-2.25869	0.0442264	RP11-723O4.2	Yes		chr8_37551287_37552565	-1.2765	0.00395776	RP11-150O12.6	No								chr22_42993798_42995570	0.612265	0.0122546	PACSIN2	No
chr1_153629866_153630925	-0.901904	0.0442716	S100A13	Yes		chr11_36454021_36456575	-0.634578	0.00397396	PRR5L	Yes								chr17_57451172_57452259	1.05607	0.0123305	RP11-118E18.2	No
chr4_37991095_37991673	-1.83928	0.0442716	TBC1D1	No		chr2_224377185_224379174	-1.5115	0.00401302	FAM124B	No								chr12_131209346_131212029	0.704958	0.0123934	RP11-638F5.1	No
chr6_29762902_29765092	-1.13793	0.0450412	IFITM4P	Yes		chr8_21701888_21703058	-1.47251	0.00409388	GFRA2	No								chr10_97676522_97678011	0.59534	0.0124219	AVPI1	No
chr10_86979698_86981015	-2.26994	0.045141	LOC102723625	Yes		chr19_34316521_34318276	-0.87161	0.00422748	GPI	Yes								chr11_123381036_123383132	0.773876	0.0124219	MIR4493	No
chr17_81133005_81134223	-2.2023	0.045141	MIR1250	Yes		chr18_24187269_24188337	-1.44838	0.00428157	CABYR	No								chr7_112096679_112097519	1.52246	0.0124654	DOCK4	No
chr14_60153825_60154807	-2.04959	0.0455377	DHRS7	Yes		chr12_68951264_68952956	-1.17094	0.00430046	CPM	No								chr7_36190763_36194142	0.555147	0.0124654	EEPD1	No
chr2_203583942_203585445	-1.34725	0.0457977	RAPH1	Yes		chr1_86755789_86757354	-1.35609	0.00431356	SH3GLB1	No								chr7_140222666_140224559	0.56812	0.0125277	JHDM1D-AS1	No
chr3_194779297_194780665	-1.44676	0.0459385	AC090505.6	Yes		chr2_239295912_239296760	-1.87679	0.00436814	MIR4269	No								chr1_160375071_160376094	0.903608	0.0125379	NHLH1	Yes
chr3_9953663_9955138	-2.25043	0.0465784	PRRT3	Yes		chr14_61388324_61390628	-1.27604	0.00437036	PRKCH	No								chr19_37973512_37975734	0.913572	0.013088	SIPA1L3	No
chr13_42548761_42549831	-1.58859	0.0467128	TNFSF11	Yes		chr5_6770279_6770994	-1.51862	0.00438103	LOC102724943	No								chr13_46289947_46291018	1.09139	0.013205	LINC00563	No
chr8_95225440_95226822	-0.941951	0.047247	C8orf69	No		chr1_30797539_30799180	-1.27068	0.00443379	LAPTM5	No								chr7_77356924_77357697	2.06762	0.0132136	GSAP	No
chr9_129486219_129487644	-0.902017	0.047247	LINC00963	No		chr4_70613449_70614834	-1.54094	0.00443557	ENAM	No								chr3_69518303_69519585	1.06052	0.0132136	FRMD4B	Yes
chr17_76534806_76536972	-1.1687	0.0475492	CYGB	No		chr17_44272146_44273640	-1.24431	0.00444706	SLC4A1	No								chr4_102556748_102557905	0.919288	0.0132217	LOC101929401	No
chr6_69812408_69813968	-2.01977	0.0476319	LMBRD1	Yes		chr10_601787_602700	-2.61319	0.00446558	LOC101930421	No								chr5_137621297_137622995	0.88218	0.0133814	MIR874	No
chr3_143170177_143171685	-1.25124	0.0476606	CHST2	Yes		chr15_58077357_58079481	-1.44675	0.00446566	ALDH1A2	No								chr1_17022132_17024881	0.702811	0.0136519	ATP13A2	No
chr2_70716279_70717419	-1.44616	0.0479901	ADD2	No		chr1_209839477_209840438	-2.30422	0.00447839	DIEXF	No								chr12_56012967_56014033	1.10449	0.0136519	IKZF4	No
chr17_58308345_58310893	-0.669439	0.0481043	BZRAP1	No		chr2_238166592_238167988	-1.20086	0.00447839	FAM132B	No								chr2_44290301_44292400	1.16178	0.0136519	SLC3A1	No
chr7_138030290_138031359	-1.94856	0.0481043	CREB3L2	Yes		chr9_85266849_85268474	-1.41863	0.00449108	LOC102724605	No								chr13_99386201_99387291	0.795497	0.0138675	MIR623	No
chr17_49843885_49845688	-0.894668	0.0482923	FLJ45513	No		chr15_72202937_72203672	-1.54757	0.00449507	GRAMD2	Yes								chr3_151093157_151094631	0.88627	0.0138675	MED12L	No
chr17_63371712_63373196	-1.32899	0.0485576	CYB561	No		chr3_143170177_143171685	-0.991383	0.00456221	CHST2	Yes								chr9_94795317_94796378	1.18474	0.0139717	MIR2278	No
chr3_186149348_186150639	-1.82903	0.0485576	ETV5	No		chr17_83097089_83099911	-0.727906	0.00456447	LOC101930496	No								chr18_44536491_44537740	1.15409	0.0139964	LOC101927921	No
chr9_76215320_76216483	-1.80451	0.0485576	RFK	No		chr11_8010231_8012139	-1.08099	0.00463244	TUB	Yes								chr3_187083897_187085502	1.38791	0.0139964	ST6GAL1	Yes
chr9_99368139_99369699	-0.94526	0.0491796	NAMA	Yes		chr7_44677385_44678827	-1.41128	0.00467602	ZMIZ2	No								chr6_15516143_15517111	0.794518	0.0139964	LOC102724490	No
chr1_22827719_22829161	-1.03017	0.0492707	MIR4253	Yes		chr1_205668487_205670318	-0.660947	0.00470887	SLC45A3	Yes								chr7_106853541_106854267	1.2786	0.0140133	PIK3CG	No
chr2_37759291_37760231	-1.7363	0.0492707	LINC00211	Yes		chr2_24272346_24273891	-1.38956	0.00474882	ITSN2	No								chr8_11859215_11859727	0.955056	0.0140803	CTSB	No
chr4_14880907_14881873	-1.94812	0.0492707	CPEB2-AS1	Yes		chr12_3797297_3798398	-1.971	0.00480381	PARP11	No								chr11_33708562_33709954	0.959914	0.0142177	C11orf91	No
chr4_76289565_76291144	-2.97439	0.0492707	STBD1	Yes		chr1_156866126_156867134	-1.40506	0.00483702	NTRK1	Yes								chr2_43024875_43028749	0.566563	0.0143915	LOC102723854	No
chr7_127921909_127923041	-1.80794	0.0492707	SND1-IT1	No		chr1_62227942_62229143	-1.91527	0.0049296	L1TD1	No								chr1_35682583_35685135	0.892209	0.0144436	C1orf216	Yes
chr3_10436373_10439185	-0.861123	0.049566	MIR885	No		chr18_12428688_12429778	-1.75351	0.00493455	SLMO1	No								chr10_78559087_78559766	1.53077	0.0144651	LINC00595	No
chr7_151415974_151417599	-1.21156	0.049566	WDR86	No		chr8_106594051_106594949	-2.26208	0.00493455	OXR1	No								chr3_39176267_39177258	1.05977	0.0144651	XIRP1	Yes
chr11_75313455_75315450	-0.638074	0.0496061	ARRB1	No		chr8_144188826_144189854	-1.19669	0.00493455	MROH1	No								chr5_14361428_14363034	0.953368	0.0144651	LOC102723482	No
						chr12_7058392_7061255	-0.859099	0.00496332	C1S	Yes								chr5_74362677_74363252	2.0888	0.0144651	LOC101929082	No
						chr7_1454514_1456099	-0.793399	0.00497144	MICALL2	Yes								chr9_126394718_126396006	0.586511	0.0144973	NRON	No
						chr9_121674004_121674725	-2.2288	0.00497144	DAB2IP	No								chr13_91242488_91243381	1.22069	0.0145596	LINC00379	No
						chr1_61530872_61532504	-0.846579	0.00497547	MGC34796	No								chr5_82334363_82335393	1.50919	0.0145596	FLJ41309	No
						chr1_20098521_20099447	-1.90824	0.00501119	PLA2G5	No								chr8_23532470_23533386	1.2429	0.0145596	SLC25A37	No
						chr5_168795539_168796303	-1.94521	0.00501722	MIR218-2	No								chr8_19312055_19314748	1.01373	0.0145723	SH2D4A	No
						chr10_86961525_86962370	-1.08707	0.00502069	SNCG	No								chr5_172527366_172528036	1.61201	0.0148973	SH3PXD2B	No
						chr1_41807746_41808411	-1.36023	0.0050472	HIVEP3	No								chr14_21032276_21033713	0.668588	0.0149137	RNASE13	No
						chr9_130846531_130847181	-2.67565	0.00505879	ABL1	No								chr16_68246285_68248352	0.632304	0.0150411	PLA2G15	No
						chr1_209612703_209613669	-0.906371	0.0050989	MIR4260	No								chr17_9291792_9292790	1.02052	0.0150785	RP11-85B7.2	No
						chr12_2382590_2384230	-1.00547	0.0050989	CACNA1C	Yes								chr12_124557056_124557462	0.834808	0.0151299	NCOR2	No
						chr10_95407102_95408216	-1.88369	0.00511202	LOC102723972	No								chr4_138299675_138300917	0.911614	0.0151299	LINC00499	No
						chr4_81606432_81608225	-1.06495	0.00511727	RASGEF1B	No								chr8_100906671_100908553	0.66752	0.0151299	YWHAZ	No
						chr21_29920682_29921249	-1.91334	0.00512647	GRIK1	No								chr1_178086339_178087336	1.22443	0.0151772	RASAL2	No
						chr5_149272067_149274503	-1.12152	0.00512647	AFAP1L1	No								chr11_72964296_72966032	0.945331	0.0151772	ATG16L2	No
						chr7_151389650_151391403	-1.06725	0.00512647	WDR86-AS1	No								chr16_471145_473048	0.635087	0.0151772	RAB11FIP3	No
						chr1_46002304_46003050	-2.178	0.00513015	MAST2	No								chr9_131606680_131607335	0.902037	0.0152995	LOC102723804	No
						chr16_27472762_27473900	-1.39537	0.00513015	IL21R-AS1	Yes								chr9_124263533_124264544	0.769601	0.0153579	NEK6	No
						chr1_116645218_116646893	-0.826806	0.00519335	IGSF3	No								chr16_72924273_72925601	0.833524	0.0156457	LOC102723853	No
						chr9_98810740_98811532	-1.30334	0.00521848	GALNT12	No								chr19_39297797_39298599	0.944515	0.0156568	IFNL1	Yes
						chr8_130062378_130063229	-1.65135	0.00527542	ASAP1-IT2	No								chr11_6238912_6241132	0.637336	0.0158118	CNGA4	No
						chr3_46694816_46696979	-0.775813	0.00550669	TMIE	No								chr14_90610025_90610877	0.683279	0.0158118	LOC102724444	Yes
						chr7_47254628_47256489	-1.09803	0.00551417	LOC102723974	No								chr9_76581775_76582355	0.891213	0.0158118	GCNT1	No
						chr2_196100008_196102127	-0.915726	0.00552152	DNAH7	Yes								chr5_172428498_172431284	0.613594	0.0158455	SH3PXD2B	No
						chr2_203583942_203585445	-1.1257	0.00552152	RAPH1	Yes								chr9_121278634_121280379	0.535933	0.0159362	GSN	No
						chr10_117248852_117250277	-1.13065	0.00557258	SLC18A2	No								chr10_6125921_6126732	0.889247	0.0159802	LOC101928080	No
						chr2_26534218_26535346	-2.5497	0.00557258	OTOF	No								chr11_10444090_10445803	0.812426	0.0159802	AMPD3	No
						chr11_122319072_122320620	-1.47019	0.00563639	MIR100HG	No								chr9_126335267_126337269	0.706528	0.0159888	MVB12B	No
						chr11_78828172_78830278	-0.900105	0.00563639	NARS2	Yes								chr19_45799318_45800779	0.895761	0.0160503	DMWD	No
						chr5_159826397_159827143	-2.28126	0.00563639	AC011343.1	No								chr5_119325912_119327518	0.675115	0.0160954	TNFAIP8	No
						chr1_116643038_116643715	-1.32819	0.00575474	IGSF3	No								chr10_79263244_79265754	0.552659	0.0161255	PPIF	No
						chr15_84119336_84120210	-2.19893	0.00578305	EFTUD1P1	No								chr2_8148194_8149082	1.37651	0.0161255	LINC00298	No
						chr2_233849220_233849587	-2.19319	0.00578305	HJURP	No								chr7_106861218_106861818	1.20915	0.0161581	PIK3CG	No
						chr6_169288581_169290282	-0.964555	0.00578305	THBS2	No								chr1_36513791_36517229	0.568446	0.0163678	CSF3R	No
						chr6_41694376_41695690	-1.33513	0.00578305	TFEB	Yes								chr19_54662178_54663017	0.943399	0.0163678	LILRB4	No
						chr9_98142190_98143546	-0.952774	0.00578305	TRIM14	Yes								chr1_12142197_12143794	0.623868	0.0164863	MIR7846	No
						chr2_12555599_12557581	-1.41611	0.00579563	TRIB2	Yes								chr14_88152712_88155482	0.866036	0.0165035	KCNK10	No
						chr4_168868188_168869849	-1.04445	0.00583732	LOC102723331	Yes								chr8_124594353_124597047	0.616079	0.0166647	NDUFB9	Yes
						chr9_34507919_34508433	-1.9386	0.00584163	ENHO	No								chr5_14545055_14546262	1.05365	0.0167217	FAM105A	No
						chr1_30840535_30841654	-1.24331	0.00585175	LOC400748	Yes								chr15_89021057_89022723	0.802053	0.0167844	LOC102724566	No
						chr11_3938829_3939584	-1.32905	0.00585357	LOC101927733	No								chr8_1958978_1960508	0.931212	0.0167844	LOC101928058	No
						chr2_111919733_111920941	-1.43899	0.00594855	MERTK	No								chr4_152277691_152280031	0.635195	0.0169703	DEAR	No
						chr18_48758750_48760693	-0.670474	0.0059578	MIR4743	Yes								chr11_64848438_64849249	0.745089	0.0170488	CDC42BPG	No
						chr2_39403369_39404372	-1.01512	0.0059578	MAP4K3	No								chr22_30277895_30280034	0.574456	0.0170488	GATSL3	No
						chr8_48818153_48818647	-1.08722	0.00596582	EFCAB1	Yes								chr5_74326628_74327703	1.21425	0.0170488	LOC101929082	No
						chr12_113069205_113070967	-1.26786	0.00598246	DTX1	No								chr1_227749309_227750902	0.991567	0.0170949	SNAP47	No
						chr6_149895071_149896782	-1.34657	0.0060197	RAET1E	No								chr9_97911407_97912938	0.78752	0.0171052	C9orf156	No
						chr9_117247800_117248625	-2.0305	0.00602813	SNORA70C	No								chr10_79547426_79548688	0.969599	0.0173929	SFTPA2	No
						chr18_63266734_63268453	-1.22457	0.00612526	BCL2	No								chr8_47968299_47970339	1.12302	0.0173929	MCM4	No
						chr11_59189951_59190447	-2.10888	0.00624865	DTX4	No								chr1_172476618_172477618	1.23074	0.0174754	C1orf105	Yes
						chr10_103746444_103748608	-1.00808	0.00635448	SH3PXD2A-AS1	Yes								chr11_68380012_68382209	0.588542	0.0176528	LOC101928175	No
						chr17_17021043_17022726	-0.863824	0.00635448	MPRIP	Yes								chr3_184755440_184756576	0.58204	0.0176528	RP11-329B9.1	No
						chr3_8530028_8531336	-0.98494	0.00635448	LMCD1	No								chr4_4254295_4256050	0.976848	0.0176528	TMEM128	No
						chr15_59618171_59619060	-1.14126	0.006375	GCNT3	No								chr5_347738_348302	1.30191	0.0176528	AHRR	No
						chr17_38450998_38452139	-1.30275	0.006375	LOC101929494	No								chr14_77004820_77005487	1.18182	0.0177675	IRF2BPL	No
						chr6_89408290_89409762	-1.09564	0.00639668	RRAGD	No								chr11_2379607_2383575	0.536106	0.0177698	CD81-AS1	No
						chr10_18217502_18219411	-1.42053	0.00639979	CACNB2	No								chr12_13089977_13092438	0.576137	0.0179061	GSG1	No
						chr17_80197258_80198608	-1.67121	0.00640009	CARD14	No								chr19_1599282_1600423	1.16211	0.0179061	UQCR11	No
						chr2_111957777_111958885	-1.96224	0.00641007	MERTK	No								chr2_98786872_98788422	1.50388	0.0179063	LOC101927070	No
						chr3_56902141_56903186	-1.25219	0.0064364	ARHGEF3	No								chr15_40814486_40816178	0.797187	0.0179541	DNAJC17	No
						chr3_9953663_9955138	-1.57185	0.00656254	PRRT3	Yes								chr3_52403886_52405005	0.914752	0.0179541	BAP1	No
						chr16_58636685_58638727	-1.0769	0.00659018	CNOT1	No								chr8_38090583_38092253	0.831401	0.0179965	ASH2L	No
						chr3_129756681_129757778	-1.91439	0.00664565	TMCC1	No								chr1_8378635_8380112	0.608034	0.0181031	LOC102724552	No
						chr15_66649790_66651177	-0.904919	0.00668357	SMAD6	No								chr10_71730428_71730829	0.847548	0.0181031	C10orf105	No
						chr6_13523947_13524763	-1.82345	0.00668357	GFOD1	No								chr4_184310668_184311889	0.787119	0.0181031	LOC391722	No
						chr18_48294367_48295367	-1.08597	0.0066838	C18orf12	No								chr12_56569678_56570503	0.703256	0.0182853	BAZ2A	No
						chr8_48838599_48839078	-1.92621	0.0066838	SNAI2	No								chr15_89898493_89900479	0.776151	0.0182853	AP3S2	No
						chr10_48837299_48839075	-0.994752	0.00672573	WDFY4	No								chr15_100994258_100996540	0.701357	0.0182877	LRRK1	No
						chr14_60153825_60154807	-1.50047	0.00674149	DHRS7	Yes								chr17_77285784_77288384	0.562212	0.0182877	45544	No
						chr9_37946241_37948373	-1.16314	0.00678161	SLC25A51	No								chr9_93572607_93573702	0.889419	0.0183408	PHF2	No
						chr2_101545354_101547062	-1.35926	0.00683997	RFX8	No								chr1_160412763_160413705	1.31347	0.0184319	VANGL2	No
						chr3_52303343_52303925	-1.30609	0.00704274	DNAH1	No								chr12_113860539_113861398	0.891465	0.0185151	RP11-438N16.1	No
						chr10_87213539_87215409	-0.879369	0.00705795	NUTM2A	No								chrX_2430172_2431155	1.511	0.0186287	ZBED1	No
						chr17_2798980_2799884	-1.06128	0.0070922	RAP1GAP2	Yes								chr7_28729377_28730128	0.984033	0.0186296	CREB5	No
						chr11_130451285_130451742	-2.72644	0.00713198	ADAMTS15	No								chr20_1707593_1709033	1.13621	0.018672	SIRPG	No
						chr15_82125306_82125883	-1.66206	0.00720595	LOC101929714	No								chr8_128048008_128050388	0.598919	0.0186909	MIR1207	No
						chr1_19057103_19057975	-0.838094	0.00725669	IFFO2	Yes								chr3_42193966_42195252	0.879871	0.0188957	TRAK1	No
						chr17_81133005_81134223	-1.58241	0.00729307	MIR1250	Yes								chr7_128951346_128951861	0.942164	0.0191559	IRF5	No
						chr12_52846239_52846894	-1.38232	0.00731994	KRT78	No								chr6_154306103_154306804	1.58216	0.0191796	IPCEF1	No
						chr12_2833425_2834500	-1.75963	0.00733223	NRIP2	No								chr9_136901115_136903014	0.580531	0.0193093	TRAF2	No
						chr15_65084591_65085487	-2.00623	0.00744333	KBTBD13	No								chr19_45056153_45057689	0.948835	0.0195519	CLASRP	No
						chr1_54289944_54290940	-1.34793	0.00744943	SSBP3-AS1	No								chr2_39226627_39228241	1.10957	0.0195519	CDKL4	No
						chr14_104966806_104969196	-1.3002	0.00747975	AHNAK2	No								chr8_55934723_55935062	1.5436	0.0195519	LYN	No
						chr17_62093250_62095160	-1.01402	0.00747975	MED13	No								chr6_15500260_15502717	0.713096	0.0196209	LOC102724490	No
						chr4_140219074_140220571	-1.64074	0.00751703	SCOC	No								chr20_47695344_47697813	0.660204	0.0197179	SULF2	No
						chr6_138594560_138595301	-1.97424	0.00752812	NHSL1	No								chr11_117922434_117923140	1.24869	0.0197491	TMPRSS13	No
						chr1_205599502_205600522	-1.74539	0.00758156	ELK4	No								chr14_21016538_21019495	0.508862	0.0199012	MIR6717	No
						chr6_85140515_85141859	-1.9487	0.00758156	LOC101928820	No								chr1_153763655_153764085	1.39426	0.0199386	INTS3	No
						chr13_111177026_111178654	-0.956045	0.00764067	ARHGEF7	Yes								chr5_1496832_1497893	0.778273	0.0199386	MIR6075	No
						chr17_36598575_36599210	-1.82389	0.00764067	MRM1	No								chr6_39342714_39343787	0.754311	0.0199386	KCNK16	No
						chr17_68597106_68597734	-2.38657	0.00764067	FAM20A	No								chr17_57462076_57463811	0.625499	0.0199448	RP11-118E18.2	Yes
						chr19_4649773_4651091	-1.01669	0.00766797	TNFAIP8L1	No								chr11_118200397_118203317	0.549919	0.0199508	AMICA1	No
						chr12_133419_134406	-2.11021	0.00768609	RP11-598F7.4	No								chr2_203656631_203657418	0.813866	0.0199508	CD28	No
						chr3_143221005_143221734	-1.36138	0.00791495	CHST2	No								chr5_60820758_60821836	0.887195	0.0199508	ELOVL7	No
						chr16_12479958_12481131	-1.54285	0.00794318	LOC101929304	No								chr17_45388762_45389913	0.806812	0.0199656	ARHGAP27	No
						chr18_76687748_76689513	-1.02884	0.00794318	LOC101927651	No								chr2_98772837_98773857	0.877729	0.0201179	LOC101927070	No
						chr9_87810721_87813280	-1.08137	0.007981	CTSLP8	No								chr8_141323279_141324897	0.569088	0.0201327	LOC731779	Yes
						chr7_128443634_128444452	-1.26622	0.00812338	HILPDA	No								chr5_83537260_83538973	0.925906	0.0202394	VCAN	No
						chr7_151716084_151716783	-2.11244	0.00813121	PRKAG2	No								chr17_27544930_27547283	0.54359	0.0202524	KSR1	Yes
						chr1_223151883_223153987	-1.20081	0.00815083	TLR5	No								chr20_49801819_49802118	1.94618	0.0202753	SLC9A8	No
						chr13_95683971_95685414	-0.929334	0.00823821	DNAJC3	No								chr6_159983721_159984445	0.800171	0.0202753	IGF2R	No
						chr1_221783147_221784296	-1.03609	0.0083163	DUSP10	No								chr8_1956761_1957447	1.58853	0.0202753	LOC101928058	No
						chr3_58529169_58530111	-1.27914	0.00832816	ACOX2	Yes								chr10_124611277_124614403	0.536391	0.020422	FAM53B-AS1	No
						chr9_130214455_130216237	-0.820151	0.00837212	NCS1	Yes								chr15_85753860_85754308	0.971959	0.0207156	RP11-158M2.5	No
						chr14_77869188_77870952	-1.15361	0.00843889	ADCK1	No								chr1_9894128_9894952	0.746701	0.0207406	CTNNBIP1	Yes
						chr1_116490314_116491949	-0.854287	0.00847173	RP4-655J12.4	Yes								chr7_143318601_143319236	0.649809	0.0208407	CLCN1	No
						chr2_42071738_42073066	-1.59934	0.0084901	PKDCC	No								chr10_70742492_70745297	0.534083	0.0209247	TBATA	No
						chr11_109751182_109752128	-1.74061	0.00849423	C11orf87	No								chr3_4794281_4795037	2.07966	0.0209266	EGOT	No
						chr3_172701508_172702396	-0.999062	0.00850655	NCEH1	No								chr9_27377639_27380228	0.58392	0.0210017	EQTN	No
						chr3_156535341_156536150	-1.94542	0.00854396	SSR3	No								chr9_96214889_96216445	1.03275	0.0210017	HSD17B3	No
						chr3_138459870_138461959	-1.01654	0.00859669	ESYT3	Yes								chr7_101934124_101936067	0.796402	0.0211491	LOC101927772	No
						chr7_151727009_151728452	-1.11662	0.00861394	PRKAG2	Yes								chr11_73264418_73265235	0.927682	0.0211788	P2RY6	No
						chr9_92726859_92727931	-1.14622	0.00880213	BICD2	No								chr14_94367190_94368859	0.918483	0.0211788	SERPINA1	No
						chr1_165637536_165638054	-1.51475	0.00881603	MGST3	No								chr18_62435587_62438566	0.584149	0.0211788	ZCCHC2	No
						chr2_119428384_119430273	-0.693232	0.00885278	TMEM37	No								chr19_37953950_37955139	0.761467	0.0211788	SIPA1L3	No
						chr8_124673088_124674073	-1.32912	0.00885278	MTSS1	No								chr9_87515867_87517303	0.551186	0.0211788	DAPK1	Yes
						chr1_18938237_18939191	-1.27277	0.00897621	IFFO2	Yes								chr11_17390231_17391621	0.853041	0.0212021	KCNJ11	No
						chr12_2380748_2381561	-1.18831	0.00897621	CACNA1C	No								chr1_234917341_234919661	0.613267	0.021318	LOC731656	No
						chr22_46651748_46652758	-1.13215	0.00902311	GRAMD4	Yes								chr2_16649327_16650351	0.560951	0.0214143	FAM49A	No
						chr6_36820715_36821568	-1.63101	0.00907059	CPNE5	No								chr14_23632877_23633592	1.15855	0.0214352	DHRS2	No
						chr6_11121480_11122956	-1.70241	0.00911218	ERVFRD-1	No								chr14_61561391_61563074	0.620479	0.0214531	RP11-47I22.2	No
						chr2_205787895_205789324	-1.65889	0.0091193	NRP2	No								chr6_5152164_5153060	1.20827	0.0215081	MIR3691	No
						chr3_126733358_126734847	-1.2869	0.00917309	CHCHD6	No								chr4_7014651_7016304	0.688603	0.0217386	CCDC96	No
						chr1_223233301_223234229	-1.40932	0.00919789	SUSD4	No								chr12_52530853_52532879	0.693084	0.0218004	KRT5	No
						chr5_14218452_14219508	-1.11849	0.00921128	TRIO	No								chr2_74856808_74858951	0.596751	0.0218496	HK2	Yes
						chr7_5637017_5637539	-1.44617	0.00921128	RNF216-IT1	Yes								chr13_45372890_45373489	2.09489	0.0218522	SLC25A30	No
						chr10_122485866_122487790	-0.840531	0.00922244	HTRA1	No								chr3_32582471_32583271	1.30003	0.0218522	DYNC1LI1	Yes
						chr13_111045914_111047836	-1.23899	0.00923283	RP11-551M15.1	No								chr17_40015195_40017047	1.06621	0.0220305	CSF3	No
						chr16_11272384_11273819	-0.891744	0.00929931	PRM3	No								chr1_35675232_35677772	0.783984	0.0220353	PSMB2	No
						chr7_137772003_137773809	-1.6562	0.00933086	DGKI	No								chr12_13039448_13040536	1.1623	0.0221541	KIAA1467	No
						chr11_128891618_128892735	-2.10244	0.00936276	KCNJ5	No								chr7_20354644_20355547	1.89014	0.0221547	ITGB8	No
						chr6_43814606_43815156	-2.16176	0.00940514	VEGFA	No								chr3_97935541_97936627	0.691703	0.0221764	MINA	No
						chr1_165636250_165637151	-1.07718	0.00942502	MGST3	No								chr9_69199242_69200657	0.692421	0.0221872	TJP2	No
						chr10_79187258_79188379	-0.721621	0.00942502	ZMIZ1	No								chr14_64969983_64971613	0.781079	0.0222509	RAB15	No
						chr2_37759291_37760231	-1.29106	0.00942768	LINC00211	Yes								chr5_81420037_81421471	0.77428	0.0223048	ACOT12	Yes
						chr1_156703239_156704420	-1.43127	0.00945022	CRABP2	No								chr7_105126316_105127676	1.13736	0.0223587	KMT2E	No
						chr1_228472680_228473550	-1.43086	0.00949142	MIR4666A	No								chr10_69490966_69492165	0.713456	0.0224158	TSPAN15	No
						chr20_914584_916543	-0.848248	0.00949142	ANGPT4	Yes								chr16_85431894_85432752	1.36085	0.0225035	GSE1	No
						chr3_42846151_42847735	-1.27672	0.00949142	CYP8B1	No								chr12_52063969_52064962	1.0224	0.0226099	C12orf44	No
						chr3_179045953_179047586	-0.822649	0.00951594	ZMAT3	No								chr17_47218377_47219561	0.803918	0.0227319	MYL4	No
						chr5_140190418_140190966	-2.59035	0.00951594	CYSTM1	No								chr19_7767160_7768021	0.933497	0.0227752	CLEC4M	No
						chr7_143352001_143353246	-0.88781	0.00951594	FAM131B	Yes								chr16_31133176_31134820	0.572066	0.0227868	PRSS8	No
						chr2_222811940_222814208	-0.815322	0.00956003	ACSL3	Yes								chr11_43933442_43934086	1.76452	0.0228159	C11orf96	No
						chr10_91416197_91417209	-1.29897	0.00958199	HECTD2	No								chr14_92656389_92657083	0.741464	0.0228273	LGMN	No
						chr17_8725973_8727543	-1.43603	0.00958199	CCDC42	No								chr2_46976791_46977595	0.608182	0.0228508	TTC7A	No
						chr2_9419665_9420012	-1.48221	0.00958199	ITGB1BP1	No								chr7_130836_132556	0.518935	0.0228508	LOC102723672	Yes
						chr9_130839051_130839887	-1.71855	0.00958199	ABL1	No								chr10_119501707_119503331	0.987197	0.0229177	RGS10	No
						chr11_130612271_130613374	-1.22025	0.00962227	MIR8052	No								chr3_187764392_187765078	1.08986	0.023533	BCL6	No
						chr2_29066206_29067579	-1.13208	0.00963558	C2orf71	No								chr7_151793041_151795503	0.541339	0.023533	PRKAG2	No
						chr1_23101112_23103271	-0.843077	0.0096766	MIR4419A	No								chr10_73802735_73804550	0.657964	0.0236538	ZSWIM8-AS1	No
						chr10_5022078_5022501	-1.81778	0.0096766	AKR1C2	No								chr2_225013261_225014017	0.838325	0.0236538	MIR4439	Yes
						chr2_85056539_85058477	-0.962103	0.00971995	LOC100996478	No								chr7_101990710_101992530	0.750603	0.0236926	LOC101927772	Yes
						chr4_6270706_6272518	-1.23732	0.009733	WFS1	No								chr12_124241191_124243356	0.881957	0.0237476	FAM101A	No
						chr20_51344847_51346116	-1.28033	0.00973357	MIR3194	No								chr2_233199798_233203530	0.540967	0.0237476	ATG16L1	No
						chr2_136225730_136227516	-1.10127	0.00973504	CXCR4	No								chr20_35305134_35307414	0.694097	0.0237476	FAM83C	No
						chr3_158747233_158749056	-0.813002	0.00985003	LOC102724384	Yes								chr5_139415338_139416854	1.14095	0.0238283	SPATA24	No
						chr12_26132183_26133253	-0.969291	0.00992613	BHLHE41	No								chr3_190338057_190339438	1.03742	0.0239408	LOC102724779	No
						chr18_48072800_48073544	-2.24524	0.00994693	ZBTB7C	No								chr18_77078417_77079359	0.723592	0.0239551	MBP	No
						chr3_134449523_134450493	-1.21073	0.00994693	MIR4788	No								chr2_28451836_28452698	0.870672	0.0239551	LOC102723530	No
						chr11_64091244_64094017	-0.739737	0.00996633	FLRT1	Yes								chr7_44852105_44853054	1.05545	0.0240384	H2AFV	No
						chr2_21270485_21271117	-2.35093	0.0099742	LOC100507562	No								chr12_68820802_68822073	0.979787	0.0240901	MDM2	No
						chr20_50924171_50925106	-1.80232	0.0099742	ADNP	No								chr14_76729970_76731356	0.629306	0.0241653	VASH1	No
						chr16_73009983_73011143	-1.04585	0.00999216	LOC102723853	Yes								chr19_34988784_34989781	1.08102	0.0241653	GRAMD1A	No
						chr19_45101159_45102148	-0.844432	0.00999216	PPP1R37	Yes								chr7_29345376_29346258	0.987183	0.0242492	CHN2	No
						chr4_76205939_76206306	-2.19532	0.00999216	SCARB2	No								chr19_1097932_1099083	0.751288	0.0242717	POLR2E	No
						chr6_37624233_37626399	-0.978384	0.00999216	MIR4462	No								chr10_69441254_69442644	0.553723	0.0243488	TSPAN15	No
						chr16_4392801_4393870	-1.56655	0.0100393	VASN	Yes								chrX_3704976_3706794	0.636452	0.0243548	PRKX	No
						chr2_109284711_109285759	-1.83061	0.0100393	LOC102724819	No								chr1_9318136_9320715	0.594206	0.0244327	SPSB1	No
						chr8_74336735_74337749	-1.83188	0.0100393	GDAP1	No								chr2_43038850_43040359	0.937429	0.0244327	LOC102723854	No
						chr3_38952414_38953158	-1.53764	0.0101047	SCN11A	No								chr3_197874258_197875004	1.54556	0.0244327	IQCG	No
						chr14_103071296_103072164	-0.796178	0.0101083	CDC42BPB	No								chr6_35117110_35118580	0.905104	0.0244327	TCP11	No
						chr1_244371169_244372313	-1.5419	0.0101561	C1orf100	No								chr11_954459_955876	0.737203	0.0246075	AP2A2	No
						chr6_118813743_118815660	-1.15032	0.0101608	LOC100287632	No								chr6_157094403_157096733	0.666109	0.0246271	LOC101928946	No
						chr7_30866707_30868226	-1.3107	0.0101608	AQP1	No								chr14_58100689_58101502	1.12976	0.0246526	C14orf37	No
						chr15_33157868_33158663	-1.24742	0.0101642	FMN1	No								chr11_45211434_45212243	1.21238	0.0247601	LOC101060179	No
						chr17_50798181_50799317	-1.02342	0.010311	MIR8059	No								chr11_73290728_73292063	0.734543	0.024877	P2RY6	No
						chr22_23255280_23257627	-0.979627	0.0103615	FBXW4P1	Yes								chr12_4152462_4153984	0.688402	0.0248914	CCND2	No
						chr1_22772778_22774515	-1.86745	0.0104415	EPHB2	No								chr7_99004604_99007015	1.07079	0.0250289	AC004893.11	Yes
						chr1_41626219_41627565	-0.911811	0.0105287	HIVEP3	No								chr16_17321509_17322583	0.832926	0.0252064	XYLT1	No
						chr8_142756581_142757841	-0.672208	0.0105593	LYPD2	Yes								chr1_116374388_116375464	1.07851	0.0252485	ATP1A1	No
						chr1_199741486_199743114	-1.59634	0.010616	NR5A2	No								chr12_57094475_57097079	0.502999	0.0252485	NAB2	No
						chr1_6321178_6322907	-1.35044	0.0106312	ACOT7	No								chr3_129615848_129617251	0.56535	0.0252485	PLXND1	Yes
						chr9_130823650_130825514	-1.21028	0.0106312	LOC102723787	No								chr4_9925754_9926425	0.96499	0.0252937	SLC2A9	No
						chr10_113999048_114000425	-1.47301	0.0107039	ADRB1	No								chr7_101136844_101138250	0.637163	0.0252937	SERPINE1	No
						chr15_69593812_69595997	-0.595553	0.0107039	RP11-279F6.1	No								chr16_28255904_28257987	0.71582	0.0255338	SBK1	No
						chr2_64399039_64399676	-1.64459	0.0107769	LGALSL	No								chr6_320219_321213	0.535048	0.0257825	DUSP22	No
						chr19_4503989_4505547	-0.855567	0.0108029	PLIN4	Yes								chr3_9768436_9768759	1.71183	0.0259343	CAMK1	No
						chr22_18968774_18969978	-1.87857	0.0108029	DGCR5	No								chr7_29131433_29132822	0.639329	0.0259343	LOC101928168	No
						chr19_8518490_8519070	-1.70342	0.0108745	ZNF414	No								chr22_38227481_38229568	0.717553	0.0259479	MAFF	No
						chr22_20090154_20091432	-2.27759	0.0109024	DGCR8	No								chr3_98553634_98554255	1.35585	0.0259479	GPR15	Yes
						chr9_76687652_76689245	-1.27961	0.0109024	PCA3	No								chr2_60527466_60530662	0.517408	0.0259543	LOC102724155	No
						chr15_82474269_82476173	-1.00975	0.0109285	LOC102724034	No								chr2_239261366_239261823	0.837612	0.0259733	LOC102723762	No
						chr11_33818765_33820252	-1.31782	0.0109936	RP11-646J21.5	No								chr4_3555282_3558608	0.724173	0.0259733	LINC00955	No
						chr17_64202165_64203281	-1.24669	0.0111142	TEX2	Yes								chr5_14354604_14355407	0.898802	0.0259733	TRIO	No
						chr8_104346075_104346667	-1.55419	0.0111142	DCSTAMP	No								chr9_124220960_124223812	0.524339	0.0259733	NEK6	No
						chr6_37643789_37644389	-2.0093	0.0111325	MDGA1	No								chr9_123556107_123557365	0.940965	0.0259961	MIR7150	No
						chr12_12909777_12910923	-1.15511	0.0111798	MIR614	No								chr9_89710524_89712509	0.576606	0.0260665	LOC102724237	No
						chr20_31696284_31696803	-0.942524	0.0111798	BCL2L1	No								chr7_143130339_143132327	0.83251	0.0265989	PIP	No
						chr9_133044129_133045179	-1.93703	0.0111798	MIR6877	No								chr3_48524329_48525714	0.774324	0.0266808	SHISA5	No
						chr11_1072516_1073735	-0.865082	0.0114222	MUC2	No								chr5_178388028_178389152	0.789749	0.0268805	PHYKPL	No
						chr13_110533620_110534979	-0.797391	0.0114222	COL4A2-AS1	No								chr13_21040619_21041843	0.656148	0.0268933	LATS2	No
						chr11_124934610_124935352	-1.9472	0.0114552	HEPACAM	No								chr15_70086134_70087969	0.605506	0.0272092	MIR629	No
						chr2_131511900_131512822	-1.73468	0.0115187	CCDC74A	No								chr5_119583548_119584673	2.10784	0.027537	FAM170A	No
						chr10_71349187_71349979	-1.02626	0.0116495	SLC29A3	No								chr8_115449606_115450735	0.764839	0.0276161	TRPS1	No
						chr7_44061622_44062946	-1.34431	0.0116495	PGAM2	No								chr15_90894925_90896037	0.706645	0.027703	MAN2A2	No
						chr5_168798009_168798766	-1.83108	0.0116878	MIR218-2	No								chr17_4436355_4437234	0.914706	0.0278842	SPNS3	No
						chr15_52486935_52487789	-1.28051	0.0117377	MYO5A	No								chr1_202987895_202989926	0.576792	0.0279192	LOC100506747	Yes
						chr2_25296747_25297545	-0.896537	0.0117377	DNMT3A	Yes								chr22_17266279_17266873	0.869156	0.0279192	CECR3	No
						chr2_71587789_71589837	-0.718788	0.0117377	DYSF	No								chr5_132085693_132087265	0.843877	0.0279192	CSF2	No
						chr4_70737540_70738587	-1.08547	0.0117377	RUFY3	No								chr6_37048888_37051602	0.56587	0.0281221	FGD2	No
						chr7_73599218_73600244	-1.15028	0.0117377	TBL2	No								chr6_218097_218830	0.976284	0.0282197	RP3-416J7.4	No
						chr17_39647284_39647583	-0.819578	0.0117834	STARD3	No								chr1_116807537_116809023	0.91575	0.028223	CD2	No
						chr2_25255777_25257618	-1.03854	0.0118204	DNMT3A	Yes								chr19_38047957_38048782	0.89967	0.028223	SIPA1L3	No
						chr11_128908476_128909646	-0.998894	0.0118378	C11orf45	No								chr9_90006962_90008812	0.868525	0.028223	MIR4290	No
						chr3_193879059_193880005	-1.12714	0.011846	DPPA2P3	No								chr5_135855527_135856697	0.720385	0.0282286	SLC25A48	No
						chr15_79023062_79023831	-1.61682	0.0118578	RASGRF1	No								chr6_147282233_147283052	1.14415	0.0282514	STXBP5-AS1	No
						chr9_36462238_36463077	-1.5146	0.0118578	RNF38	No								chr20_23093786_23095345	0.561965	0.0282793	CD93	No
						chr11_61485996_61486409	-2.19729	0.0118762	PPP1R32	No								chr11_61972765_61974094	0.579784	0.0283564	LOC399900	No
						chr11_83303677_83304464	-2.0101	0.0120293	LOC102724712	No								chr10_71300149_71301025	0.820634	0.0283835	SLC29A3	Yes
						chr2_25294055_25295558	-0.694003	0.0120568	DNMT3A	Yes								chr7_131271262_131273508	0.854237	0.0283835	MKLN1-AS	No
						chr14_68564885_68565830	-0.988441	0.0122726	LOC102723923	No								chr16_11597130_11599616	0.546314	0.0283886	LITAF	No
						chr1_224668877_224671955	-0.799271	0.0123006	CNIH3	No								chr3_47265112_47265941	0.995299	0.0283886	KIF9	No
						chr17_42142433_42143077	-1.0733	0.0123305	RAB5C	No								chr14_23077913_23079031	0.660261	0.0284091	ACIN1	No
						chr8_95067174_95067962	-1.93079	0.0123485	MIR3150A	No								chr15_66573180_66575180	0.606953	0.0284091	LCTL	No
						chr4_3643024_3643536	-2.17573	0.0124654	RP3-513G18.2	No								chr9_135802701_135803721	1.39232	0.0284684	LOC101928552	No
						chr11_69414934_69416598	-1.08753	0.0124756	LOC102724265	No								chrX_2224712_2226255	0.815036	0.0284684	LOC101928070	No
						chr10_77602676_77604300	-0.900632	0.0125416	KCNMA1	Yes								chr20_4025639_4026518	0.72939	0.0284709	RNF24	No
						chr16_68985534_68986731	-2.12674	0.0125416	HAS3	No								chr9_90825706_90827656	0.623168	0.0284709	SYK	No
						chr8_124679827_124681761	-0.829028	0.0125416	MTSS1	No								chr3_196636188_196637084	0.781964	0.0284855	NRROS	No
						chr10_32149627_32150780	-2.25615	0.0126044	KIF5B	No								chr8_139802857_139803775	1.58404	0.0285216	KCNK9	No
						chr10_15841566_15842844	-2.10271	0.0126332	FAM188A	No								chr15_74434306_74435311	0.774162	0.028783	SEMA7A	No
						chr6_109014773_109015504	-1.48862	0.0126417	SESN1	No								chr19_43781000_43781415	0.973812	0.0289006	KCNN4	No
						chr1_18891296_18892961	-1.12057	0.0127508	ALDH4A1	No								chr17_1583400_1583853	0.869086	0.0289384	PITPNA	No
						chr18_48878088_48879015	-1.07183	0.0127521	SMAD7	No								chr9_36150476_36152168	0.587824	0.029211	GLIPR2	No
						chr20_31543791_31544181	-1.76391	0.0127877	PSIMCT-1	No								chr3_187788647_187789541	1.35681	0.0294276	BCL6	No
						chr11_68682496_68684328	-0.955529	0.0130091	GAL	No								chr12_113130125_113131100	0.863844	0.0294967	RASAL1	No
						chr10_99843716_99845173	-1.1963	0.0130474	ABCC2	No								chr19_33285107_33286156	0.575033	0.0295887	CEBPA	No
						chr8_94259880_94260652	-2.23419	0.0130486	GEM	No								chr10_71666513_71668018	0.839569	0.0296091	C10orf105	No
						chr1_26972012_26972873	-1.98337	0.0130691	C1orf172	No								chr6_157144053_157146206	0.748972	0.0297632	LOC101928946	No
						chr1_58859827_58860653	-1.47005	0.0130761	LOC101926907	No								chr7_48009755_48010821	1.56014	0.0298299	SUN3	No
						chr3_177527143_177528998	-1.26744	0.0132026	LINC00578	No								chr17_57619289_57620792	0.57993	0.0298657	RP11-118E18.2	No
						chr11_15828813_15829736	-2.08191	0.0132217	MIR6073	No								chr1_66412283_66414497	0.531087	0.0299164	PDE4B	Yes
						chr9_98082504_98083709	-0.722459	0.0132217	NANS	Yes								chr7_150427869_150429451	0.817784	0.0300445	LINC00996	No
						chr21_34991178_34992143	-0.964644	0.0135151	RUNX1-IT1	No								chr18_44905401_44906193	1.7897	0.0300812	MIR4319	No
						chr2_27716228_27717436	-1.2031	0.0136149	SUPT7L	Yes								chr22_17422421_17423544	1.55031	0.0301016	CECR2	No
						chr10_79189068_79190443	-0.619098	0.0136519	ZMIZ1	Yes								chr19_1125958_1128264	0.533343	0.0301147	SBNO2	No
						chr3_159907757_159908399	-1.89562	0.0136519	SCHIP1	No								chr16_67016050_67017124	1.54962	0.0301845	CBFB	Yes
						chr6_16489777_16490836	-0.991543	0.0136519	GMPR	No								chr2_229256401_229258688	0.847682	0.0301845	PID1	No
						chr8_104358424_104358972	-1.86486	0.0136519	DCSTAMP	No								chr4_14117358_14118109	2.0496	0.0303297	LINC01085	No
						chr17_18144530_18145294	-1.5842	0.0136787	MYO15A	No								chrX_9907131_9908279	1.04462	0.0303765	LOC100288814	No
						chr2_127661519_127662412	-1.29832	0.0136787	LIMS2	No								chr17_8880073_8881657	1.36594	0.0304426	PIK3R6	No
						chr2_3262134_3263687	-1.36429	0.0136979	TSSC1	No								chr1_25694718_25696506	0.600774	0.0306181	MAN1C1	No
						chr10_79129532_79129885	-1.1723	0.0138675	ZMIZ1	No								chr11_65308280_65311610	0.560011	0.0306827	CDC42EP2	No
						chr5_154272530_154273660	-0.987981	0.0138705	MIR1294	No								chr8_141354975_141355612	0.740241	0.0307501	GPR20	No
						chr9_134232850_134234501	-1.00899	0.0139336	LOC101928384	No								chr16_11361651_11362606	0.681852	0.0308175	LOC101927071	No
						chr17_74503117_74504652	-1.24608	0.0139964	CD300LB	Yes								chr19_45008502_45009053	1.54452	0.0310261	RELB	No
						chr3_50607330_50608431	-0.774081	0.0139964	CISH	No								chr15_81301848_81303241	0.569706	0.031055	IL16	No
						chr12_108118798_108119645	-1.15761	0.0140047	WSCD2	No								chr7_129168092_129170522	0.756835	0.0311907	SMO	No
						chr6_136439248_136440426	-1.84765	0.0140133	MAP7	No								chr10_79985595_79986605	1.17022	0.0312661	LOC102723664	No
						chr16_11552480_11553534	-1.76452	0.0140577	LITAF	No								chr5_132466376_132468314	0.548662	0.0312661	IRF1	No
						chr20_48637154_48639015	-0.799215	0.0140803	PREX1	Yes								chr9_113600424_113603060	0.583304	0.0312661	RGS3	No
						chr11_115927659_115928478	-1.25762	0.0140804	LOC102724165	No								chr5_172128612_172129859	0.583235	0.0313237	STK10	No
						chr16_29175931_29176495	-1.86375	0.0140804	LOC101928188	No								chr1_32984397_32985943	0.540595	0.0313782	RNF19B	No
						chr13_110557524_110558019	-2.09013	0.0140832	RAB20	No								chr14_90658558_90659290	0.724929	0.0314226	RP11-1078H9.5	No
						chr1_156673237_156676538	-0.790188	0.0141175	NES	Yes								chr7_106221705_106222442	2.00653	0.0316527	NAMPT	No
						chr3_14860929_14862008	-1.61633	0.0142905	FGD5	No								chr1_6588760_6589797	0.547291	0.0317407	ZBTB48	No
						chr16_83959198_83959697	-2.26386	0.0143178	OSGIN1	No								chr4_83064394_83066212	0.797968	0.0317887	COPS4	No
						chr9_98231972_98232912	-1.41804	0.0143178	MIR6854	No								chr7_25365245_25367104	1.26119	0.0322215	NPVF	No
						chr7_74454695_74456748	-1.11256	0.0143511	GTF2IRD1	No								chr11_43935831_43937881	0.896575	0.0322667	C11orf96	No
						chr2_74746680_74748389	-1.12414	0.0144651	LOC102724482	Yes								chr17_4438631_4440457	0.809244	0.0322832	SPNS3	No
						chr4_89539523_89540916	-1.68069	0.0144651	GPRIN3	No								chr17_59355372_59355878	1.48712	0.0324651	MIR4729	No
						chr15_52520941_52521791	-0.941506	0.0144924	MYO5A	No								chr3_14405949_14406765	0.74816	0.0324817	SLC6A6	No
						chr1_180287435_180288677	-1.22841	0.0144973	RP5-1180C10.2	No								chr1_153343244_153345626	0.700745	0.0325223	PGLYRP4	No
						chr12_26839121_26839779	-2.20869	0.0144973	ITPR2	No								chr20_32071282_32072332	0.887236	0.0325918	HCK	Yes
						chr18_79121319_79122320	-1.43757	0.0144973	LOC100996274	No								chr5_175670554_175671367	0.575693	0.0325918	HRH2	Yes
						chr8_127900628_127901365	-2.08562	0.0144973	PVT1	No								chr5_177493422_177496249	0.532962	0.0326465	PDLIM7	No
						chr10_69960832_69962462	-0.827164	0.0145509	LOC102723350	No								chr9_90799402_90800484	1.20253	0.0327262	SYK	No
						chr12_113062579_113063607	-2.40053	0.014649	DTX1	No								chrX_150476648_150478628	0.588693	0.0327262	MAMLD1	No
						chr9_122383507_122385053	-0.905394	0.014772	PTGS1	No								chr12_51393626_51394796	0.677946	0.0327303	GALNT6	No
						chr8_81352109_81354355	-0.908157	0.0148007	LOC101927085	No								chr1_148344314_148346319	0.549078	0.032766	LOC102724893	No
						chr11_68436352_68438283	-0.807477	0.0149038	PPP6R3	No								chr6_156697269_156699648	0.794513	0.032766	ARID1B	No
						chr1_151914996_151915697	-1.8488	0.0149137	THEM4	No								chr22_40428973_40429851	0.629516	0.0327892	MKL1	No
						chr12_92573536_92575076	-1.05597	0.0149137	LOC100507616	No								chr11_61682306_61683896	0.566813	0.0328954	DAGLA	No
						chr8_101118676_101120137	-1.19714	0.0149185	FLJ42969	No								chr12_68683698_68685557	0.778955	0.0329201	RP11-637A17.2	No
						chr2_173055422_173055908	-2.1095	0.0149236	ZAK	No								chr1_112881671_112883289	0.547218	0.0332201	RP11-426L16.8	No
						chr12_26282994_26284100	-0.878651	0.0149357	LOC101928554	Yes								chr1_160415114_160415967	1.24364	0.0332252	VANGL2	No
						chr1_44664538_44665369	-1.733	0.0150411	TMEM53	No								chr12_67753187_67755552	0.818254	0.0332724	RP11-43N5.1	No
						chr2_20171784_20173843	-0.705308	0.0150411	SDC1	No								chr3_97958675_97959536	0.991904	0.0332724	MINA	No
						chr11_117476034_117477307	-1.58365	0.0150438	CEP164	No								chr8_42181930_42183421	0.69375	0.0332724	PLAT	No
						chr15_70555690_70556239	-1.68265	0.0150438	LOC101929151	No								chr12_113149154_113149806	1.218	0.0333165	CCDC42B	No
						chr1_177351116_177351980	-1.70547	0.0150989	LOC102724661	No								chr14_20768082_20770550	0.640009	0.0333165	EDDM3B	No
						chr8_58832585_58834813	-1.40343	0.0151326	NSMAF	No								chr3_184759465_184760715	0.681676	0.0333165	RP11-329B9.1	No
						chr11_44661037_44661847	-2.13087	0.0151772	TSPAN18	No								chr7_151823332_151823844	0.859611	0.0333165	PRKAG2	No
						chr7_128902615_128903756	-1.31959	0.0151772	KCP	No								chr1_161722059_161722770	0.722993	0.03334	FCRLB	No
						chr7_15784109_15785066	-1.66251	0.0151772	LOC101927558	No								chr18_36195150_36196287	1.05305	0.03334	MOCOS	No
						chr2_152585602_152587051	-1.16289	0.0152062	PRPF40A	No								chr2_74849063_74849659	0.656312	0.03334	HK2	No
						chr16_57756378_57759803	-0.630148	0.0152216	MIR6772	Yes								chr5_54738052_54739105	0.961164	0.03334	LOC102467080	No
						chr14_75867248_75868454	-1.49331	0.0152342	TGFB3	No								chr17_64063169_64064491	0.751223	0.0334057	ICAM2	No
						chr18_22307547_22308458	-2.03946	0.0152995	LOC101927548	No								chr5_178338629_178341651	0.509363	0.0334678	PHYKPL	No
						chr6_35052777_35053288	-1.0617	0.015317	TCP11	No								chr8_38805495_38807459	0.757885	0.0334862	TACC1	No
						chr17_19270326_19271128	-0.859905	0.015334	EPN2-IT1	No								chr12_121781342_121783083	0.582499	0.0334883	RHOF	No
						chr21_42027577_42029235	-1.0434	0.015356	ZNF295-AS1	No								chr7_44754336_44756893	0.541274	0.0334883	ZMIZ2	No
						chr21_45131174_45131918	-0.979693	0.015429	ADARB1	Yes								chr12_49900357_49901534	0.791384	0.0334893	FAIM2	No
						chr4_128460700_128461588	-1.64889	0.0155466	RP11-420A23.1	No								chr12_1845639_1847571	0.523709	0.0335328	LRTM2	No
						chr22_20865679_20867935	-0.632991	0.0155602	SNAP29	Yes								chr11_73268755_73270805	0.543026	0.0335905	P2RY6	No
						chr2_217854496_217855965	-0.786946	0.0155947	TNS1	No								chr3_134212888_134214623	0.638262	0.0336168	RYK	No
						chr2_219457566_219458262	-1.74638	0.0157129	SPEG	No								chr13_30568426_30570525	0.558638	0.0336794	USPL1	No
						chr2_46361837_46362661	-1.7499	0.0157886	EPAS1	No								chr3_72490689_72491442	0.642783	0.0336875	RYBP	No
						chr12_12912119_12913218	-1.09218	0.0159362	MIR614	No								chr16_2663381_2664497	0.877516	0.0338967	ERVK13-1	No
						chr8_115774561_115775420	-1.94028	0.0159456	TRPS1	No								chr22_39268204_39269971	0.560515	0.0339727	PDGFB	No
						chr2_215504533_215505881	-1.5122	0.0160503	LOC102724849	No								chr19_45785293_45787207	1.79652	0.0339756	DMPK	No
						chr16_30180586_30181299	-1.49861	0.0161161	CORO1A	No								chr1_58997029_58997981	1.44263	0.0340905	RP4-794H19.4	No
						chr9_37432116_37433630	-1.07456	0.0161526	GRHPR	No								chr2_39216468_39217776	1.1451	0.0342723	CDKL4	Yes
						chr21_33814330_33815492	-1.09567	0.0162283	ATP5O	No								chr22_39281551_39284320	0.506483	0.0343897	SNORD83B	No
						chr3_193872391_193874084	-0.80654	0.0162344	DPPA2P3	No								chr2_24067630_24068005	1.98605	0.0344416	SF3B14	No
						chr4_113467846_113470110	-1.13045	0.0163281	CAMK2D	No								chr17_66950760_66951826	1.26659	0.0346095	CACNG4	No
						chr1_32150748_32151727	-1.56189	0.0163487	KPNA6	No								chr6_34958377_34959450	0.639103	0.0346095	ANKS1A	No
						chr5_170095318_170096885	-0.925772	0.0163678	FOXI1	Yes								chr2_232209320_232210880	0.732469	0.0346329	MIR562	No
						chr14_51167431_51168478	-1.55877	0.0164178	TMX1	No								chr9_93224713_93226122	0.844698	0.0346943	WNK2	No
						chr7_26038205_26038867	-1.67386	0.0164178	MIR148A	No								chr10_70353834_70356400	0.67816	0.0347256	LRRC20	No
						chr11_9514037_9514923	-1.74436	0.0165019	ZNF143	No								chr4_147861393_147862664	0.860339	0.0347372	ARHGAP10	No
						chr7_138030290_138031359	-1.34443	0.0165035	CREB3L2	Yes								chr2_231596945_231598148	0.855764	0.0347547	C2orf57	No
						chr3_129431920_129432906	-1.53382	0.0166458	EFCAB12	No								chr4_6937795_6939259	0.531505	0.0349198	TBC1D14	No
						chr5_139768906_139769692	-2.2982	0.0166855	LOC101929696	No								chr2_26001574_26003480	0.543143	0.0351105	KIF3C	No
						chr10_118362436_118363554	-1.80679	0.0167074	LINC00867	No								chr15_75596618_75598627	0.852939	0.0351607	PTPN9	No
						chr11_32055921_32056851	-1.36053	0.0167395	LOC101928385	No								chr11_45448294_45449549	1.03248	0.0354164	FLJ41423	No
						chr3_50638428_50639332	-0.819005	0.016802	MAPKAPK3	No								chr1_53892795_53893555	0.847749	0.0355436	DIO1	No
						chr4_26354825_26356409	-0.8492	0.016802	RBPJ	No								chr6_46052050_46053931	0.963399	0.0355436	CLIC5	Yes
						chr18_48764467_48765269	-0.910791	0.0168123	MIR4743	No								chr19_49806981_49808542	0.788993	0.035564	FUZ	No
						chr14_22583835_22584708	-1.47774	0.0170646	DAD1	No								chr16_68369755_68371559	0.567347	0.0357102	SMPD3	No
						chr18_44750402_44751263	-1.82212	0.0170949	SETBP1	No								chr19_10303189_10304767	0.59877	0.0357102	ZGLP1	No
						chr8_127969154_127970220	-1.67231	0.0170949	LOC102723587	No								chr3_46321584_46323248	0.847422	0.0357544	CCR2	No
						chr3_16975106_16976621	-1.3486	0.0171016	MIR3714	No								chr11_17400064_17401622	0.778941	0.0358425	KCNJ11	No
						chr15_65275061_65276652	-0.765866	0.0171052	PARP16	Yes								chr6_30768551_30769808	0.581267	0.0358786	IER3	No
						chr8_134660955_134661798	-1.84325	0.0171052	ZFAT	No								chr11_9711478_9712127	1.09425	0.0358911	LOC101927955	No
						chr22_38286486_38287644	-0.914267	0.0171888	TMEM184B	Yes								chr4_85555334_85557568	0.811852	0.0359645	ARHGAP24	No
						chr2_9756689_9758497	-0.664543	0.0172586	LOC100996549	No								chr8_80956458_80958314	0.636987	0.0360887	ZNF704	No
						chr8_21449264_21450366	-1.50058	0.0173874	RP11-24P4.1	No								chr16_1470448_1472314	0.745654	0.0360981	CLCN7	No
						chr2_217939756_217940212	-0.936771	0.0173929	TNS1	No								chr11_68342231_68343478	0.931882	0.0361605	LOC101928175	No
						chr18_23552967_23554503	-0.997764	0.0174062	NPC1	No								chr17_67562038_67563721	0.919461	0.0361605	MIR548D2	No
						chr15_84887897_84889028	-1.28383	0.0174853	SLC28A1	No								chr22_36155365_36156538	0.710226	0.036228	APOL3	No
						chr16_47481039_47482772	-1.12855	0.0175555	PHKB	No								chr10_69056016_69058275	0.531554	0.0363909	SRGN	Yes
						chr1_53413204_53414135	-1.31851	0.0176528	LOC102724125	No								chr12_1842844_1843618	0.697011	0.0363909	LRTM2	No
						chr10_77545694_77546060	-1.64955	0.0176528	KCNMA1	No								chr1_32938941_32940578	0.588976	0.0364	RNF19B	No
						chr3_122952085_122953561	-1.24809	0.0176528	SEMA5B	No								chr12_113862296_113863765	0.726889	0.0364	RP11-438N16.1	No
						chr11_78815516_78816909	-1.09423	0.0176532	NARS2	No								chr15_75068393_75071050	0.559169	0.0365852	PPCDC	No
						chr9_81082829_81083477	-1.47266	0.0176676	TLE1	No								chr18_79610424_79611904	0.766802	0.0366519	LOC284240	No
						chr1_17561306_17562155	-1.2236	0.0177808	ARHGEF10L	No								chr11_65301546_65302371	1.54709	0.0366973	CDC42EP2	No
						chr10_72239016_72239987	-1.04716	0.0178004	ASCC1	No								chr22_24256267_24257557	0.977147	0.0367129	POM121L9P	No
						chr19_5825286_5826371	-2.04421	0.0178346	NRTN	No								chr6_16948902_16950118	1.66468	0.0370121	STMND1	No
						chr1_55333519_55335987	-1.00192	0.0178423	MIR4422	Yes								chr6_36623063_36624707	0.634901	0.0372793	MIR3925	No
						chr11_44829871_44832055	-0.958859	0.0178423	TSPAN18	No								chr13_45931866_45934051	0.904879	0.0373289	SIAH3	No
						chr16_4394335_4395594	-1.18028	0.0179541	CORO7-PAM16	No								chr4_9926539_9928015	0.637143	0.0374912	SLC2A9	No
						chr15_58441783_58442291	-1.24123	0.0179738	LIPC	Yes								chr7_101988173_101988779	1.00536	0.0375164	LOC101927772	No
						chr3_186115425_186115953	-2.36964	0.0179738	ETV5	No								chr7_143384981_143386595	0.634247	0.0377128	MIR6892	No
						chr17_9875285_9876114	-1.88813	0.0181031	RCVRN	No								chr20_3276298_3278026	0.874484	0.0377777	C20orf194	No
						chr8_48814467_48815662	-0.697613	0.0181031	EFCAB1	No								chr22_35375037_35375785	0.713592	0.0377912	HMOX1	No
						chr12_49413146_49413858	-2.33695	0.0181536	LOC100335030	No								chr5_74323865_74324463	2.22274	0.0378205	LOC101929082	No
						chr20_40888979_40889933	-1.25506	0.0182853	TOP1	No								chr12_3999288_3999791	1.46169	0.0378587	PARP11	No
						chr7_47432637_47433126	-2.05938	0.0182977	LOC102723974	No								chr5_83520755_83521554	1.12405	0.0379745	VCAN	No
						chr4_56649504_56650527	-0.887603	0.0183389	LOC101928815	Yes								chr7_151805992_151809299	0.529882	0.0379745	LOC644090	No
						chr3_141651981_141653175	-1.34563	0.0183727	LOC646730	No								chr8_100901463_100902251	0.751454	0.0379745	YWHAZ	No
						chr1_93616761_93618294	-0.599664	0.0183911	BCAR3	No								chr16_84571128_84572575	0.546872	0.0381496	COTL1	No
						chr10_71534276_71535776	-0.991537	0.0184686	LOC102723377	No								chr9_91720958_91722413	1.02172	0.0381496	ROR2	No
						chr14_93902923_93903730	-1.84208	0.0184869	FAM181A	No								chr1_206836621_206836944	1.83697	0.0381903	IL19	No
						chr3_160065045_160066023	-2.28195	0.0185073	LINC01100	No								chr10_12246153_12246721	1.34195	0.038265	CDC123	No
						chr9_75110845_75111921	-0.892635	0.018514	OSTF1	No								chr17_50455102_50456009	0.824327	0.038265	ACSF2	No
						chr18_48801822_48802821	-1.06952	0.018796	MIR4743	No								chr8_54267588_54269770	0.618676	0.038287	RNU105C	No
						chr7_151009765_151011375	-0.573729	0.01881	NOS3	No								chr15_39413798_39416132	0.607321	0.038352	LOC102724283	No
						chr17_39223057_39225530	-1.00004	0.0188139	STAC2	No								chr20_32528386_32529120	0.686852	0.038352	C20orf112	No
						chr6_4922090_4923706	-1.49626	0.019043	CDYL	No								chr9_126382427_126383330	0.710504	0.0384608	NRON	No
						chr12_29314802_29315912	-1.85491	0.0190918	RP11-996F15.2	No								chr1_167631161_167632561	0.571277	0.0385232	LOC102724466	No
						chr3_133568387_133569988	-1.00222	0.0190918	CDV3	No								chr16_66594737_66595655	0.860729	0.0385232	CMTM3	No
						chr4_25854813_25855815	-1.13888	0.0190918	LOC102723733	Yes								chr19_35901989_35904045	0.727043	0.0385232	HCST	No
						chr9_94636218_94637384	-0.957448	0.0190918	FBP1	No								chr11_123558429_123559284	1.21544	0.0385297	GRAMD1B	No
						chr10_89095904_89096709	-1.15884	0.0191356	MIR4679-2	Yes								chr10_5603280_5604527	1.02707	0.0385651	LOC102723615	No
						chr11_117220310_117222238	-1.24662	0.019187	PCSK7	No								chr12_121546785_121548045	0.820171	0.0385703	KDM2B	No
						chr9_98794376_98795193	-2.31782	0.0192044	ANKS6	No								chr4_119031072_119031905	0.713411	0.0386002	LOC102723956	No
						chr1_155176719_155177503	-1.13041	0.0192701	TRIM46	No								chr4_1334318_1334836	1.21502	0.0387012	LOC101928621	No
						chr5_68419447_68420713	-0.876169	0.0192701	PIK3R1	No								chr3_123562747_123565033	0.514713	0.0387412	PTPLB	No
						chr2_96898742_96899280	-1.97114	0.0193053	FAM178B	No								chr1_11788950_11792578	0.511794	0.0388802	LOC102724659	No
						chr12_63410137_63411219	-1.19381	0.0193093	DPY19L2	No								chr19_1183473_1184418	0.641646	0.0389853	SBNO2	No
						chr8_117842820_117843672	-2.13477	0.0193801	EXT1	No								chr3_56783964_56785344	0.561078	0.0391437	ARHGEF3	No
						chr2_236767592_236768730	-1.52243	0.0194633	ACKR3	No								chr19_45794937_45795226	1.66021	0.0393146	DMWD	No
						chr17_20042834_20044470	-1.29367	0.0196599	SPECC1	No								chr11_65290481_65292772	0.625701	0.0393595	CDC42EP2	No
						chr16_2595611_2597043	-1.00119	0.0196624	LOC652276	No								chr15_70141728_70143003	0.796472	0.039825	TLE3	No
						chr1_202586004_202586683	-1.37565	0.0197491	PPP1R12B	No								chr1_40424766_40425434	0.838897	0.0398275	SMAP2	No
						chr2_28544600_28546454	-0.987535	0.0197491	PLB1	No								chr7_143315451_143316767	0.556526	0.0398275	CLCN1	No
						chr6_43848671_43849696	-1.42699	0.0197491	LOC100132354	Yes								chr17_57447517_57448838	0.709979	0.0399793	RP11-118E18.2	No
						chr3_155064638_155066425	-1.50698	0.0197793	MME	No								chr3_124974827_124975998	1.42432	0.0399793	MUC13	No
						chr1_32158867_32159789	-2.08293	0.0198106	KPNA6	No								chr8_143325736_143327879	0.5539	0.0399793	TOP1MT	No
						chr1_157181260_157182071	-1.07241	0.019853	ETV3	No								chr22_28748546_28750131	0.763116	0.0399892	HSCB	No
						chr8_94240973_94242725	-1.13913	0.0198584	GEM	No								chr14_24250572_24252873	0.746159	0.0400135	TINF2	No
						chr2_236753420_236753821	-1.65259	0.0199012	ACKR3	No								chr7_106367281_106368453	1.40924	0.0400904	NAMPT	No
						chr3_12356470_12357418	-1.03341	0.0199012	PPARG	No								chr1_247443778_247444678	1.14562	0.0401329	OR2B11	Yes
						chr6_56757411_56757909	-1.99596	0.0199012	DST	No								chr3_14410688_14411896	0.606556	0.0401329	SLC6A6	No
						chr13_113302889_113303591	-2.37777	0.0199019	LAMP1	No								chr6_37313362_37315475	0.722287	0.0401475	RNF8	No
						chr2_31293936_31294668	-1.64419	0.0199386	EHD3	No								chr17_59347757_59350473	0.597492	0.0402971	MIR4729	No
						chr1_41806218_41806932	-1.08248	0.0199508	HIVEP3	No								chr7_105810373_105811081	0.870948	0.0403415	ATXN7L1	No
						chr11_76677245_76678075	-1.23789	0.0199508	LRRC32	No								chr7_37094198_37095511	0.757075	0.0404346	ELMO1-AS1	No
						chr14_54745014_54746789	-0.906258	0.0199508	SAMD4A	No								chr1_10614458_10616389	0.856418	0.0404358	CASZ1	No
						chr19_10853281_10854653	-1.18445	0.0199508	C19orf38	No								chr10_132236659_132239242	0.542634	0.0404358	STK32C	No
						chr6_130890294_130890992	-1.35656	0.0199508	SMLR1	No								chr10_6152378_6152624	1.49198	0.0404358	MIR3155B	No
						chr3_58009096_58011837	-0.812181	0.0200797	FLNB	No								chr11_113200079_113200883	0.839379	0.0404358	NCAM1-AS1	No
						chr3_44227563_44229880	-0.765924	0.0201579	TOPAZ1	Yes								chr16_15506269_15507809	0.744164	0.0404358	C16orf45	No
						chr22_32754109_32755003	-1.44406	0.0201792	TIMP3	Yes								chr17_74567331_74570278	0.598684	0.0405539	LOC100130520	No
						chr10_112332631_112334284	-1.04071	0.0202551	GUCY2GP	No								chr1_205946922_205948720	0.559827	0.0406462	SLC26A9	No
						chr16_29127494_29128284	-0.767634	0.020279	LOC101928215	Yes								chr8_141133025_141133540	1.1009	0.0408103	LOC101927963	No
						chr15_67707424_67708607	-1.59944	0.0203416	SKOR1	No								chrX_47225253_47226338	1.16888	0.0408132	CDK16	No
						chr18_12944700_12945523	-2.10858	0.0203416	SEH1L	No								chr16_74744892_74745902	0.672293	0.0408509	FA2H	No
						chr2_237979327_237981126	-0.867315	0.020452	UBE2F	Yes								chr20_56579140_56580206	0.899729	0.0408509	FAM209B	No
						chr11_117300056_117301801	-0.920992	0.0205263	BACE1	No								chr5_150112306_150113673	0.57268	0.0408867	CSF1R	No
						chr17_3737938_3740950	-0.83017	0.0205263	GSG2	Yes								chr16_10554253_10555068	1.14382	0.0409511	EMP2	No
						chr1_109379467_109379766	-2.28121	0.0205673	SORT1	No								chr15_68363806_68365656	0.52796	0.0410353	ITGA11	No
						chr10_71048989_71049363	-2.06615	0.0205978	PCBD1	No								chr11_67612752_67616088	0.584659	0.0411292	DOC2GP	No
						chr11_43518441_43518952	-2.35293	0.0206847	MIR670HG	No								chr1_153553706_153554556	0.652864	0.0412772	S100A3	No
						chr11_120547924_120548978	-1.6198	0.0207406	GRIK4	No								chr21_43306279_43308317	0.970205	0.0415801	LINC00322	No
						chr6_158703302_158704794	-0.946467	0.0207406	SYTL3	No								chr9_130073024_130074539	0.658122	0.0415828	GPR107	No
						chr3_15551566_15552377	-1.90214	0.020754	COLQ	No								chr3_121863072_121864754	1.00069	0.0418918	EAF2	No
						chr17_17728307_17729177	-0.775158	0.0207744	RAI1	No								chr1_235882529_235884038	0.745357	0.0419808	LYST	No
						chr16_46899225_46900519	-0.767295	0.0209247	GPT2	No								chr14_21036331_21037144	0.627965	0.0419808	RNASE13	No
						chr7_105136882_105137646	-1.92437	0.0209247	KMT2E	No								chr15_75583315_75585028	0.835545	0.0420542	PTPN9	No
						chr19_46574116_46574656	-2.13518	0.0209869	PPP5D1	No								chr2_16659127_16660408	0.656703	0.0420542	FAM49A	No
						chr2_70983196_70984220	-1.32408	0.0209869	ANKRD53	No								chr8_58667681_58668298	1.00663	0.0420642	NSMAF	No
						chr6_149710329_149711788	-1.46635	0.0210046	LATS1	No								chr11_48055155_48056471	0.533632	0.0420723	MIR3161	No
						chr2_40435043_40436047	-1.2477	0.0211072	SLC8A1	No								chr2_1948830_1951715	0.595201	0.0420723	MYT1L	No
						chr3_33145131_33145789	-1.8642	0.0211072	SUSD5	No								chr17_4845078_4846905	0.514337	0.0423751	MINK1	No
						chr4_128454676_128455778	-1.42118	0.0211072	RP11-420A23.1	No								chr12_121558492_121561268	0.624805	0.0425263	KDM2B	No
						chr4_4990760_4992169	-1.9097	0.0212714	CYTL1	No								chr1_110380983_110381620	1.56236	0.0425681	SLC16A4	No
						chr9_89022359_89023402	-1.02634	0.021318	S1PR3	No								chr19_47097662_47098453	0.657861	0.0425681	ZC3H4	No
						chr11_46366462_46367383	-0.971123	0.0213187	DGKZ	No								chr22_37492217_37493804	0.692498	0.0425853	MFNG	No
						chr16_29177483_29178598	-1.17049	0.0213676	LOC101928188	No								chr3_151186435_151187148	0.812607	0.042632	GPR171	No
						chr20_2142823_2143726	-1.66883	0.0213676	STK35	No								chr4_75003746_75004725	1.26319	0.0426958	LOC101928702	No
						chrX_136063407_136064521	-1.78835	0.0214187	SLC9A6	No								chr8_7041924_7043728	0.89608	0.0428443	DEFA11P	No
						chr2_112031470_112033193	-1.1258	0.0214447	TMEM87B	No								chr2_28443883_28445346	0.583231	0.042972	LOC102723530	No
						chr7_127905617_127906144	-0.835813	0.0215354	SND1-IT1	No								chr18_74160680_74162687	0.654723	0.0429924	TIMM21	No
						chr11_122681559_122682426	-1.42318	0.0217115	UBASH3B	No								chr2_36380330_36382667	0.81394	0.0429924	LOC101929500	No
						chr7_35040438_35041839	-2.12751	0.0217115	DPY19L1	No								chr4_147825830_147826657	0.619633	0.0429924	ARHGAP10	No
						chr14_93989416_93990729	-0.881072	0.0218522	LINC00521	No								chr16_30746533_30748394	0.777875	0.043104	PHKG2	No
						chr15_77740685_77741664	-1.31405	0.0218679	LINGO1	Yes								chr9_130103479_130104882	0.784867	0.0433445	FLJ46836	No
						chr10_89282890_89284158	-1.72275	0.0220233	IFIT2	No								chr1_9278694_9279696	0.626812	0.0433566	SPSB1	No
						chr10_97513348_97513747	-1.67245	0.0220262	UBTD1	No								chr1_17139723_17140578	1.03511	0.0433868	PADI2	No
						chr11_128428795_128429773	-1.52382	0.0220262	ETS1	No								chr4_1332798_1333662	0.804626	0.0434648	LOC101928621	No
						chr2_95273390_95274530	-1.22621	0.0220305	PROM2	No								chr1_247429125_247430563	0.820307	0.0435254	NLRP3	No
						chr19_29966412_29968007	-0.912621	0.0220353	URI1	No								chr22_38308777_38311159	0.514263	0.0435254	CSNK1E	No
						chr10_77592698_77594560	-0.849253	0.0220957	KCNMA1	Yes								chr5_178532927_178533552	0.908299	0.0435254	COL23A1	No
						chr10_5469056_5470485	-0.892171	0.0221541	NET1	No								chr12_56003508_56004690	0.811474	0.0437391	IKZF4	No
						chr10_69128726_69130482	-0.993422	0.0221541	VPS26A	No								chr2_43070022_43070448	1.08882	0.043837	LOC102723854	No
						chr8_42021649_42023530	-1.09176	0.0221541	KAT6A	No								chr9_127569924_127571777	0.539582	0.0438835	FAM129B	No
						chr2_109215763_109216669	-0.993495	0.0221872	LOC102724819	No								chr3_32583717_32584321	1.50923	0.0439743	DYNC1LI1	No
						chr2_128725153_128727699	-0.787027	0.0222079	LOC101927881	Yes								chr11_65188338_65190760	0.600801	0.0441007	CAPN1	No
						chr4_38619606_38621688	-0.901557	0.0223999	LOC102723415	No								chr12_63984874_63986476	0.874086	0.0441007	SRGAP1	No
						chr14_81342324_81343933	-1.48884	0.0225001	STON2	No								chr15_64044285_64046035	0.759584	0.0441007	DAPK2	No
						chr18_48887799_48888558	-1.08721	0.0225001	SMAD7	No								chr5_172757100_172758869	0.711388	0.0441007	RP11-779O18.1	No
						chr1_180275916_180277337	-0.829435	0.022528	RP5-1180C10.2	No								chr7_28106397_28107400	1.36811	0.0441007	JAZF1-AS1	No
						chr6_138661246_138661609	-2.19372	0.0226117	FLJ46906	No								chr17_45372741_45374379	0.618423	0.0441468	ARHGAP27	No
						chr7_27313420_27314771	-1.2797	0.022813	EVX1	No								chr10_70266472_70267878	0.894066	0.0443795	NPFFR1	No
						chr1_11334486_11336059	-1.05717	0.0228508	UBIAD1	No								chr6_116277535_116278816	1.04576	0.0443795	TSPYL1	No
						chr1_31619007_31620077	-0.77117	0.0228508	HCRTR1	Yes								chr6_6683336_6683893	0.833036	0.0443795	LOC101928004	No
						chr11_10395051_10396039	-0.815426	0.0228508	AMPD3	No								chr9_112886632_112887842	0.584396	0.0443795	SLC46A2	No
						chr14_77860839_77862374	-1.65907	0.0228508	ADCK1	No								chr8_54211896_54212574	1.48261	0.044586	MRPL15	No
						chr3_124786210_124787017	-0.938907	0.0228508	MIR544B	No								chr17_44541897_44542449	1.25305	0.0446101	FZD2	No
						chr3_158716370_158717502	-0.8599	0.0228508	RARRES1	No								chr16_68709745_68710519	1.12333	0.0446567	CDH1	No
						chr8_142453638_142454885	-1.00534	0.0228508	TSNARE1	No								chr9_38642919_38643808	1.9369	0.0446567	FAM201A	No
						chr9_113657192_113658714	-1.20657	0.0228508	RGS3	No								chr10_132545769_132547461	0.622446	0.0448016	INPP5A	No
						chr2_157938118_157939207	-1.3879	0.0228635	UPP2	No								chr11_61353440_61354061	1.01894	0.0448016	CYB561A3	No
						chr1_247303981_247305164	-1.22067	0.0229177	ZNF496	No								chr2_230778675_230780328	0.941873	0.0448472	CAB39	No
						chr6_89406251_89407364	-1.10513	0.0229627	RRAGD	No								chr17_45415194_45415753	0.706212	0.0449	ARHGAP27	No
						chr5_149757668_149758654	-0.937602	0.0230814	PPARGC1B	No								chr22_25747551_25749977	0.538365	0.0450284	MYO18B	No
						chr11_128496515_128497578	-1.03078	0.0232153	ETS1	No								chr7_2323752_2325725	0.627428	0.0452592	SNX8	No
						chr5_168790762_168791397	-1.75038	0.0233296	MIR218-2	No								chr10_74753218_74755660	0.668548	0.0453676	KAT6B	No
						chr4_161572032_161574063	-1.23719	0.023358	RP11-497K21.1	No								chr9_4670314_4670877	1.64722	0.0455862	SPATA6L	No
						chr11_77203265_77203813	-1.62644	0.02343	MYO7A	No								chr10_71654746_71656142	1.36454	0.0456508	LOC101929085	No
						chr19_31100003_31100731	-1.44748	0.0234702	DKFZp566F0947	No								chr3_49724233_49725636	0.929509	0.0458986	GMPPB	No
						chr8_130090496_130091045	-2.3187	0.0234702	ASAP1-IT2	No								chr4_74110691_74112355	0.958709	0.0459262	MTHFD2L	No
						chr9_109251196_109252326	-1.39684	0.0234702	EPB41L4B	No								chr6_154333740_154334929	0.646787	0.046013	IPCEF1	No
						chr7_44216291_44216992	-1.37455	0.0235792	YKT6	No								chr17_7088023_7089001	1.05092	0.046035	CLEC10A	No
						chr1_53411918_53413053	-1.62103	0.0235833	LOC102724125	No								chr5_119680763_119682309	0.847345	0.046035	FAM170A	No
						chr17_68733337_68734913	-1.37863	0.0235833	RP11-118B18.1	No								chr14_23079577_23080628	0.602656	0.046035	ACIN1	No
						chr5_139643218_139644302	-0.590275	0.0236252	CXXC5	No								chr2_112531101_112531604	1.01287	0.046035	POLR1B	No
						chr11_61618708_61619796	-1.60437	0.023647	RPLP0P2	No								chr3_98010057_98010598	1.23969	0.046035	GABRR3	No
						chr10_110695526_110697032	-1.2603	0.0236926	LOC102724471	No								chr9_127563080_127563374	0.81852	0.046035	FAM129B	No
						chr3_43018962_43021119	-1.12999	0.0236992	FAM198A	Yes								chr17_57615699_57616281	1.04562	0.0463448	RP11-118E18.2	No
						chr12_50246545_50247980	-0.898215	0.023963	MIR1293	No								chr22_22772404_22773342	0.796275	0.0463448	MIR650	No
						chr3_58520757_58521782	-1.19272	0.0240384	ACOX2	Yes								chr22_35332594_35334552	0.533939	0.0463448	MIR3909	No
						chr14_34682774_34683668	-1.76714	0.0240901	CFL2	No								chr3_37021301_37021930	1.58183	0.0463751	MLH1	No
						chr2_132618745_132619653	-1.43584	0.024112	LYPD1	No								chr6_33068470_33069714	0.770659	0.0463902	HLA-DPA1	No
						chr1_26573264_26574852	-0.994751	0.0241653	MIR1976	No								chr18_79634406_79635331	0.905274	0.0464708	FLJ25715	No
						chr14_70020377_70021201	-0.796411	0.0241653	SLC8A3	No								chr4_47926732_47927204	1.61825	0.0464708	NFXL1	No
						chr2_33558251_33560148	-0.803612	0.0241653	FAM98A	No								chr8_103393018_103394100	0.93154	0.0464708	CTHRC1	No
						chr3_143352466_143353639	-1.31945	0.0241653	SLC9A9-AS1	No								chr14_56285354_56286138	1.46338	0.0464883	LOC102723699	No
						chrX_48701076_48702946	-0.738539	0.0241963	SUV39H1	No								chr3_32575145_32577943	0.569652	0.0466081	DYNC1LI1	No
						chr22_47112521_47113953	-1.55511	0.0242373	LOC100128818	No								chr18_10290119_10291147	0.767084	0.0467357	RP11-243E13.1	No
						chr22_31879763_31881582	-1.23835	0.024293	C22orf24	No								chr16_20941294_20943291	0.547721	0.0467695	LYRM1	No
						chr19_4653816_4655200	-0.88135	0.0244327	TNFAIP8L1	No								chrX_71043314_71044664	1.11568	0.0467695	SNX12	No
						chr22_30319530_30320342	-0.708924	0.0244327	TBC1D10A	Yes								chr7_157357651_157358405	0.799222	0.0468294	DNAJB6	No
						chr2_217864632_217866926	-0.578425	0.0246075	TNS1	No								chr9_133475345_133477158	0.533423	0.0468294	SLC2A6	No
						chr4_94344725_94345889	-1.07739	0.0246479	HPGDS	No								chr12_121933579_121934363	1.41052	0.0468452	WDR66	No
						chr22_32695745_32696196	-2.19838	0.0246526	TIMP3	No								chr6_159874009_159876209	0.597829	0.0470338	MAS1	No
						chr11_61731257_61733323	-0.825755	0.0247601	DAGLA	No								chr2_16652343_16653314	0.578406	0.0470762	FAM49A	No
						chr3_72273338_72274949	-0.819304	0.0247601	LINC00870	No								chr1_109880150_109881742	0.514464	0.047126	CSF1	No
						chr11_119362521_119363567	-1.01371	0.0248139	USP2	No								chr1_97564950_97566510	1.27867	0.047126	DPYD-AS2	No
						chr13_23551394_23552631	-1.72304	0.0248914	TNFRSF19	No								chr14_68733012_68734421	0.562133	0.047126	ZFP36L1	No
						chr21_33668066_33669155	-1.36862	0.0250289	ITSN1	No								chr11_133976836_133977739	1.52246	0.0471396	IGSF9B	No
						chr10_127972166_127972917	-1.10721	0.0250746	PTPRE	No								chr1_21616262_21618129	0.97202	0.0471936	RAP1GAP	No
						chr1_116637347_116638399	-1.07095	0.0250888	IGSF3	Yes								chr3_43958111_43960496	0.667741	0.0472549	LOC101928458	No
						chr15_73708445_73708765	-1.96708	0.0251294	CD276	No								chr17_36088527_36090534	0.646248	0.0473058	CCL3	Yes
						chr1_204461281_204462652	-0.614318	0.0251724	PIK3C2B	No								chr15_91263154_91266085	0.519522	0.0473078	SV2B	No
						chr1_30061264_30062346	-2.1275	0.0251724	RP11-111I12.1	No								chr6_18410012_18410817	1.08225	0.0474717	RNF144B	No
						chr17_18234968_18236597	-0.90779	0.0252485	LLGL1	No								chr2_28619795_28621736	0.502015	0.0475442	LOC100505774	No
						chr2_134248242_134249101	-0.867946	0.0252937	MGAT5	No								chr2_12718997_12720658	0.853112	0.0475866	TRIB2	No
						chr8_62161333_62161843	-2.27787	0.0252937	NKAIN3	No								chr13_99376929_99377719	0.977011	0.0476567	MIR623	No
						chr2_8643573_8645065	-1.16473	0.0254111	AC011747.4	Yes								chr7_30211694_30212655	1.45809	0.0476567	ZNRF2	No
						chr7_91238969_91240571	-0.94305	0.0254253	FZD1	No								chr22_17429346_17431369	0.5752	0.0477123	CECR2	No
						chr12_100602769_100603401	-1.43519	0.0254351	GAS2L3	No								chr1_200895479_200896186	0.731618	0.0478109	C1orf106	No
						chr9_98145637_98146765	-0.68832	0.0255353	CORO2A	No								chr3_129530746_129531973	0.5288	0.0479947	RHO	No
						chr22_42653350_42654786	-1.06294	0.0255915	CYB5R3	No								chr10_97683303_97684372	0.691651	0.0480684	AVPI1	No
						chr10_103666480_103669183	-0.610217	0.0256024	SH3PXD2A	Yes								chr12_8129608_8130226	1.37947	0.0480747	POU5F1P3	Yes
						chr2_12486493_12488441	-1.15244	0.0257522	TRIB2	No								chr4_189568163_189569338	1.32875	0.0480843	RP11-462G22.1	No
						chr10_124126880_124127469	-0.905534	0.0259343	CHST15	No								chr6_31571967_31572776	0.925919	0.0483194	LTA	No
						chr16_30986814_30987277	-1.65872	0.0259479	HSD3B7	No								chr10_70752221_70753674	0.9393	0.0483444	TBATA	No
						chr6_7218503_7220155	-0.864731	0.0259479	RREB1	Yes								chr6_31108462_31110735	0.831509	0.0483995	C6orf15	No
						chr9_99138338_99139029	-1.33275	0.0259479	TGFBR1	No								chr15_30957738_30958522	0.843955	0.0485273	MTMR10	No
						chr3_30769384_30771037	-0.906722	0.025962	GADL1	No								chr2_113123306_113125043	0.525209	0.0485273	IL1RN	No
						chr11_61004139_61005449	-0.695277	0.0259733	CD6	No								chr2_230765136_230765887	1.72674	0.0485273	CAB39	No
						chr7_44466320_44467507	-1.30216	0.0260244	NUDCD3	No								chr15_74776495_74778569	0.512483	0.0486501	CSK	No
						chr15_56988005_56988892	-0.989044	0.0260665	TCF12	No								chr9_19020493_19022461	0.812444	0.0487713	FAM154A	Yes
						chr7_127939988_127941129	-1.25887	0.0262135	SND1-IT1	No								chrX_71199496_71200271	1.54105	0.0488168	GJB1	No
						chr3_124860711_124861272	-1.32606	0.0262148	ITGB5	No								chr5_170300591_170301549	0.604287	0.0489369	LCP2	No
						chr13_23558199_23559230	-1.3183	0.0262996	TNFRSF19	No								chr18_331165_332776	0.736806	0.048986	THOC1	No
						chr1_156664515_156665301	-0.714561	0.0263776	NES	No								chr1_160368188_160368846	0.701055	0.048995	NHLH1	No
						chr7_91848137_91848608	-1.60363	0.0263776	MTERF	No								chr21_41881742_41883125	1.21427	0.0491386	PRDM15	No
						chr14_61424424_61425333	-1.58381	0.0264389	PRKCH	No								chr9_117704373_117704921	1.59882	0.0491386	TLR4	No
						chr17_62110660_62112320	-1.37944	0.0265989	MED13	Yes								chr11_13228717_13229901	0.613732	0.0491829	ARNTL	No
						chr2_239830131_239831444	-1.33076	0.0266466	LOC150935	No								chr17_64066484_64067303	0.935015	0.0494627	ICAM2	No
						chr4_14880907_14881873	-1.22237	0.0267592	CPEB2-AS1	Yes								chr9_126376311_126377189	0.598615	0.0495322	NRON	No
						chr7_128448947_128449601	-2.10457	0.0267592	HILPDA	No								chr1_112878651_112879675	0.708698	0.0495409	RP11-426L16.8	No
						chr6_79461105_79462011	-2.02634	0.0268805	LOC102724109	No								chr2_111408816_111409432	0.993223	0.0497802	MIR4435-1HG	No
						chr2_160331264_160331708	-1.66432	0.0270774	RBMS1	No								chr14_101986007_101987318	0.85457	0.0499423	DYNC1H1	No
						chr4_25087108_25088811	-1.38418	0.0271114	LGI2	No
						chr11_44301270_44302584	-1.22569	0.0271883	ALX4	Yes
						chr5_170495466_170495874	-2.01496	0.0272354	KCNIP1	No
						chr22_41326615_41327648	-1.42196	0.0272692	ZC3H7B	No
						chr1_205514075_205515083	-1.00343	0.0273032	CDK18	No
						chr7_43647757_43650205	-0.766371	0.0273032	COA1	No
						chr1_156869938_156870993	-1.46026	0.0273508	NTRK1	No
						chr15_74629989_74630458	-1.51797	0.0275849	CLK3	No
						chr1_22794324_22796103	-0.784782	0.0276355	EPHB2	No
						chr15_51252635_51254065	-0.916356	0.0277571	CYP19A1	No
						chr2_120331190_120331924	-1.36427	0.0277624	INHBB	No
						chr4_145910247_145911207	-1.88813	0.0278195	ZNF827	No
						chr2_118176137_118178330	-1.27889	0.02785	LOC100506797	No
						chr7_107712847_107713791	-1.62025	0.02785	SLC26A4	No
						chr11_10617057_10619251	-0.820644	0.0278829	MRVI1	No
						chr20_2985957_2987788	-0.6486	0.0278842	GNRH2	Yes
						chr2_233850052_233850605	-1.56916	0.0279192	HJURP	No
						chr20_25300807_25302375	-0.696712	0.0279192	ABHD12	No
						chr20_9322873_9323884	-2.19854	0.0279192	PLCB4	No
						chr5_160167831_160168163	-1.80886	0.0279192	FABP6	No
						chr6_105358699_105360413	-0.764498	0.0279192	PREP	No
						chrX_15976516_15977129	-1.57638	0.0279192	AP1S2	No
						chr3_126948382_126950141	-0.786536	0.0280095	PLXNA1	No
						chr22_44710097_44711743	-1.04399	0.0281002	PRR5-ARHGAP8	No
						chr18_48292245_48293484	-0.833511	0.0282165	C18orf12	No
						chr2_97968638_97969603	-1.32063	0.0282197	TMEM131	No
						chr2_215796048_215797106	-0.88123	0.028223	LINC00607	No
						chr2_239392780_239393605	-1.84708	0.028223	HDAC4	No
						chr4_3645300_3646425	-1.5946	0.028223	RP3-513G18.2	No
						chr8_22196781_22197432	-1.59688	0.0282286	BMP1	No
						chr11_60274422_60275124	-1.61214	0.0282793	MS4A4A	No
						chr9_120909673_120910554	-1.4183	0.0282793	TRAF1	No
						chr15_40265852_40266559	-1.20593	0.0283012	PAK6	No
						chr16_66370822_66371709	-0.80294	0.0283012	CDH5	No
						chr5_34122305_34123322	-2.03665	0.0283835	C1QTNF3-AMACR	No
						chr11_11350875_11351903	-1.36832	0.0283886	CSNK2A3	No
						chr6_79455082_79456147	-1.17451	0.0284465	LOC102724109	No
						chr8_41951315_41952210	-1.41395	0.0284561	ANK1	No
						chr1_61527375_61528051	-1.59899	0.0285216	MGC34796	No
						chr10_116477791_116478936	-1.25372	0.0285216	PNLIPRP3	No
						chr10_69956012_69956446	-1.24975	0.0285216	LOC102723350	No
						chr21_46188629_46190174	-1.08131	0.0285216	LOC102723554	No
						chr9_34429045_34429924	-2.30457	0.0285216	FAM219A	No
						chr6_79209416_79210230	-1.79293	0.0287291	HMGN3-AS1	No
						chr4_3623754_3626646	-0.819084	0.0288903	LINC00955	No
						chr1_33364523_33365244	-1.38949	0.028898	PHC2	No
						chr2_201057421_201059410	-0.922648	0.0290345	FAM126B	No
						chr22_17910029_17911239	-1.96442	0.0291491	MICAL3	No
						chr6_52514393_52514886	-2.033	0.0293396	TRAM2	No
						chr6_41719983_41720691	-0.691327	0.0294027	TFEB	No
						chr9_19470823_19472356	-2.18472	0.0294027	LOC392288	No
						chr1_110529329_110530477	-1.00179	0.0294522	KCNA10	No
						chr10_117254403_117255489	-0.896606	0.0297632	SLC18A2	No
						chr16_73015645_73016805	-0.980343	0.0297632	LOC102723853	No
						chr10_77587063_77587687	-2.23905	0.0298902	KCNMA1	No
						chr2_109163981_109165866	-1.53176	0.0301207	MIR4265	No
						chr3_126343350_126344787	-1.75085	0.0301675	KLF15	No
						chr8_81488060_81488928	-1.50141	0.0302072	FABP4	No
						chr4_3631180_3632595	-0.80148	0.0303442	RP3-513G18.2	No
						chr10_63323746_63324915	-1.84002	0.0304426	MIR1296	No
						chr11_6694668_6695930	-1.54004	0.0305997	MRPL17	No
						chr10_113694162_113696107	-0.940799	0.0306827	CASP7	No
						chr16_79988938_79989979	-1.43598	0.0307365	LOC101928248	No
						chr9_87853251_87854113	-1.68951	0.0307835	LOC392364	No
						chr13_42548761_42549831	-1.00255	0.0309456	TNFSF11	Yes
						chr2_734738_735872	-1.64891	0.0309456	TMEM18	No
						chr10_89910681_89912588	-0.745373	0.0310371	RP11-478K7.2	No
						chr10_10595476_10597206	-1.50372	0.0312661	RP11-271F18.4	No
						chr15_85318090_85319074	-1.46225	0.0312661	LOC101929641	No
						chr8_47514839_47515691	-1.6983	0.0312661	SPIDR	No
						chr1_58964848_58966283	-1.13983	0.0312686	RP4-794H19.4	No
						chr15_60371664_60372940	-1.11909	0.0312686	ANXA2	No
						chr22_43923876_43926276	-0.735831	0.0313782	PNPLA3	No
						chr7_12581737_12583466	-1.22292	0.0318354	SCIN	No
						chr9_92350924_92351601	-2.17422	0.0318354	NOL8	No
						chr11_72580144_72581070	-1.45457	0.0318711	LOC102724448	No
						chr11_3010521_3012365	-1.08531	0.032091	NAP1L4	No
						chr21_29539346_29541027	-1.31995	0.0321155	GRIK1-AS2	No
						chr9_127971698_127972894	-0.617063	0.0322097	FAM102A	Yes
						chr1_33467894_33468968	-0.715495	0.0322301	ZSCAN20	No
						chr17_55450387_55450880	-1.45484	0.0323797	LOC101927367	No
						chr3_139553723_139554666	-1.4009	0.0323797	RP11-319G6.1	No
						chr6_10698839_10699534	-2.44052	0.0323797	PAK1IP1	No
						chr12_93242726_93244884	-0.705995	0.0323969	LOC102724933	Yes
						chr11_2362534_2363126	-2.12675	0.0323992	CD81	No
						chr20_38219554_38220209	-1.40402	0.0325313	LOC149684	No
						chr4_36189064_36191047	-1.12164	0.0325313	ARAP2	No
						chr5_133284490_133286035	-1.45051	0.0325313	MIR1289-2	No
						chr7_150413019_150414207	-1.14204	0.0325313	LOC728743	Yes
						chr8_138638504_138639215	-1.34183	0.0325758	LOC102724215	No
						chr1_59043746_59044558	-1.07905	0.0325918	RP4-794H19.4	No
						chr2_119149878_119151176	-1.08637	0.0325918	C1QL2	Yes
						chr2_241640521_241642239	-0.734628	0.0325918	ATG4B	Yes
						chr8_26321944_26323022	-1.01128	0.0325918	PPP2R2A	No
						chr6_149890303_149890989	-1.75991	0.0326465	RAET1E	No
						chr13_24124272_24125434	-1.12379	0.0326604	SPATA13	No
						chr1_19058541_19058902	-1.25695	0.0327262	IFFO2	No
						chr20_46207082_46207785	-1.07609	0.0327262	CDH22	No
						chr20_4681341_4681954	-1.63791	0.032923	PRNP	No
						chr1_25559238_25560067	-0.857437	0.0332201	LDLRAP1	No
						chr15_33159676_33160821	-1.01525	0.0332201	FMN1	No
						chr15_77747071_77748500	-1.22439	0.0332724	LINGO1	No
						chr2_215506662_215507560	-1.88338	0.03334	LOC102724849	No
						chr3_57064510_57064894	-1.52915	0.03334	SPATA12	No
						chr5_170497700_170498126	-1.59263	0.03334	KCNIP1	No
						chr9_98922980_98923264	-1.65459	0.03334	COL15A1	No
						chr10_48748362_48750241	-0.636615	0.0333976	WDFY4	No
						chr2_157781679_157785008	-0.756198	0.033408	ACVR1	Yes
						chr17_50175266_50176100	-1.62897	0.0334862	HILS1	No
						chr10_821888_823703	-0.754614	0.0335057	LARP4B	No
						chr20_4130013_4131396	-1.1842	0.0335328	LOC101929155	No
						chr9_92666061_92667293	-1.20406	0.0335905	IPPK	No
						chr2_20177874_20179090	-0.642704	0.033642	SDC1	Yes
						chr17_64185886_64187167	-1.03233	0.0336794	SNORA76	Yes
						chr5_68353466_68354429	-2.17262	0.0336875	PIK3R1	No
						chr15_74032340_74033971	-1.03482	0.0338967	PML	No
						chr2_128157780_128158951	-1.32732	0.033917	UGGT1	No
						chr14_38994622_38995273	-1.88896	0.0339727	LOC102723516	No
						chr4_169175049_169176029	-1.67889	0.0339727	SH3RF1	No
						chr9_94624910_94625946	-1.10624	0.0339727	FBP1	No
						chr8_48819251_48820615	-0.669117	0.0339914	EFCAB1	No
						chr8_47428256_47430131	-0.750438	0.03423	SPIDR	No
						chr1_160125044_160126367	-1.05594	0.0342723	ATP1A2	No
						chr2_728157_728789	-1.27701	0.0342723	TMEM18	No
						chr15_45702112_45704889	-0.941882	0.0342938	SQRDL	No
						chr2_172553273_172553911	-1.65559	0.0342938	PDK1	No
						chr5_87420303_87421693	-1.21535	0.0342938	CCNH	No
						chr10_17126019_17126885	-1.49106	0.0342939	CUBN	No
						chr10_97483170_97484103	-1.52274	0.0344416	MMS19	No
						chr14_105889691_105891986	-1.11425	0.0344794	LOC102723453	No
						chr2_46314940_46316151	-0.957279	0.034719	EPAS1	No
						chr7_105309717_105310572	-1.75786	0.0347372	SRPK2	No
						chr8_60979358_60981531	-0.703154	0.0347504	LOC100130298	No
						chr16_29153265_29153911	-1.12542	0.0349198	LOC101928215	No
						chr3_22967824_22969568	-1.31433	0.0349198	UBE2E2	No
						chr8_41151754_41152249	-2.0089	0.0349198	MIR548AO	No
						chr1_43065391_43066740	-1.37352	0.0351489	FAM183A	No
						chr12_50058359_50061138	-0.706816	0.0351982	ASIC1	No
						chr2_217937760_217938283	-0.927786	0.0352903	TNS1	No
						chr11_94746834_94747649	-1.65324	0.0354129	AMOTL1	No
						chr15_78616827_78617870	-1.01539	0.0355279	CHRNA3	No
						chr5_141521443_141522130	-1.08947	0.0355429	PCDHGC5	No
						chr10_100376350_100377169	-0.844602	0.0355436	LINC00263	No
						chr5_149134178_149134912	-1.30241	0.0355436	ABLIM3	No
						chr2_159891080_159892330	-0.847769	0.0355924	LY75-CD302	No
						chr15_58071260_58073018	-1.49367	0.035703	ALDH1A2	No
						chr16_88091255_88092138	-1.27964	0.035703	LOC102724506	No
						chr5_151038502_151039216	-1.53979	0.0357201	GPX3	No
						chr1_107590106_107591507	-1.06868	0.0357544	VAV3	No
						chr1_206105236_206105645	-1.31609	0.0358782	AVPR1B	No
						chr14_99436237_99437685	-0.767739	0.0358782	SETD3	No
						chr3_49484194_49485716	-1.55752	0.0358786	DAG1	No
						chr4_152530758_152532655	-0.944257	0.0359645	FBXW7	No
						chr17_50027012_50028957	-1.19698	0.0360981	RP11-1094H24.4	No
						chr8_60992482_60994146	-1.02658	0.0360981	LOC100130298	No
						chr1_38336015_38337345	-1.10726	0.0361582	RP11-214L19.1	No
						chr1_224703798_224704298	-2.19157	0.0363452	CNIH3	No
						chr5_149135427_149135974	-1.99139	0.0364	ABLIM3	No
						chr11_123629385_123630824	-1.46255	0.0364152	SCN3B	No
						chr18_45247797_45249391	-1.34784	0.0364476	SLC14A2	No
						chr5_139190033_139190895	-1.28499	0.0364532	SIL1	No
						chr15_66760804_66764023	-0.545453	0.0364583	SMAD6	No
						chr6_34616099_34617669	-0.914515	0.0365106	SPDEF	No
						chr15_75674987_75675908	-1.62382	0.0365331	SNX33	No
						chr17_75723008_75724516	-0.975386	0.0365331	ITGB4	No
						chr2_215916483_215917016	-1.91376	0.0365331	LINC00607	No
						chr17_15784044_15784666	-1.99177	0.0365859	MEIS3P1	No
						chr5_555468_557476	-2.58684	0.0365859	MIR4456	No
						chr6_3323816_3324964	-0.98774	0.0369328	SLC22A23	No
						chr10_93458524_93459523	-0.875278	0.036937	MYOF	No
						chr10_71045391_71047294	-0.666545	0.0371014	PCBD1	No
						chr1_224746250_224746932	-1.73426	0.03748	CNIH3	No
						chr5_81760768_81761663	-1.61664	0.0375868	SSBP2	No
						chr8_120329184_120329927	-1.58769	0.0377179	MRPL13	No
						chr2_20491926_20492542	-1.37625	0.0377901	RHOB	No
						chr13_102870145_102871227	-1.1478	0.0377912	METTL21EP	No
						chr4_26022761_26023369	-1.56726	0.0380334	SMIM20	No
						chr2_73225442_73226855	-0.869175	0.0380653	PRADC1	No
						chr22_44728645_44730869	-0.821071	0.0380653	ARHGAP8	No
						chr8_54048725_54049568	-2.17603	0.0380653	TCEA1	No
						chr20_33675258_33675774	-1.8814	0.0380707	NECAB3	No
						chr22_18119327_18120358	-0.728456	0.0381757	TUBA8	No
						chr7_139626990_139628414	-0.881236	0.038287	LOC101928984	No
						chr1_53122588_53124034	-1.22752	0.0383187	SLC1A7	Yes
						chr22_44681552_44682377	-1.63565	0.0383187	PRR5	No
						chr10_71357993_71359117	-0.619694	0.0384982	CDH23	No
						chr3_108017299_108019000	-1.37331	0.0385201	CD47	No
						chr11_9068441_9069493	-1.55865	0.0385232	MIR5691	No
						chr17_81437227_81438019	-0.984562	0.0385232	MIR3186	No
						chr3_14471626_14473262	-1.56906	0.0385232	SLC6A6	No
						chr3_49461284_49462437	-1.02792	0.0385232	DAG1	No
						chr4_113692453_113693437	-1.33875	0.0385232	CAMK2D	No
						chr15_58114609_58115602	-1.24985	0.0385381	AQP9	No
						chr12_113299162_113300218	-1.80538	0.0386073	MIR6762	No
						chr4_26938411_26939009	-1.37762	0.0386393	STIM2	No
						chr1_47482473_47483917	-1.29171	0.0387965	FOXD2	No
						chr2_218644202_218646170	-0.606671	0.0387965	LOC102723421	Yes
						chr9_129225191_129225538	-1.84541	0.0387965	IER5L	No
						chr12_179467_180970	-0.718055	0.0387981	LOC101929384	No
						chr7_139657239_139657951	-0.892384	0.038808	LOC101928984	No
						chr16_57069751_57070648	-0.933181	0.0388114	CPNE2	Yes
						chr6_17902634_17903200	-1.79082	0.0388114	KIF13A	No
						chr4_147993569_147994463	-1.51127	0.0389992	ARHGAP10	No
						chr4_83194325_83195126	-1.09555	0.0389992	PLAC8	No
						chrX_56596982_56597679	-1.44612	0.0389992	UBQLN2	No
						chr10_75510493_75512394	-0.97591	0.0390382	MIR606	Yes
						chr18_45836249_45837023	-0.852543	0.0390537	SIGLEC15	No
						chr17_14092894_14093766	-2.2271	0.0391002	COX10	No
						chr5_41908157_41909132	-1.4237	0.0391156	C5orf51	No
						chr17_29412280_29414003	-1.23965	0.0392115	TAOK1	No
						chr16_57359822_57360916	-0.962898	0.0392501	CCL22	No
						chr2_17643119_17643944	-0.800492	0.0394241	VSNL1	No
						chr10_50469830_50471048	-1.17354	0.0395372	SGMS1	No
						chr5_150511545_150512350	-1.14963	0.0398253	NDST1	No
						chr17_17108709_17110225	-0.943513	0.0398275	MPRIP	No
						chr2_134097271_134098826	-0.983505	0.0398275	MGAT5	No
						chr14_74934071_74935438	-0.583636	0.0399793	RPS6KL1	Yes
						chr20_23691951_23693641	-0.97414	0.0399793	CST4	No
						chr7_44213005_44215162	-0.722338	0.0399793	YKT6	No
						chr11_45092298_45094352	-0.807427	0.0401329	PRDM11	No
						chr13_110538203_110538926	-0.842205	0.0401753	RAB20	No
						chr15_82571079_82572602	-1.13897	0.0401904	CPEB1	No
						chr6_69812408_69813968	-1.08064	0.0402971	LMBRD1	Yes
						chr2_126665919_126666572	-1.31139	0.0404193	GYPC	No
						chr10_76881086_76883038	-0.942829	0.0404358	LOC101929328	No
						chr11_119364768_119365693	-1.50821	0.0405148	USP2	No
						chr15_77567021_77568039	-1.31779	0.0405943	LOC101929457	No
						chr2_27714745_27715534	-1.39274	0.0405943	SUPT7L	No
						chr18_45832888_45833369	-1.22543	0.0407348	SIGLEC15	No
						chr10_23449768_23450746	-1.05442	0.0408064	OTUD1	No
						chr2_10363587_10364316	-1.51526	0.0408132	HPCAL1	No
						chr14_65237683_65239793	-1.12593	0.0412009	LOC100128233	No
						chr7_139650543_139650880	-1.45256	0.0412094	LOC101928984	No
						chr14_39005142_39006207	-1.20449	0.0413535	LOC102723516	No
						chr2_54770233_54771052	-1.26538	0.0416132	EML6	No
						chr7_44268174_44270574	-0.710266	0.0416855	CAMK2B	No
						chr10_93189970_93191300	-1.17766	0.0416904	CYP26A1	No
						chr7_65978981_65981073	-0.65548	0.0417099	GUSB	No
						chr5_177481478_177482413	-0.893529	0.0419808	DBN1	No
						chr4_77009376_77010231	-0.84302	0.0420723	45546	No
						chr11_130613780_130615280	-0.953152	0.0422578	MIR8052	No
						chr21_15209967_15212371	-0.780734	0.0422578	NRIP1	No
						chr15_58462708_58463440	-1.02682	0.0423925	LIPC	No
						chr1_182629525_182630439	-1.04339	0.0428443	LOC284648	No
						chr3_177574343_177575193	-1.28218	0.0428443	LINC00578	No
						chr11_77151697_77153064	-0.658639	0.0429808	MYO7A	Yes
						chr11_131955777_131956991	-1.59462	0.0429924	NTM	No
						chr18_49560067_49563790	-1.27521	0.0429924	LIPG	No
						chr2_9681270_9682834	-1.27066	0.0430877	LOC101926982	No
						chr2_151636583_151638819	-0.968661	0.043104	NEB	No
						chr1_230042873_230043992	-1.43812	0.0431496	GALNT2	No
						chr18_45960752_45961678	-1.16439	0.0431767	EPG5	No
						chr20_19984317_19984967	-1.26111	0.0431767	NAA20	No
						chr3_136955012_136956099	-1.02872	0.0431767	IL20RB	No
						chr17_67693821_67694824	-1.98392	0.0432512	LOC101928045	No
						chr14_103023889_103024452	-1.53974	0.0435254	CDC42BPB	No
						chr15_84819182_84819900	-1.03542	0.0435254	ALPK3	No
						chr20_24771544_24772176	-1.33279	0.0435254	CST7	No
						chr22_39363810_39364550	-1.05212	0.0435254	SYNGR1	No
						chr9_81655812_81656873	-0.958052	0.0435254	TLE1	No
						chr1_27521094_27522672	-0.602603	0.0436499	WASF2	Yes
						chr5_81778233_81780231	-0.883011	0.0437391	SSBP2	No
						chr3_58084773_58086126	-1.50712	0.0438309	FLNB	No
						chr8_100325272_100326505	-0.708615	0.0438835	RNF19A	No
						chr7_48139888_48140644	-1.01226	0.044181	ABCA13	No
						chr6_79787392_79788028	-1.05163	0.0443487	C6orf7	No
						chr10_124324827_124326114	-0.955038	0.0443795	OAT	No
						chr2_84839969_84840870	-1.44078	0.0443795	TRABD2A	No
						chr3_126554896_126556177	-1.22136	0.0443795	C3orf22	No
						chr16_85279467_85280367	-1.48367	0.0444647	LINC00311	No
						chr13_19766040_19767126	-1.39238	0.044512	PSPC1	No
						chr1_162254773_162256194	-1.22274	0.044586	MIR556	No
						chr10_69358838_69361325	-0.679386	0.044586	HK1	Yes
						chr15_59594313_59595968	-0.851847	0.044586	GCNT3	No
						chr3_128855555_128856552	-1.21663	0.0447764	RP11-723O4.2	Yes
						chr7_101624156_101625466	-0.829615	0.0448016	MYL10	No
						chr7_27315886_27316963	-1.36531	0.0448472	EVX1	No
						chr3_172044572_172046068	-0.924724	0.0449	FNDC3B	No
						chr15_82937064_82937891	-0.684205	0.0449863	HOMER2	No
						chr17_43410970_43412049	-1.05868	0.0450485	ARL4D	No
						chr15_59140527_59141569	-1.25388	0.0450997	MIR2116	No
						chr13_110524262_110525400	-0.716775	0.0452579	COL4A2-AS1	No
						chr6_139626592_139627284	-1.184	0.0452579	LOC100132735	No
						chr1_54807052_54808267	-0.884175	0.0452587	C1orf177	No
						chr14_22572075_22573526	-0.879194	0.0453732	DAD1	No
						chr13_29993688_29995468	-1.25636	0.0454669	LINC00544	No
						chr5_1667687_1670276	-0.973035	0.0454914	LOC728613	No
						chr9_121996945_121998224	-1.5166	0.0454921	LOC102723349	No
						chr9_15263289_15264466	-1.5305	0.0456027	TTC39B	No
						chr3_30776447_30777525	-1.29555	0.0458425	GADL1	No
						chr9_120481033_120482678	-1.28112	0.0458618	LOC102723309	No
						chr9_98149903_98150897	-0.972889	0.0458618	CORO2A	No
						chr2_165888348_165889773	-0.978428	0.046035	LOC100506124	No
						chr10_71496986_71498288	-1.2278	0.046035	LOC102723377	Yes
						chr11_117303457_117303897	-1.31741	0.046035	BACE1	No
						chr12_32490532_32491182	-1.38348	0.046035	FGD4	No
						chr2_70715151_70715601	-1.24266	0.046035	ADD2	No
						chr3_14990086_14990834	-1.60746	0.046035	NR2C2	No
						chr9_100056492_100058308	-0.677846	0.046035	ERP44	No
						chr6_161171850_161172585	-1.65097	0.0460463	AGPAT4	No
						chr20_36754661_36755434	-0.926138	0.0462737	NDRG3	Yes
						chr5_149298907_149299985	-1.29369	0.0463369	LOC101927031	No
						chr20_32232659_32234683	-0.751211	0.0463448	MIR1825	No
						chr1_50155317_50156160	-1.18034	0.0463902	ELAVL4	No
						chr17_64192117_64193145	-2.24173	0.0463902	TEX2	No
						chr6_89385293_89386304	-1.36574	0.0463902	RRAGD	No
						chr11_123518000_123520025	-0.704763	0.0464708	GRAMD1B	Yes
						chr3_194779297_194780665	-0.901193	0.0464708	AC090505.6	Yes
						chr3_53836986_53837842	-0.924124	0.0464708	CHDH	No
						chr13_28380151_28381327	-1.75837	0.046479	FLT1	No
						chr2_20594554_20597271	-0.502592	0.0464883	HS1BP3-IT1	Yes
						chr5_96821186_96822354	-1.13683	0.0467695	ERAP1	No
						chr2_215785855_215786763	-1.52457	0.0467957	LINC00607	No
						chr7_141674084_141674865	-1.04448	0.0467957	KIAA1147	No
						chr6_162155910_162157222	-1.16918	0.0468065	PACRG	No
						chr17_28862209_28862902	-1.17051	0.0469869	MIR4732	No
						chr20_51749288_51750754	-1.28591	0.047044	ATP9A	No
						chr7_48144252_48145033	-1.19532	0.0470762	ABCA13	No
						chr1_31634612_31635945	-0.599327	0.047126	PEF1	No
						chr2_119377121_119378299	-1.19531	0.0472549	DBI	No
						chr6_79452936_79454607	-0.946407	0.0472549	LOC102724109	No
						chr2_95012845_95013969	-1.09455	0.0473932	MAL	No
						chr8_37329844_37330403	-0.967087	0.0475347	LOC100507403	No
						chr11_128903442_128904900	-0.989286	0.0476567	C11orf45	No
						chr4_128470450_128471826	-1.38199	0.0478068	RP11-420A23.1	No
						chr9_98230734_98231454	-1.35211	0.0478167	MIR6854	No
						chr16_23500095_23500711	-0.907855	0.0479935	GGA2	Yes
						chr10_5659411_5660765	-0.822158	0.0481113	ASB13	No
						chr17_50101222_50102301	-1.38155	0.0482122	PDK2	No
						chr3_4205374_4206391	-1.64662	0.0482169	SETMAR	No
						chr6_45807257_45808541	-1.20674	0.0482294	CLIC5	No
						chr6_52503464_52505206	-0.60647	0.0482294	TRAM2	No
						chr14_99534234_99534880	-1.69346	0.0482869	CCNK	No
						chr4_148013631_148015772	-0.804881	0.0482999	ARHGAP10	No
						chr11_68552094_68553027	-0.943567	0.0483194	PPP6R3	No
						chr6_158771650_158772325	-2.26166	0.0483444	MIR3918	No
						chr1_224678832_224679790	-1.80867	0.0483995	CNIH3	No
						chr1_230333182_230333946	-2.14275	0.0484893	PGBD5	No
						chr3_177526048_177526626	-1.30047	0.0485273	LINC00578	No
						chr1_226708764_226709848	-0.809171	0.0488113	ITPKB	No
						chr8_58857984_58858820	-1.35237	0.048986	NSMAF	No
						chr20_4169357_4169664	-1.7093	0.0491256	SMOX	No
						chr8_60970381_60972152	-0.719011	0.0491256	LOC100130298	No
						chr6_143155712_143156966	-0.787503	0.049245	AIG1	No
						chr10_624770_625914	-1.35177	0.0493686	LOC101930421	No
						chr11_70576724_70577550	-2.09301	0.0494247	SHANK2-AS1	No
						chr7_73560073_73560836	-1.05452	0.0494247	BCL7B	No
						chr4_6269151_6269688	-1.29932	0.0495568	WFS1	No
						chr12_47189969_47191215	-0.946484	0.0495933	MIR4698	No
						chr1_84378906_84379921	-1.15546	0.0498408	UOX	No
						chr2_29072430_29074399	-0.619853	0.049844	C2orf71	Yes
						chr11_69064429_69065116	-0.883024	0.0498639	TPCN2	No
						chr8_133354507_133355655	-0.986163	0.0499006	NDRG1	No
						chr7_30886246_30886694	-2.00489	0.0499763	AQP1	No
[truncated: 33 more columns]
