# Supplementary material for: Gut commensal bifidobacteria are associated with restrained inflammatory reprogramming in human monocyte-derived dendritic cells
Source: iScience. 2026 Jun 30;29(7):116583. doi: 10.1016/j.isci.2026.116583 (PMC13378373; doi:10.1016/j.isci.2026.116583)
Supplement: Table S8. Integrated analysis data, Related to Figure 4 [file mmc8.xlsx]

## Sheet: Table S8
Table S8. Genes with concordant changes in RNA-seq and H3K4me1 CUT&Tag (DESeq2, adj. p-value: Benjamini–Hochberg).
BP (RNA down, H3K4me1 down)													BP (RNA up, H3K4me1 up)													BP (RNA down, H3K4me1 up or RNA up, H3K4me1 down)												BL (RNA down, H3K4me1 down)
Gene.Name	log2FoldChange.RNA	pvalue.RNA	padj.RNA	Expression.RNA	peak.H3K4me1	log2FoldChange.H3K4me1	pvalue.H3K4me1	padj.H3K4me1	Expression.H3K4me1	PeakID.H3K4me1	Downregulated in both BP- and BL-moDCs		Gene.Name	log2FoldChange.RNA	pvalue.RNA	padj.RNA	Expression.RNA	peak.H3K4me1	log2FoldChange.H3K4me1	pvalue.H3K4me1	padj.H3K4me1	Expression.H3K4me1	PeakID.H3K4me1	Upregulated in both BP- and BL-moDCs		Gene.Name	log2FoldChange.RNA	pvalue.RNA	padj.RNA	Expression.RNA	peak.H3K4me1	log2FoldChange.H3K4me1	pvalue.H3K4me1	padj.H3K4me1	Expression.H3K4me1	PeakID.H3K4me1		Gene.Name	log2FoldChange.RNA	pvalue.RNA	padj.RNA	Expression.RNA	peak.H3K4me1	log2FoldChange.H3K4me1	pvalue.H3K4me1	padj.H3K4me1	Expression.H3K4me1	PeakID.H3K4me1	Downregulated in both BP- and BL-moDCs
RTN4R	-2.52766	0.000374476	0.00796162	Downregulated	chr22_20268949_20271019	-2.21344	2.31805e-15	1.58953e-11	Down	Interval_75906	Yes		SLC35F3	2.73232	4.15397e-10	1.09945e-07	Upregulated	chr1_234234397_234236795	1.66196	3.77804e-13	1.43927e-09	UP	Interval_11344	Yes		NCAPH	-1.04401	1.98486e-07	1.78761e-05	Downregulated	chr2_96356621_96357117	1.81063	2.15715e-08	1.40876e-05	UP	Interval_63981		TIMP3	-3.02495	0.000988586	0.0229506	Downregulated	chr22_32733525_32734811	-2.11632	8.01114e-09	2.31474e-05	Down	Interval_76746	Yes
CNIH3	-1.20434	2.38773e-05	0.000872294	Downregulated	chr1_224722643_224723705	-2.01886	3.82058e-14	1.87132e-10	Down	Interval_10764	Yes		AHRR	1.86685	1.46137e-07	1.39357e-05	Upregulated	chr5_353231_356078	1.30711	8.61253e-11	1.5143e-07	UP	Interval_91322	Yes		CST7	1.79052	2.36615e-05	0.000866853	Upregulated	chr20_24784414_24787063	-0.791011	2.12464e-06	0.000512996	Down	Interval_71714		C15orf27	-2.15646	0.000816757	0.0201014	Downregulated	chr15_76065359_76066419	-2.45076	4.8299e-08	7.47616e-05	Down	Interval_40990	Yes
WFS1	-1.98881	4.38315e-13	2.10537e-10	Downregulated	chr4_6277944_6279759	-1.40496	5.92003e-14	2.66838e-10	Down	Interval_86431	Yes		MAN1C1	1.09941	0.000107631	0.002896	Upregulated	chr1_25688329_25689525	1.45308	1.34442e-10	2.14394e-07	UP	Interval_2016	Yes		NCAPH	-1.04401	1.98486e-07	1.78761e-05	Downregulated	chr2_96359284_96360011	1.444	2.73592e-05	0.00349362	UP	Interval_63982		VEGFA	-1.05179	2.2675e-05	0.00128426	Downregulated	chr6_43798142_43800160	-1.11578	9.1885e-07	0.000647114	Down	Interval_101053	No
TIMP3	-3.0183	0.000596971	0.0115079	Downregulated	chr22_32733525_32734811	-1.93639	4.18315e-12	1.24716e-08	Down	Interval_76746	Yes		MAN1C1	1.09941	0.000107631	0.002896	Upregulated	chr1_25657228_25659425	1.30082	1.60759e-10	2.39643e-07	UP	Interval_2012	Yes		DENND2D	-1.98981	1.25398e-06	7.97197e-05	Downregulated	chr1_111199181_111200930	0.76586	5.90365e-05	0.00584163	UP	Interval_5917		CNIH3	-1.32224	0.000136149	0.00526979	Downregulated	chr1_224722643_224723705	-1.93223	1.26319e-06	0.000767299	Down	Interval_10764	Yes
PODXL	-2.19522	2.08132e-05	0.000784668	Downregulated	chr7_131543992_131545355	-2.23141	3.30543e-10	4.09277e-07	Down	Interval_110357	No		TJP2	1.73278	1.03157e-10	2.973e-08	Upregulated	chr9_69253930_69254828	1.43954	9.26062e-07	0.000286045	UP	Interval_119129	No		CTSB	-1.5794	1.65099e-13	9.30942e-11	Downregulated	chr8_11862171_11862960	0.901594	5.93094e-05	0.00585175	UP	Interval_112214		TIMP3	-3.02495	0.000988586	0.0229506	Downregulated	chr22_32753056_32753964	-2.98321	3.67874e-06	0.00164371	Down	Interval_76748	Yes
DCSTAMP	-3.41223	1.61739e-15	1.23388e-12	Downregulated	chr8_104342573_104343306	-1.98497	1.12096e-08	8.00692e-06	Down	Interval_115755	Yes		CDR2L	1.47757	3.51548e-07	2.8368e-05	Upregulated	chr17_74998337_75000064	0.75047	1.69326e-06	0.000439811	UP	Interval_51970	Yes		CTSB	-1.5794	1.65099e-13	9.30942e-11	Downregulated	chr8_11860036_11861446	0.711215	8.76697e-05	0.00766797	UP	Interval_112213		CD300LB	-2.7598	1.11747e-05	0.00074536	Downregulated	chr17_74503117_74504652	-2.5151	1.33899e-05	0.00456954	Down	Interval_51886	Yes
PODXL	-2.19522	2.08132e-05	0.000784668	Downregulated	chr7_131632897_131633765	-2.02399	1.08814e-08	8.00692e-06	Down	Interval_110369	Yes		TJP2	1.73278	1.03157e-10	2.973e-08	Upregulated	chr9_69250624_69251657	0.948303	3.06531e-06	0.000663075	UP	Interval_119127	Yes		LGALS9	-1.11346	1.09774e-05	0.000490918	Downregulated	chr17_27633111_27634215	0.871646	8.87571e-05	0.00773348	UP	Interval_48593		GALNT12	-2.22663	4.48794e-13	4.21226e-10	Downregulated	chr9_98822077_98823220	-1.93712	1.74264e-05	0.00531885	Down	Interval_120662	Yes
C15orf27	-2.08959	1.40755e-05	0.000588854	Downregulated	chr15_76065359_76066419	-1.46457	2.18825e-07	9.09409e-05	Down	Interval_40990	Yes		AHRR	1.86685	1.46137e-07	1.39357e-05	Upregulated	chr5_318521_319684	1.14419	3.47386e-06	0.000726697	UP	Interval_91313	Yes		LGALS9	-1.11346	1.09774e-05	0.000490918	Downregulated	chr17_27631353_27632157	1.25518	0.00011112	0.00912539	UP	Interval_48592		WFS1	-2.02934	4.11236e-10	1.58931e-07	Downregulated	chr4_6277944_6279759	-0.947645	3.1691e-05	0.00767329	Down	Interval_86431	Yes
RTN4R	-2.52766	0.000374476	0.00796162	Downregulated	chr22_20271043_20272634	-1.36378	2.78578e-07	0.00011042	Down	Interval_75907	Yes		FAM49A	1.39034	7.05853e-08	7.69261e-06	Upregulated	chr2_16714509_16718331	0.633276	5.2869e-06	0.00100425	UP	Interval_60507	Yes		LILRB1	-1.73302	1.13047e-05	0.000500379	Downregulated	chr19_54630345_54633753	0.6252	0.00011516	0.00931224	UP	Interval_59461		CRABP2	-2.62702	2.76607e-06	0.000240703	Downregulated	chr1_156698782_156699908	-1.69784	3.46268e-05	0.0080686	Down	Interval_7411	Yes
TIMP3	-3.0183	0.000596971	0.0115079	Downregulated	chr22_32753056_32753964	-1.86314	9.93498e-07	0.000301443	Down	Interval_76748	Yes		CLDN4	3.93043	2.0528e-05	0.000779884	Upregulated	chr7_73829122_73830282	0.861232	7.84678e-06	0.00134517	UP	Interval_108206	Yes		NCAPH	-1.04401	1.98486e-07	1.78761e-05	Downregulated	chr2_96345352_96346814	0.640624	0.000160861	0.0114188	UP	Interval_63978		SYNJ2	-1.18428	0.00150995	0.0312222	Downregulated	chr6_158020473_158022501	-1.17267	3.87568e-05	0.00870342	Down	Interval_104638	Yes
CNIH3	-1.20434	2.38773e-05	0.000872294	Downregulated	chr1_224677577_224678667	-2.56899	1.43757e-06	0.000388098	Down	Interval_10758	No		GPR68	1.58953	4.22731e-12	1.61247e-09	Upregulated	chr14_91197108_91199134	0.719262	8.45096e-06	0.00142734	UP	Interval_37059	No		CTSB	-1.5794	1.65099e-13	9.30942e-11	Downregulated	chr8_11859215_11859727	0.955056	0.000219093	0.0140803	UP	Interval_112212		RTN4R	-3.06034	2.00797e-05	0.00116896	Downregulated	chr22_20268949_20271019	-1.39506	5.24074e-05	0.0104192	Down	Interval_75906	Yes
TIMP3	-3.0183	0.000596971	0.0115079	Downregulated	chr22_32744865_32745626	-2.83833	1.51961e-06	0.000405458	Down	Interval_76747	No		AHRR	1.86685	1.46137e-07	1.39357e-05	Upregulated	chr5_335138_336250	1.50594	9.02342e-06	0.00150548	UP	Interval_91317	No		SLC29A3	-1.68872	1.41659e-08	1.97545e-06	Downregulated	chr10_71300149_71301025	0.820634	0.000666693	0.0283835	UP	Interval_14886		EPB41L1	-3.53972	5.41817e-07	6.53163e-05	Downregulated	chr20_36102857_36104916	-1.16572	7.17394e-05	0.0128308	Down	Interval_72137	Yes
GALNT12	-2.12266	1.19104e-16	1.40423e-13	Downregulated	chr9_98822077_98823220	-1.34454	1.84994e-06	0.000465677	Down	Interval_120662	Yes		MAN1C1	1.09941	0.000107631	0.002896	Upregulated	chr1_25687138_25687480	1.7033	1.24649e-05	0.0019251	UP	Interval_2015	No		CST7	1.79052	2.36615e-05	0.000866853	Upregulated	chr20_24771544_24772176	-1.33279	0.00131803	0.0435254	Down	Interval_71712		ADARB1	-2.74189	1.03773e-06	0.000112693	Downregulated	chr21_45131174_45131918	-1.61915	9.29358e-05	0.0150296	Down	Interval_75556	Yes
CDH23	-2.10613	1.45639e-09	3.25654e-07	Downregulated	chr10_71817949_71819582	-1.09084	2.28981e-06	0.000537729	Down	Interval_14963	Yes		PMEPA1	2.01139	8.7736e-07	5.8652e-05	Upregulated	chr20_57678252_57678787	1.11413	3.98639e-05	0.00450337	UP	Interval_73645	No														SLC29A3	-1.45325	0.000102856	0.00419731	Downregulated	chr10_71354495_71355220	-1.41515	0.000114323	0.0170858	Down	Interval_14896	No
SYNJ2	-1.12598	0.000221982	0.00520803	Downregulated	chr6_158020473_158022501	-0.972751	2.82626e-06	0.000619177	Down	Interval_104638	Yes		GPR68	1.58953	4.22731e-12	1.61247e-09	Upregulated	chr14_91227965_91230184	0.616681	4.54343e-05	0.00494527	UP	Interval_37064	Yes														SLC29A3	-1.45325	0.000102856	0.00419731	Downregulated	chr10_71325859_71326667	-2.63582	0.000130908	0.0185415	Down	Interval_14891	Yes
VEGFA	-1.40405	2.09457e-08	2.72293e-06	Downregulated	chr6_43812905_43813751	-1.71233	3.57755e-06	0.000741146	Down	Interval_101056	Yes		TJP2	1.73278	1.03157e-10	2.973e-08	Upregulated	chr9_69252441_69252932	1.37169	6.62168e-05	0.00635448	UP	Interval_119128	Yes														PODXL	-1.88073	1.901e-06	0.000180354	Downregulated	chr7_131632897_131633765	-1.91628	0.000138042	0.0190538	Down	Interval_110369	Yes
ABHD2	-1.13806	1.65026e-09	3.44319e-07	Downregulated	chr15_89117956_89119682	-1.64359	5.42561e-06	0.00102358	Down	Interval_41789	Yes		MAMLD1	2.99196	0.00408419	0.0489085	Upregulated	chrX_150352012_150353279	1.1399	0.000104415	0.00871044	UP	Interval_128639	Yes														RTN4R	-3.06034	2.00797e-05	0.00116896	Downregulated	chr22_20271043_20272634	-1.33295	0.000194361	0.0239342	Down	Interval_75907	Yes
SLC29A3	-1.68872	1.41659e-08	1.97545e-06	Downregulated	chr10_71325859_71326667	-1.9155	6.95739e-06	0.00123277	Down	Interval_14891	Yes		AHRR	1.86685	1.46137e-07	1.39357e-05	Upregulated	chr5_359465_362162	0.617236	0.00010763	0.0089135	UP	Interval_91323	No														DCSTAMP	-3.7108	1.5314e-14	2.01225e-11	Downregulated	chr8_104336274_104337378	-1.71237	0.00020641	0.0246446	Down	Interval_115753	No
CRABP2	-2.35436	2.06897e-06	0.000119255	Downregulated	chr1_156698782_156699908	-1.19573	9.37307e-06	0.00154132	Down	Interval_7411	Yes		PMEPA1	2.01139	8.7736e-07	5.8652e-05	Upregulated	chr20_57679973_57682072	0.584303	0.000158905	0.0113033	UP	Interval_73646	Yes														ABHD2	-1.30506	6.20685e-06	0.000463398	Downregulated	chr15_89117956_89119682	-1.96458	0.000264527	0.0277559	Down	Interval_41789	Yes
C15orf27	-2.08959	1.40755e-05	0.000588854	Downregulated	chr15_76078137_76079100	-2.24317	1.46853e-05	0.00215631	Down	Interval_40992	No		CLDN4	3.93043	2.0528e-05	0.000779884	Upregulated	chr7_73831603_73832483	0.785443	0.00016332	0.0115337	UP	Interval_108207	No														NCS1	-2.73869	3.97716e-06	0.000320612	Downregulated	chr9_130214455_130216237	-1.10212	0.000265342	0.0277559	Down	Interval_122487	Yes
EPB41L1	-2.27698	2.6055e-05	0.000941183	Downregulated	chr20_36102857_36104916	-0.893989	1.64607e-05	0.00234391	Down	Interval_72137	Yes		AHRR	1.86685	1.46137e-07	1.39357e-05	Upregulated	chr5_347738_348302	1.30191	0.000311503	0.0176528	UP	Interval_91321	No														VEGFA	-1.05179	2.2675e-05	0.00128426	Downregulated	chr6_43812905_43813751	-1.97257	0.000324697	0.031613	Down	Interval_101056	Yes
TIMP3	-3.0183	0.000596971	0.0115079	Downregulated	chr22_32690887_32692871	-1.19319	2.87177e-05	0.00359349	Down	Interval_76740	No		FAM49A	1.39034	7.05853e-08	7.69261e-06	Upregulated	chr2_16649327_16650351	0.560951	0.000425963	0.0214143	UP	Interval_60497	No														ACOX2	-4.52348	3.07913e-07	4.22119e-05	Downregulated	chr3_58529169_58530111	-1.8791	0.000353634	0.033032	Down	Interval_81094	Yes
EPB41L1	-2.27698	2.6055e-05	0.000941183	Downregulated	chr20_36127948_36129150	-1.89267	3.18019e-05	0.00389414	Down	Interval_72141	No		TJP2	1.73278	1.03157e-10	2.973e-08	Upregulated	chr9_69199242_69200657	0.692421	0.000451691	0.0221872	UP	Interval_119125	No														DCSTAMP	-3.7108	1.5314e-14	2.01225e-11	Downregulated	chr8_104342573_104343306	-1.72797	0.000423644	0.0372824	Down	Interval_115755	Yes
IGSF3	-2.14042	9.78194e-05	0.00271073	Downregulated	chr1_116645218_116646893	-0.826806	4.97584e-05	0.00519335	Down	Interval_6292	No		MAN1C1	1.09941	0.000107631	0.002896	Upregulated	chr1_25694718_25696506	0.600774	0.000746566	0.0306181	UP	Interval_2017	No														CNIH3	-1.32224	0.000136149	0.00526979	Downregulated	chr1_224725761_224727233	-1.36822	0.00045552	0.0387685	Down	Interval_10766	No
GALNT12	-2.12266	1.19104e-16	1.40423e-13	Downregulated	chr9_98810740_98811532	-1.30334	5.01514e-05	0.00521848	Down	Interval_120661	No		MAMLD1	2.99196	0.00408419	0.0489085	Upregulated	chrX_150476648_150478628	0.588693	0.000828575	0.0327262	UP	Interval_128647	No														ACOX2	-4.52348	3.07913e-07	4.22119e-05	Downregulated	chr3_58520757_58521782	-1.68903	0.000493798	0.0406821	Down	Interval_81092	Yes
IGSF3	-2.14042	9.78194e-05	0.00271073	Downregulated	chr1_116643038_116643715	-1.32819	5.71513e-05	0.00575474	Down	Interval_6291	No		FAM49A	1.39034	7.05853e-08	7.69261e-06	Upregulated	chr2_16659127_16660408	0.656703	0.00124667	0.0420542	UP	Interval_60501	No														CDH23	-1.62112	4.79975e-05	0.00234456	Downregulated	chr10_71817949_71819582	-1.14188	0.000492897	0.0406821	Down	Interval_14963	Yes
ACOX2	-2.88474	2.02206e-06	0.000117072	Downregulated	chr3_58529169_58530111	-1.27914	9.77684e-05	0.00832816	Down	Interval_81094	Yes		FAM49A	1.39034	7.05853e-08	7.69261e-06	Upregulated	chr2_16652343_16653314	0.578406	0.0015076	0.0470762	UP	Interval_60498	No														IGSF3	-2.60832	0.0011135	0.025183	Downregulated	chr1_116637347_116638399	-1.72295	0.000522184	0.0417261	Down	Interval_6290	Yes
NCS1	-2.46739	1.01685e-06	6.72831e-05	Downregulated	chr9_130214455_130216237	-0.820151	9.84065e-05	0.00837212	Down	Interval_122487	Yes																											TIMP3	-3.02495	0.000988586	0.0229506	Downregulated	chr22_32754109_32755003	-2.24619	0.000567038	0.0432676	Down	Interval_76749	Yes
VEGFA	-1.40405	2.09457e-08	2.72293e-06	Downregulated	chr6_43814606_43815156	-2.16176	0.000117269	0.00940514	Down	Interval_101057	No
CRABP2	-2.35436	2.06897e-06	0.000119255	Downregulated	chr1_156703239_156704420	-1.43127	0.000118796	0.00945022	Down	Interval_7413	No
WFS1	-1.98881	4.38315e-13	2.10537e-10	Downregulated	chr4_6270706_6272518	-1.23732	0.000125616	0.009733	Down	Interval_86430	No
DCSTAMP	-3.41223	1.61739e-15	1.23388e-12	Downregulated	chr8_104346075_104346667	-1.55419	0.000154949	0.0111142	Down	Interval_115756	No
SLC29A3	-1.68872	1.41659e-08	1.97545e-06	Downregulated	chr10_71349187_71349979	-1.02626	0.000165599	0.0116495	Down	Interval_14895	No
CNIH3	-1.20434	2.38773e-05	0.000872294	Downregulated	chr1_224668877_224671955	-0.799271	0.000179921	0.0123006	Down	Interval_10757	No
DCSTAMP	-3.41223	1.61739e-15	1.23388e-12	Downregulated	chr8_104358424_104358972	-1.86486	0.000207425	0.0136519	Down	Interval_115757	No
CD300LB	-2.67967	2.19809e-06	0.000123944	Downregulated	chr17_74503117_74504652	-1.24608	0.000215927	0.0139964	Down	Interval_51886	Yes
ADARB1	-1.88511	5.80718e-05	0.00180493	Downregulated	chr21_45131174_45131918	-0.979693	0.00025493	0.015429	Down	Interval_75556	Yes
TIMP3	-3.0183	0.000596971	0.0115079	Downregulated	chr22_32754109_32755003	-1.44406	0.000386975	0.0201792	Down	Interval_76749	Yes
ACOX2	-2.88474	2.02206e-06	0.000117072	Downregulated	chr3_58520757_58521782	-1.19272	0.000511112	0.0240384	Down	Interval_81092	Yes
TIMP3	-3.0183	0.000596971	0.0115079	Downregulated	chr22_32695745_32696196	-2.19838	0.000534535	0.0246526	Down	Interval_76741	No
IGSF3	-2.14042	9.78194e-05	0.00271073	Downregulated	chr1_116637347_116638399	-1.07095	0.000548082	0.0250888	Down	Interval_6290	Yes
CNIH3	-1.20434	2.38773e-05	0.000872294	Downregulated	chr1_224703798_224704298	-2.19157	0.000987446	0.0363452	Down	Interval_10762	No
CNIH3	-1.20434	2.38773e-05	0.000872294	Downregulated	chr1_224746250_224746932	-1.73426	0.00103249	0.03748	Down	Interval_10768	No
CDH23	-2.10613	1.45639e-09	3.25654e-07	Downregulated	chr10_71357993_71359117	-0.619694	0.00108019	0.0384982	Down	Interval_14897	No
CNIH3	-1.20434	2.38773e-05	0.000872294	Downregulated	chr1_224678832_224679790	-1.80867	0.00157911	0.0483995	Down	Interval_10759	No
WFS1	-1.98881	4.38315e-13	2.10537e-10	Downregulated	chr4_6269151_6269688	-1.29932	0.00163691	0.0495568	Down	Interval_86429	No
